# Supplementary material for: Response of swine spleen to Streptococcus suis infection revealed by transcription analysis
Source: BMC Genomics. 2010 Oct 11;11:556. doi: 10.1186/1471-2164-11-556 (PMC3091705; doi:10.1186/1471-2164-11-556)
Supplement: Additional file 1 — Spleen transcriptome analysis following S. suis infection using the Affymetrix Porcine Genechip. Data of each probe is from the three piglets of the control group (NC-1P, NC-2P, NC-3P), the WT group (WT-1P, WT-2P, WT-3P) and the △HP0197 group (M97-1P, M97-2P, M97-3P). "P", present; "A", absent; "M", marginal; select while Count (P) ≥ 2 in two groups. Totally, 15,757, 14,992 and 15,487 probesets were detected expression in the control group, the WT group and △HP0197 group respectively. [file 1471-2164-11-556-S1.XLS]

## Sheet: Additional_file_1
Additional file 1. Spleen transcriptome analysis following Streptococcus suis infection using the Affymetrix Porcine Genechip.
Data of each probe is from the three piglets of the control group (NC-1P, NC-2P, NC-3P) ，the WT group (WT-1P, WT-2P,WT-3P)
and the △HP0197 group(M97-1P, M97-2P, M97-3P).“P”, present; “A”, absent; "M", marginal; select while Count(P)≥2 in two groups.
Totally, 15,757, 14,992 and 15,487 probesets were detected expression in the control group, the WT group and △HP0197 group respectively.
Probe Set ID	NC-1P call	NC-2P call	NC-3P call	NC-1P	NC-1P_Detection p-value	NC-2P	NC-2P_Detection p-value	NC-3P	NC-3P_Detection p-value	Probe Set ID	WT-1P call	WT-2P call	WT-3P call	WT-1P	WT-1P_Detection p-value	WT-2P	WT-2P_Detection p-value	WT-3P	WT-3P_Detection p-value	Probe Set ID	M97-1P call	M97-2P call	M97-3P call	M97-1P	M97-1P_Detection p-value	M97-2P	M97-2P_Detection p-value	M97-3P	M97-3P_Detection p-value
AFFX-BioB-5_at	P	P	P	644.156	7e-05	890.145	6e-05	519.229	0.00011	AFFX-BioB-5_at	P	P	P	727.001	7e-05	1038.2	5.2e-05	482.415	0.000446	AFFX-BioB-3_at	P	P	P	766.056	4.4e-05	946.231	4.4e-05	636.818	4.4e-05
AFFX-BioB-M_at	P	P	P	700.285	4.4e-05	976.071	4.4e-05	586.444	4.4e-05	AFFX-BioB-M_at	P	P	P	813.953	4.4e-05	1143.2	4.4e-05	555.148	4.4e-05	AFFX-BioB-5_at	P	P	P	700.404	6e-05	854.535	8.1e-05	619.474	9.5e-05
AFFX-BioB-3_at	P	P	P	693.832	4.4e-05	941.349	4.4e-05	562.417	4.4e-05	AFFX-BioB-3_at	P	P	P	763.855	4.4e-05	1137.37	4.4e-05	550.61	4.4e-05	AFFX-BioB-M_at	P	P	P	846.141	4.4e-05	906.098	4.4e-05	675.26	4.4e-05
AFFX-BioC-5_at	P	P	P	1540.42	5.2e-05	1976.38	5.2e-05	1248.37	5.2e-05	AFFX-BioC-5_at	P	P	P	1676.16	5.2e-05	2300.17	5.2e-05	1241.86	5.2e-05	AFFX-BioC-3_at	P	P	P	2345.65	4.4e-05	2702.02	4.4e-05	1984.85	4.4e-05
AFFX-BioC-3_at	P	P	P	2017.75	4.4e-05	2658.72	4.4e-05	1740.19	4.4e-05	AFFX-BioC-3_at	P	P	P	2239.85	4.4e-05	3129.47	4.4e-05	1749.71	4.4e-05	AFFX-BioC-5_at	P	P	P	1750.2	5.2e-05	1973.94	5.2e-05	1456.8	5.2e-05
AFFX-BioDn-5_at	P	P	P	3672.24	4.4e-05	4490.15	4.4e-05	3061.56	4.4e-05	AFFX-BioDn-5_at	P	P	P	3844.32	4.4e-05	5050.78	4.4e-05	3084.1	4.4e-05	AFFX-BioDn-3_at	P	P	P	7116.01	5.2e-05	8191.91	5.2e-05	6151.91	6e-05
AFFX-BioDn-3_at	P	P	P	6247.26	5.2e-05	7581.68	5.2e-05	5353.23	6e-05	AFFX-BioDn-3_at	P	P	P	6893.18	5.2e-05	8966.36	4.4e-05	5787.41	5.2e-05	AFFX-BioDn-5_at	P	P	P	4311.8	4.4e-05	4174.99	4.4e-05	3645.09	4.4e-05
AFFX-CreX-5_at	P	P	P	16232.9	5.2e-05	17883.2	5.2e-05	14519.6	5.2e-05	AFFX-CreX-5_at	P	P	P	16617.1	5.2e-05	18880.1	5.2e-05	15370.7	5.2e-05	AFFX-CreX-3_at	P	P	P	19284.4	4.4e-05	19746.1	4.4e-05	16769.6	4.4e-05
AFFX-CreX-3_at	P	P	P	18204.6	4.4e-05	19649.2	4.4e-05	16315.4	4.4e-05	AFFX-CreX-3_at	P	P	P	18763.3	4.4e-05	20481.3	4.4e-05	17132.2	4.4e-05	AFFX-CreX-5_at	P	P	P	17762.2	5.2e-05	18222.3	5.2e-05	15191.2	5.2e-05
AFFX-DapX-5_at	P	P	P	3340.25	4.4e-05	2582.99	4.4e-05	1722.31	4.4e-05	AFFX-DapX-5_at	P	P	P	1884.47	4.4e-05	2809.51	4.4e-05	2399.04	4.4e-05	AFFX-DapX-3_at	P	P	P	3989.55	4.4e-05	3920.57	4.4e-05	3069.14	4.4e-05
AFFX-DapX-M_at	P	P	P	4404.24	6e-05	3505.21	6e-05	3841.17	6e-05	AFFX-DapX-M_at	P	P	P	3285.82	9.5e-05	3607.55	6e-05	3306.69	6e-05	AFFX-DapX-5_at	P	P	P	2536.56	4.4e-05	3236.86	4.4e-05	1307.65	4.4e-05
AFFX-DapX-3_at	P	P	P	4595.75	4.4e-05	3593.47	4.4e-05	5157.91	4.4e-05	AFFX-DapX-3_at	P	P	P	4017.25	4.4e-05	3650.01	4.4e-05	3343.3	4.4e-05	AFFX-DapX-M_at	P	P	P	3836.16	6e-05	3996.79	6e-05	2479.95	9.5e-05
AFFX-LysX-5_at	P	P	P	277.124	4.4e-05	180.906	4.4e-05	299.491	4.4e-05	AFFX-LysX-5_at	P	P	P	206.346	4.4e-05	183.043	4.4e-05	154.154	4.4e-05	AFFX-LysX-3_at	P	P	P	566.751	4.4e-05	406.561	7e-05	608.184	5.2e-05
AFFX-LysX-M_at	P	P	P	394.152	4.4e-05	284.671	7e-05	521.814	4.4e-05	AFFX-LysX-M_at	P	P	P	356.564	6e-05	272.77	9.5e-05	232.928	9.4e-05	AFFX-LysX-5_at	P	P	P	191.295	5.2e-05	130.92	0.00011	151.188	5.2e-05
AFFX-LysX-3_at	P	P	P	731.445	4.4e-05	501.741	7e-05	1189.03	4.4e-05	AFFX-LysX-3_at	P	P	P	839.706	4.4e-05	514.261	7e-05	415.836	5.2e-05	AFFX-LysX-M_at	P	P	P	293.942	9.5e-05	224.237	7e-05	238.9	0.00011
AFFX-PheX-5_at	P	P	P	640.77	4.4e-05	457.595	4.4e-05	590.124	4.4e-05	AFFX-PheX-5_at	P	P	P	459.013	4.4e-05	475.624	4.4e-05	347.662	4.4e-05	AFFX-PheX-3_at	P	P	P	557.978	0.00034	479.424	0.000297	502.675	0.000509
AFFX-PheX-M_at	P	P	P	617.789	4.4e-05	422.659	4.4e-05	713.288	5.2e-05	AFFX-PheX-M_at	P	P	P	515.257	4.4e-05	436.461	4.4e-05	344.479	4.4e-05	AFFX-PheX-5_at	P	P	P	395.42	4.4e-05	376.544	4.4e-05	296.315	4.4e-05
AFFX-PheX-3_at	P	P	P	732.46	0.000147	508.083	0.000258	1024.92	7e-05	AFFX-PheX-3_at	P	P	P	684.614	0.000195	539.091	0.000169	421.517	0.00039	AFFX-PheX-M_at	P	P	P	410.464	4.4e-05	368.77	4.4e-05	324.77	4.4e-05
AFFX-ThrX-5_at	P	P	P	1036.52	4.4e-05	900.597	4.4e-05	617.204	4.4e-05	AFFX-ThrX-5_at	P	P	P	636.168	4.4e-05	954.338	6e-05	769.719	4.4e-05	AFFX-r2-Bs-dap-3_at	P	P	P	3692.79	0.000244	3197.92	0.000244	2818.23	0.000244
AFFX-ThrX-M_at	P	P	P	1031.83	4.4e-05	865.096	4.4e-05	948.778	4.4e-05	AFFX-ThrX-M_at	P	P	P	705.282	4.4e-05	844.12	4.4e-05	715.865	4.4e-05	AFFX-r2-Bs-dap-5_at	P	P	P	2093.14	0.000244	2148.88	0.000244	1104.46	0.000244
AFFX-ThrX-3_at	P	P	P	1589.22	4.4e-05	1252.06	4.4e-05	1941.52	4.4e-05	AFFX-ThrX-3_at	P	P	P	1260.21	4.4e-05	1364.92	4.4e-05	1062.16	4.4e-05	AFFX-r2-Bs-dap-M_at	P	P	P	3108.5	0.000244	2818.84	0.000244	2161.19	0.000244
AFFX-r2-Ec-bioB-5_at	P	P	P	790.256	0.000244	1054.83	0.000244	621.516	0.000244	AFFX-r2-Ec-bioB-5_at	P	P	P	872.907	0.000244	1237.01	0.000244	597.857	0.000244	AFFX-r2-Bs-lys-3_at	P	P	P	337.395	0.000244	283.271	0.000244	308.171	0.000244
AFFX-r2-Ec-bioB-M_at	P	P	P	649.785	0.000244	967.833	0.000244	550.698	0.000244	AFFX-r2-Ec-bioB-M_at	P	P	P	761.499	0.000244	1121.52	0.000244	528.743	0.000244	AFFX-r2-Bs-lys-5_at	P	P	P	183.245	0.000244	130.387	0.000244	157.967	0.000244
AFFX-r2-Ec-bioB-3_at	P	P	P	805.516	0.000244	1235.2	0.000244	686.307	0.000244	AFFX-r2-Ec-bioB-3_at	P	P	P	974.25	0.000244	1374.09	0.000244	682.428	0.000244	AFFX-r2-Bs-lys-M_at	P	P	P	185.8	0.000244	122.824	0.000244	170.514	0.000244
AFFX-r2-Ec-bioC-5_at	P	P	P	1747.66	0.000244	2266.68	0.000244	1463.87	0.000244	AFFX-r2-Ec-bioC-5_at	P	P	P	1827.6	0.000244	2689.8	0.000244	1403.97	0.000244	AFFX-r2-Bs-phe-3_at	P	P	P	590.73	0.000244	440.277	0.000244	532.016	0.000244
AFFX-r2-Ec-bioC-3_at	P	P	P	2071.21	0.000244	2887.85	0.000244	1834.45	0.000244	AFFX-r2-Ec-bioC-3_at	P	P	P	2440.05	0.000244	3386.81	0.000244	1880.82	0.000244	AFFX-r2-Bs-phe-5_at	P	P	P	414.005	0.000244	371.704	0.000244	299.99	0.000244
AFFX-r2-Ec-bioD-5_at	P	P	P	6359.13	0.000244	8344.48	0.000244	5556.16	0.000244	AFFX-r2-Ec-bioD-5_at	P	P	P	7600.08	0.000244	9290.19	0.000244	6032.99	0.000244	AFFX-r2-Bs-phe-M_at	P	P	P	317.067	0.000244	244.384	0.000244	257.87	0.000244
AFFX-r2-Ec-bioD-3_at	P	P	P	8546.24	0.000244	10016	0.000244	7166.25	0.000244	AFFX-r2-Ec-bioD-3_at	P	P	P	8869.5	0.000244	11291.8	0.000244	7807.28	0.000244	AFFX-r2-Bs-thr-3_s_at	P	P	P	1466.37	0.000244	1234.82	0.000244	845.244	0.000732
AFFX-r2-P1-cre-5_at	P	P	P	18667.7	0.000244	20716.4	0.000244	16730.8	0.000244	AFFX-r2-P1-cre-5_at	P	P	P	19482.9	0.000244	21352.2	0.000244	17813.8	0.000244	AFFX-r2-Bs-thr-5_s_at	P	P	P	1000.38	0.000244	982.037	0.000244	396.279	0.000244
AFFX-r2-P1-cre-3_at	P	P	P	22372.4	0.000244	24213.4	0.000244	20748.9	0.000244	AFFX-r2-P1-cre-3_at	P	P	P	22687.4	0.000244	24602.4	0.000244	21322.9	0.000244	AFFX-r2-Bs-thr-M_s_at	P	P	P	1516.37	0.000244	1454.8	0.000244	946.099	0.000732
AFFX-r2-Bs-dap-5_at	P	P	P	2718.58	0.000244	1983.42	0.000244	1389.83	0.000244	AFFX-r2-Bs-dap-5_at	P	P	P	1579.83	0.000244	2084.82	0.000244	1965.86	0.000244	AFFX-r2-Ec-bioB-3_at	P	P	P	951.119	0.000244	1230.98	0.000244	781.873	0.000244
AFFX-r2-Bs-dap-M_at	P	P	P	3754.59	0.000244	2717.66	0.000244	3138.01	0.000244	AFFX-r2-Bs-dap-M_at	P	P	P	2618.47	0.000244	2576.04	0.000244	2690.65	0.000244	AFFX-r2-Ec-bioB-5_at	P	P	P	850.829	0.000244	1086.73	0.000244	692.52	0.000244
AFFX-r2-Bs-dap-3_at	P	P	P	4070.05	0.000244	3211.73	0.000244	4217.45	0.000244	AFFX-r2-Bs-dap-3_at	P	P	P	3481.19	0.000244	3021.1	0.000244	2944.4	0.000244	AFFX-r2-Ec-bioB-M_at	P	P	P	732.638	0.000244	951.605	0.000244	615.472	0.000244
AFFX-r2-Bs-lys-5_at	P	P	P	273.186	0.000244	204.057	0.000244	336.489	0.000244	AFFX-r2-Bs-lys-5_at	P	P	P	221.527	0.000244	188.932	0.000244	174.627	0.000244	AFFX-r2-Ec-bioC-3_at	P	P	P	2531.37	0.000244	3025.49	0.000244	2162.05	0.000244
AFFX-r2-Bs-lys-M_at	P	P	P	264.447	0.000244	179.933	0.000244	363.492	0.000244	AFFX-r2-Bs-lys-M_at	P	P	P	261.228	0.000244	167.894	0.000244	165.819	0.000244	AFFX-r2-Ec-bioC-5_at	P	P	P	1991.46	0.000244	2441.48	0.000244	1702.58	0.000244
AFFX-r2-Bs-lys-3_at	P	P	P	485.24	0.000244	321.444	0.000244	660.787	0.000244	AFFX-r2-Bs-lys-3_at	P	P	P	439.284	0.000244	288.73	0.000244	285.822	0.000244	AFFX-r2-Ec-bioD-3_at	P	P	P	9810.86	0.000244	10878	0.000244	8146.94	0.000244
AFFX-r2-Bs-phe-5_at	P	P	P	676.802	0.000244	475.103	0.000244	586.935	0.000244	AFFX-r2-Bs-phe-5_at	P	P	P	453.39	0.000244	441.308	0.000244	369.788	0.000244	AFFX-r2-Ec-bioD-5_at	P	P	P	7584.6	0.000244	8802.48	0.000244	6358.19	0.000244
AFFX-r2-Bs-phe-M_at	P	P	P	483.753	0.000244	338.195	0.000244	575.98	0.000244	AFFX-r2-Bs-phe-M_at	P	P	P	409.256	0.000244	325.981	0.000244	271.317	0.000244	AFFX-r2-P1-cre-3_at	P	P	P	24247.4	0.000244	25068.8	0.000244	21352.9	0.000244
AFFX-r2-Bs-phe-3_at	P	P	P	842.228	0.000244	539.56	0.000244	1137.01	0.000244	AFFX-r2-Bs-phe-3_at	P	P	P	744.933	0.000244	520.151	0.000244	424.394	0.000244	AFFX-r2-P1-cre-5_at	P	P	P	20221.9	0.000244	21584.2	0.000244	17268.8	0.000244
AFFX-r2-Bs-thr-5_s_at	P	P	P	1122.77	0.000244	999.294	0.000244	621.01	0.000244	AFFX-r2-Bs-thr-5_s_at	P	P	P	641.853	0.000244	989.064	0.000244	793.406	0.000244	AFFX-Ss_18SrRNA_at	P	P	P	4786.94	0.000219	5591.99	0.000219	5355.2	0.000219
AFFX-r2-Bs-thr-M_s_at	P	P	P	1698.07	0.000244	1315.38	0.000244	1450.05	0.000244	AFFX-r2-Bs-thr-M_s_at	P	P	P	1358.14	0.000244	1477.76	0.000244	1377.54	0.000244	AFFX-Ss_Actin_3_s_at	P	P	P	1275.76	0.039365	1285.86	0.019304	1448.34	0.02786
AFFX-r2-Bs-thr-3_s_at	P	P	P	1578.49	0.000244	1331.44	0.000244	1845.38	0.000244	AFFX-r2-Bs-thr-3_s_at	P	P	P	1343.2	0.000244	1346.4	0.000244	1064.96	0.000244	AFFX-Ss_Actin_5_s_at	P	P	P	182.507	0.005643	127.544	0.007543	139.001	0.003585
AFFX-SSC-18SrRNA_at	P	P	P	2788.92	0.001221	2706.97	0.001221	631.228	0.000732	AFFX-SSC-18SrRNA_at	P	P	P	978.572	0.001221	3257.84	0.001221	2275.72	0.001221	AFFX-Ss_Actin_M_s_at	P	P	P	171.64	0.007543	120.481	0.031336	166.865	0.005643
AFFX-SSC-28SrRNA_at	P	P	P	4561.11	0.000244	5604.62	0.000244	2962.73	0.000244	AFFX-SSC-28SrRNA_at	P	P	P	4675.27	0.000244	6358.84	0.000244	5098.26	0.000244	AFFX-Ss_Angioten_3_s_at	P	P	P	60.6981	0.019304	38.05	0.009985	72.1074	0.001602
AFFX-SSC-28SrRNA_s_at	P	P	P	9856.86	0.000244	11448.2	0.000244	4378.43	0.000244	AFFX-SSC-28SrRNA_s_at	P	P	P	7087.36	0.000244	12439.5	0.000244	10703.2	0.000244	AFFX-Ss_Angioten_M_s_at	P	P	A	82.6171	0.021866	92.8866	0.02786	67.6468	0.150527
AFFX-SSC-5SrRNA_at	P	P	P	146.083	0.000244	173.232	0.000244	78.1332	0.001953	AFFX-SSC-5SrRNA_at	P	P	P	212.194	0.000244	321.512	0.000244	146.216	0.000244	AFFX-Ss_Gapdh_3_at	P	P	P	5962.79	0.003067	4735.29	0.003585	5115.28	0.003585
AFFX-Ssc-actin-5_at	P	P	P	5523.59	0.000732	6705.91	0.000732	3391.55	0.000732	AFFX-Ssc-actin-5_at	P	P	P	3357.39	0.000732	5337.27	0.000732	7868.08	0.000732	AFFX-Ss_Gapdh_5_at	P	P	P	5400.78	0.005643	4531.94	0.014937	4695.99	0.005643
AFFX-Ssc-actin-5_x_at	P	P	P	6189.27	0.000244	7594.17	0.000244	4014.32	0.000244	AFFX-Ssc-actin-5_x_at	P	P	P	4087.13	0.000244	5979.94	0.000244	8322	0.000244	AFFX-Ss_Gapdh_M_at	P	P	P	4780.56	0.001141	4030.22	0.001892	4277.25	0.001141
AFFX-Ssc-actin-M_at	P	P	P	11276.6	0.000244	11732.9	0.000244	9401.99	0.000244	AFFX-Ssc-actin-M_at	P	P	P	9097.73	0.000244	10609.5	0.000244	13073.4	0.000244	AFFX-Ss_IRP_3_at	P	P	P	88.8799	0.002617	260.159	0.002617	173.562	0.000562
AFFX-Ssc-actin-3_at	P	P	P	18307.7	0.000244	17462.7	0.000244	16178.9	0.000244	AFFX-Ssc-actin-3_at	P	P	P	16610.1	0.000244	16701.2	0.000244	17905.8	0.000244	AFFX-Ss_IRP_M_at	P	P	P	23.7479	0.035163	38.2771	0.00418	22.3617	0.019304
AFFX-Ssc-ef1a-3_at	P	P	P	23133.4	0.000244	23004.9	0.000244	22267	0.000244	AFFX-Ssc-ef1a-3_at	P	P	P	22453.4	0.000244	22439	0.000244	23273.4	0.000244	AFFX-SSC-18SrRNA_at	P	P	P	2013.17	0.001221	2487.04	0.001221	1171.58	0.001953
AFFX-Ssc-ef1a-M_at	P	P	P	24343.7	0.000244	24460	0.000244	24398	0.000244	AFFX-Ssc-ef1a-M_at	P	P	P	23053.2	0.000244	24420.1	0.000244	25020.5	0.000244	AFFX-SSC-28SrRNA_at	P	P	P	7427.64	0.000244	5460.63	0.000244	4002.88	0.000244
AFFX-Ssc-ef1a-5_at	P	P	P	22548.2	0.000244	22829.5	0.000244	21970.9	0.000244	AFFX-Ssc-ef1a-5_at	P	P	P	21050.2	0.000244	22702.8	0.000244	23429.3	0.000244	AFFX-SSC-28SrRNA_s_at	P	P	P	11174.6	0.000244	11274	0.000244	6300.61	0.000244
AFFX-Ssc-gapdh-5_at	P	P	P	6871.5	0.000244	8367.13	0.000244	6483.77	0.000244	AFFX-Ssc-gapdh-5_at	P	P	P	7853.11	0.000244	7573.17	0.000244	10285.9	0.000244	AFFX-SSC-5SrRNA_at	P	P	P	112.892	0.000244	165.698	0.000244	114.639	0.000244
AFFX-Ssc-gapdh-5_s_at	P	P	P	6986.82	0.001953	7488.79	0.000732	7335.6	0.000244	AFFX-Ssc-gapdh-5_s_at	P	P	P	7631.69	0.001953	6691.67	0.001953	10296.9	0.000244	AFFX-Ssc-actin-3_at	P	P	P	18162.1	0.000244	18449.9	0.000244	16442.9	0.000244
AFFX-Ssc-gapdh-M_at	P	P	P	10271.6	0.000244	10867.8	0.000244	9787.79	0.000244	AFFX-Ssc-gapdh-M_at	P	P	P	10319.1	0.000244	9861.19	0.000244	14159.5	0.000244	AFFX-Ssc-actin-5_at	P	P	P	6695.57	0.000732	7034.08	0.000732	4099.71	0.001221
AFFX-Ssc-gapdh-M_s_at	P	P	P	6135.35	0.000244	6476.87	0.000244	6078.56	0.000244	AFFX-Ssc-gapdh-M_s_at	P	P	P	6660.29	0.000244	5669.3	0.000244	9335.4	0.000244	AFFX-Ssc-actin-5_x_at	P	P	P	6816.64	0.000244	7378.54	0.000244	4363.79	0.000244
AFFX-Ssc-gapdh-3_at	P	P	P	13621.5	0.000244	12708.4	0.000244	13138	0.000244	AFFX-Ssc-gapdh-3_at	P	P	P	14273.1	0.000244	12177.2	0.000244	15824.7	0.000244	AFFX-Ssc-actin-M_at	P	P	P	11177.8	0.000244	11560.9	0.000244	9426.23	0.000244
AFFX-Ssc-gapdh-3_s_at	P	P	P	7148.1	0.000244	5989.69	0.000244	6857.62	0.000244	AFFX-Ssc-gapdh-3_s_at	P	P	P	7014.67	0.000244	6700.84	0.000244	9739.9	0.000244	AFFX-Ssc-ef1a-3_at	P	P	P	24553.2	0.000244	23862	0.000244	22256.7	0.000244
AFFX-Ssc-r2-Bs-dap-3_at	P	P	P	5949.98	0.000244	5117.96	0.000244	6694.09	0.000244	AFFX-Ssc-r2-Bs-dap-3_at	P	P	P	5352.21	0.000244	5169.81	0.000244	4858.04	0.000244	AFFX-Ssc-ef1a-5_at	P	P	P	23111.7	0.000244	24209.7	0.000244	20031.3	0.000244
AFFX-Ssc-r2-Bs-dap-5_at	P	P	P	3114.08	0.000244	2495.04	0.000244	1774.82	0.000244	AFFX-Ssc-r2-Bs-dap-5_at	P	P	P	1777	0.000244	2646.66	0.000244	2383.26	0.000244	AFFX-Ssc-ef1a-M_at	P	P	P	25317.5	0.000244	25744.9	0.000244	23565	0.000244
AFFX-Ssc-r2-Bs-dap-M_at	P	P	P	6075.07	0.000244	4780.99	0.000244	5491.42	0.000244	AFFX-Ssc-r2-Bs-dap-M_at	P	P	P	4599.05	0.000244	4808.97	0.000244	4685.53	0.000244	AFFX-Ssc-gapdh-3_at	P	P	P	13831.6	0.000244	12961.9	0.000244	12509.2	0.000244
AFFX-Ssc-r2-Bs-lys-3_at	P	P	P	653.543	0.000244	408.382	0.000244	895.723	0.000244	AFFX-Ssc-r2-Bs-lys-3_at	P	P	P	575.614	0.000244	403.667	0.000244	334.733	0.000244	AFFX-Ssc-gapdh-3_s_at	P	P	P	7810.61	0.000244	5355.79	0.000244	7257.23	0.000244
AFFX-Ssc-r2-Bs-lys-5_at	P	P	P	431.665	0.000244	281.164	0.000244	468.302	0.000244	AFFX-Ssc-r2-Bs-lys-5_at	P	P	P	318.072	0.000244	292.414	0.000244	242.43	0.000732	AFFX-Ssc-gapdh-5_at	P	P	P	7578.61	0.000244	6587.41	0.000244	6252.97	0.000244
AFFX-Ssc-r2-Bs-lys-M_at	P	P	P	525.515	0.000244	412.788	0.000244	669.666	0.000244	AFFX-Ssc-r2-Bs-lys-M_at	P	P	P	488.418	0.000244	421.005	0.000244	340.54	0.000244	AFFX-Ssc-gapdh-5_s_at	P	P	P	7698.84	0.000732	6382.58	0.001953	6662.79	0.001953
AFFX-Ssc-r2-Bs-phe-3_at	P	P	P	848.268	0.000732	618.226	0.000732	1277.61	0.000244	AFFX-Ssc-r2-Bs-phe-3_at	P	P	P	853.748	0.000732	595.04	0.001953	504.81	0.000244	AFFX-Ssc-gapdh-M_at	P	P	P	11198.8	0.000244	9727.51	0.000244	9493.3	0.000244
AFFX-Ssc-r2-Bs-phe-5_at	P	P	P	849.646	0.000244	580.138	0.000244	743.646	0.000244	AFFX-Ssc-r2-Bs-phe-5_at	P	P	P	573.65	0.000244	561.541	0.000244	489.838	0.000244	AFFX-Ssc-gapdh-M_s_at	P	P	P	6826.5	0.000244	5634.05	0.000244	5793.79	0.000244
AFFX-Ssc-r2-Bs-phe-M_at	P	P	P	852.154	0.000244	615.927	0.000244	938.763	0.000244	AFFX-Ssc-r2-Bs-phe-M_at	P	P	P	739.154	0.000244	636.372	0.000244	512.568	0.000732	AFFX-Ssc-r2-Bs-dap-3_at	P	P	P	5460.54	0.000244	5827.29	0.000244	4357.81	0.000244
AFFX-Ssc-r2-Bs-thr-3_s_at	P	P	P	2375.6	0.000244	1675.1	0.000244	2652.42	0.000244	AFFX-Ssc-r2-Bs-thr-3_s_at	P	P	P	1526.57	0.000244	1468.98	0.000244	1221.02	0.000244	AFFX-Ssc-r2-Bs-dap-5_at	P	P	P	2542.83	0.000244	2804.98	0.000244	1285.06	0.000244
AFFX-Ssc-r2-Bs-thr-5_s_at	P	P	P	1205.44	0.000244	1022.9	0.000244	676.35	0.000244	AFFX-Ssc-r2-Bs-thr-5_s_at	P	P	P	731.081	0.000244	1091.12	0.000244	853.675	0.000244	AFFX-Ssc-r2-Bs-dap-M_at	P	P	P	5225.17	0.000244	5432.89	0.000244	3531.69	0.000244
AFFX-Ssc-r2-Bs-thr-M_s_at	P	P	P	1624.99	0.000244	1305.1	0.000244	1414.45	0.000244	AFFX-Ssc-r2-Bs-thr-M_s_at	P	P	P	1345.35	0.000244	1437.67	0.000244	1344.6	0.000244	AFFX-Ssc-r2-Bs-lys-3_at	P	P	P	461.018	0.000244	300.74	0.000244	411.458	0.000244
AFFX-Ssc-r2-Ec-bioB-3_at	P	P	P	687.606	0.000244	1002	0.000244	611.234	0.000244	AFFX-Ssc-r2-Ec-bioB-3_at	P	P	P	754.39	0.000244	1100.41	0.000244	526.002	0.000244	AFFX-Ssc-r2-Bs-lys-5_at	P	P	P	295.159	0.000244	200.65	0.000244	231.343	0.000244
AFFX-Ssc-r2-Ec-bioB-5_at	P	P	P	590.308	0.000244	860.521	0.000244	502.042	0.000244	AFFX-Ssc-r2-Ec-bioB-5_at	P	P	P	679.175	0.000244	984.143	0.000244	470.975	0.000244	AFFX-Ssc-r2-Bs-lys-M_at	P	P	P	371.74	0.000244	368.037	0.000244	354.57	0.000244
AFFX-Ssc-r2-Ec-bioB-M_at	P	P	P	733.106	0.000244	1074.48	0.000244	628.878	0.000244	AFFX-Ssc-r2-Ec-bioB-M_at	P	P	P	863.862	0.000244	1171.89	0.000244	617.602	0.000244	AFFX-Ssc-r2-Bs-phe-3_at	P	P	P	671.63	0.000244	530.546	0.001953	576.274	0.000244
AFFX-Ssc-r2-Ec-bioC-3_at	P	P	P	2385.58	0.000732	3042.95	0.000244	2030.48	0.000244	AFFX-Ssc-r2-Ec-bioC-3_at	P	P	P	2583.46	0.000244	3530.58	0.000244	2084.98	0.000244	AFFX-Ssc-r2-Bs-phe-5_at	P	P	P	527.534	0.000244	518.848	0.000244	371.196	0.000244
AFFX-Ssc-r2-Ec-bioC-5_at	P	P	P	1778.34	0.000244	2364	0.000244	1504.42	0.000244	AFFX-Ssc-r2-Ec-bioC-5_at	P	P	P	1916.48	0.000244	2711.02	0.000244	1503.51	0.000244	AFFX-Ssc-r2-Bs-phe-M_at	P	P	P	631.871	0.000244	542.285	0.000732	536.444	0.000244
AFFX-Ssc-r2-Ec-bioD-3_at	P	P	P	9327.3	0.000244	11197.3	0.000244	7905.56	0.000244	AFFX-Ssc-r2-Ec-bioD-3_at	P	P	P	9908.37	0.000244	12533.9	0.000244	8640.34	0.000244	AFFX-Ssc-r2-Bs-thr-3_s_at	P	P	P	2139.95	0.000244	1945.2	0.000244	1359.34	0.000244
AFFX-Ssc-r2-Ec-bioD-5_at	P	P	P	5434.51	0.000244	7128.08	0.000244	4815.27	0.000244	AFFX-Ssc-r2-Ec-bioD-5_at	P	P	P	6177.48	0.000244	8003.32	0.000244	5023.72	0.000244	AFFX-Ssc-r2-Bs-thr-5_s_at	P	P	P	1111.92	0.000244	1068.18	0.000244	455.294	0.000244
AFFX-Ssc-r2-P1-cre-3_s_at	P	P	P	21117.8	0.000244	22577.3	0.000244	19219.5	0.000244	AFFX-Ssc-r2-P1-cre-3_s_at	P	P	P	21578.6	0.000244	23296	0.000244	20031.7	0.000244	AFFX-Ssc-r2-Bs-thr-M_s_at	P	P	P	1534.79	0.000244	1394.94	0.000244	921.566	0.000244
AFFX-Ssc-r2-P1-cre-5_s_at	P	P	P	18338.3	0.000244	20734.3	0.000244	16713	0.000244	AFFX-Ssc-r2-P1-cre-5_s_at	P	P	P	19011.6	0.000244	21479.1	0.000244	17768.8	0.000244	AFFX-Ssc-r2-Ec-bioB-3_at	P	P	P	739.117	0.000244	1058.23	0.000244	641.205	0.000244
AFFX-Ss_Gapdh_5_at	P	P	P	5114.8	0.004863	5243.38	0.007543	4941.19	0.004863	AFFX-Ss_Gapdh_5_at	P	P	P	5078.42	0.009985	4720.6	0.006532	7373.93	0.004863	AFFX-Ssc-r2-Ec-bioB-5_at	P	P	P	626.726	0.000244	804.827	0.000244	577.545	0.000244
AFFX-Ss_Gapdh_M_at	P	P	P	4445.51	0.001892	4542.33	0.001141	4164.34	0.001141	AFFX-Ss_Gapdh_M_at	P	P	P	4542.31	0.000959	4097.4	0.001141	6501.14	0.001354	AFFX-Ssc-r2-Ec-bioB-M_at	P	P	P	894.885	0.000244	1064.32	0.000244	723.052	0.000244
AFFX-Ss_Gapdh_3_at	P	P	P	5273.54	0.002617	5453.3	0.003585	5207.06	0.001892	AFFX-Ss_Gapdh_3_at	P	P	P	5963.48	0.003067	4957.68	0.002228	7631.68	0.00418	AFFX-Ssc-r2-Ec-bioC-3_at	P	P	P	2761.56	0.000732	3216.96	0.000244	2314.71	0.000244
AFFX-Ss_Actin_5_s_at	P	P	P	173.94	0.004863	215.639	0.00418	137.913	0.006532	AFFX-Ss_Actin_5_s_at	P	P	P	138.374	0.005643	168.391	0.005643	193.925	0.008689	AFFX-Ssc-r2-Ec-bioC-5_at	P	P	P	2083	0.000244	2572.03	0.000244	1808.63	0.000244
AFFX-Ss_Actin_M_s_at	P	P	P	156.776	0.013092	139.528	0.021866	159.696	0.00418	AFFX-Ss_Actin_M_s_at	P	P	P	150.9	0.014937	131.625	0.024711	165.549	0.014937	AFFX-Ssc-r2-Ec-bioD-3_at	P	P	P	10831	0.000244	12577.1	0.000244	8914.53	0.000244
AFFX-Ss_Actin_3_s_at	P	P	P	1251.53	0.02786	1529.99	0.007543	1391.05	0.005643	AFFX-Ss_Actin_3_s_at	P	P	P	1367.31	0.024711	1095.76	0.024711	1580.33	0.043968	AFFX-Ssc-r2-Ec-bioD-5_at	P	P	P	6603.02	0.000244	7829.48	0.000244	5490.56	0.000244
AFFX-Ss_18SrRNA_at	P	P	P	4971.8	0.000219	4662.87	0.000219	3825.91	0.000266	AFFX-Ss_18SrRNA_at	P	P	P	3714.01	0.000266	5219.46	0.000219	6205.53	0.000219	AFFX-Ssc-r2-P1-cre-3_s_at	P	P	P	22667.5	0.000244	23586.2	0.000244	19983.2	0.000244
AFFX-Ss_IRP_M_at	P	P	P	279.095	0.000266	70.4078	0.000805	28.0045	0.009985	AFFX-Ss_IRP_3_at	P	P	P	140.012	0.000959	102.943	0.006532	123.511	0.002617	AFFX-Ssc-r2-P1-cre-5_s_at	P	P	P	20188.3	0.000244	21978.2	0.000244	18132.7	0.000244
AFFX-Ss_IRP_3_at	P	P	P	1120.98	0.000219	294.114	0.000468	183.289	0.000266	AFFX-Ss_Angioten_M_s_at	P	P	P	71.5123	0.048995	108.977	0.024711	96.4734	0.001892	AFFX-ThrX-3_at	P	P	P	1452.12	4.4e-05	1384.3	4.4e-05	956.482	4.4e-05
AFFX-Ss_Angioten_M_s_at	P	P	P	117.068	0.009985	128.958	0.007543	76.1267	0.048995	AFFX-Ss_Angioten_3_s_at	P	P	P	64.7756	0.001892	48.1565	0.005643	43.6499	0.00418	AFFX-ThrX-5_at	P	P	P	996.006	5.2e-05	984.426	6e-05	409.791	5.2e-05
AFFX-Ss_Angioten_3_s_at	P	P	P	68.7881	0.001892	54.0594	0.002228	73.3001	0.000673	RPTR-Ssc-AF298789-2_s_at	P	P	P	24226.7	0.000244	25700.4	0.000244	22856.1	0.000244	AFFX-ThrX-M_at	P	P	P	952.943	4.4e-05	857.966	4.4e-05	513.661	4.4e-05
RPTR-Ssc-AF298789-2_s_at	P	P	P	23449.1	0.000244	25635.1	0.000244	22143.7	0.000244	SscAffx.25.1.S1_at	P	P	P	22043.1	0.000244	18071.6	0.000244	18992.3	0.000244	RPTR-Ssc-AF298789-2_s_at	P	P	P	25289.3	0.000244	26034.6	0.000244	22692.3	0.000244
RPTR-Ssc-J01347-2_at	P	P	P	49.2318	0.018555	36.3942	0.030273	47.4469	0.01416	SscAffx.26.1.S1_at	P	P	P	17290.2	0.000244	13477.5	0.000244	15356.8	0.000244	RPTR-Ssc-J01636-1_at	P	P	A	228.273	0.023926	193.036	0.030273	222.969	0.111572
RPTR-Ssc-J01636-1_at	P	P	P	250.131	0.023926	195.2	0.023926	216.603	0.023926	SscAffx.27.1.S1_at	P	P	P	22369.4	0.000244	18836.6	0.000244	20562.7	0.000244	Ssc.100.1.S1_at	P	P	P	265.475	0.00293	319.424	0.00293	337.39	0.001221
SscAffx.25.1.S1_at	P	P	P	19242.9	0.000244	20160	0.000244	23040.1	0.000244	SscAffx.28.1.S1_at	P	P	P	12350.5	0.000244	12463.3	0.000732	12896	0.000244	Ssc.10002.1.A1_at	P	P	P	95.962	0.001221	141.46	0.005859	99.809	0.000732
SscAffx.26.1.S1_at	P	P	P	14732.3	0.000244	14884.1	0.000244	18936.7	0.000244	SscAffx.29.1.S1_at	P	P	P	8561.74	0.000244	7765.65	0.000244	6386.2	0.000244	Ssc.10003.1.S1_at	P	P	P	1758.34	0.000244	2043.33	0.000244	1908.59	0.000244
SscAffx.27.1.S1_at	P	P	P	20220.6	0.000244	20489.6	0.000244	23248.5	0.000244	SscAffx.30.1.S1_at	P	P	P	16900.3	0.000244	14136.4	0.000244	15239.4	0.000244	Ssc.10004.1.A1_at	P	P	A	139.167	0.030273	144.749	0.037598	147.289	0.067627
SscAffx.28.1.S1_at	P	P	P	12603.9	0.000244	14040	0.000244	15175.8	0.000244	SscAffx.31.1.S1_at	P	P	P	3563.96	0.000732	5026.4	0.000244	3589.4	0.000244	Ssc.10005.1.S1_at	P	P	P	240.913	0.000244	398.001	0.000244	229.848	0.000244
SscAffx.29.1.S1_at	P	P	P	6879.15	0.000244	7787.23	0.000244	12686	0.000244	SscAffx.32.1.S1_at	P	P	P	9089.08	0.000244	8207.3	0.001221	9098.52	0.000244	Ssc.10008.1.A1_at	P	P	P	531.158	0.023926	559.385	0.010742	729.197	0.023926
SscAffx.30.1.S1_at	P	P	P	15300.8	0.000244	15791.1	0.000244	19944	0.000244	SscAffx.33.1.S1_at	P	P	P	15781.8	0.000244	14394.3	0.000244	14837.7	0.000244	Ssc.1001.1.A1_at	P	P	P	90.9579	0.000244	163.579	0.000244	83.8985	0.001953
SscAffx.31.1.S1_at	P	P	P	4711.63	0.000732	5018.18	0.000732	3963.25	0.000244	SscAffx.34.1.S1_at	P	P	P	18527.6	0.000732	14133.8	0.000244	16703.2	0.000244	Ssc.10015.1.A1_at	P	P	P	1769.08	0.000244	1476.43	0.000244	2031.86	0.000244
SscAffx.32.1.S1_at	P	P	P	7935.93	0.000244	7978.27	0.000244	13076.1	0.000244	SscAffx.35.1.S1_at	P	P	P	26673.6	0.000244	23859.4	0.000244	26208.1	0.000244	Ssc.10019.1.A1_at	P	P	P	276.414	0.000244	404.337	0.000732	304.151	0.001221
SscAffx.33.1.S1_at	P	P	P	14348.5	0.000244	15190.7	0.000244	17672	0.000244	SscAffx.36.1.S1_at	P	P	P	22665.8	0.000244	20762.1	0.000244	20309.6	0.000244	Ssc.1002.1.A1_at	P	P	P	5685.3	0.000244	5448.85	0.000244	5866.31	0.000244
SscAffx.34.1.S1_at	P	P	P	16227.2	0.000244	15442.5	0.000244	18497.4	0.000244	SscAffx.37.1.S1_at	P	P	P	15714.6	0.000244	12953.7	0.000732	11973.9	0.000244	Ssc.10022.1.A1_at	P	P	P	644.461	0.000244	841.237	0.001221	753.336	0.001953
SscAffx.35.1.S1_at	P	P	P	25034.9	0.000244	25353.4	0.000244	26542.8	0.000244	Ssc.15601.1.A1_s_at	P	P	P	1996.18	0.000244	584.653	0.000244	129.241	0.030273	Ssc.10023.1.A1_at	P	P	P	977.939	0.000244	1086.77	0.000244	596.835	0.000244
SscAffx.36.1.S1_at	P	P	P	20286.9	0.000244	21284.7	0.000244	23070.9	0.000244	Ssc.14343.1.S1_at	P	P	P	20607.5	0.000244	19617.7	0.000244	19488.8	0.000244	Ssc.10025.1.S1_at	P	M	P	807.867	0.01416	630.288	0.018555	285.322	0.129639
SscAffx.37.1.S1_at	P	P	P	12059.2	0.000244	13736.9	0.000244	17241	0.000244	Ssc.4365.1.A1_at	P	P	P	19385.2	0.000244	17985.1	0.000244	17405.4	0.000244	Ssc.10025.2.S1_at	P	P	P	1649.6	0.001953	1582.18	0.001221	910.127	0.008057
Ssc.14343.1.S1_at	P	P	P	19706.7	0.000244	19580.2	0.000244	19256.8	0.000244	Ssc.12198.1.A1_at	P	P	P	3648.55	0.000244	3681.94	0.000244	4394.49	0.000244	Ssc.10025.3.S1_at	P	P	P	2825.6	0.000244	2942.17	0.000244	1901.72	0.000244
Ssc.4365.1.A1_at	P	P	P	17971.1	0.000244	17986.9	0.000244	20177.7	0.000244	Ssc.12962.1.A1_a_at	P	P	P	15864.2	0.000244	16060.2	0.000244	14444	0.000244	Ssc.10026.1.A1_at	P	P	P	1772.78	0.000244	2462.18	0.000244	1731.47	0.000244
Ssc.12198.1.A1_at	P	P	P	3852.7	0.000244	4128.11	0.000244	4478.85	0.000244	Ssc.11330.1.A1_at	P	P	P	15562.6	0.000244	16547.5	0.000244	15849.8	0.000244	Ssc.10029.1.S1_at	P	P	P	1946.55	0.000244	1885.84	0.000244	1834.17	0.000732
Ssc.12962.1.A1_a_at	P	P	P	16124.5	0.000244	15602.3	0.000244	15354.6	0.000244	Ssc.14392.1.A1_at	P	P	P	6267.04	0.000244	5643.23	0.000244	5112.86	0.000244	Ssc.10030.1.A1_at	P	P	P	82.024	0.001953	80.4799	0.000732	80.0525	0.000732
Ssc.11330.1.A1_at	P	P	P	16083.6	0.000244	15126.6	0.000244	15763.3	0.000244	Ssc.11132.1.S1_a_at	P	P	P	24884.1	0.000244	25956.3	0.000244	25525.9	0.000244	Ssc.10031.1.A1_at	P	P	P	1065.54	0.000244	1109.96	0.000244	1090.08	0.000244
Ssc.14392.1.A1_at	P	P	P	3827.86	0.000244	4601.46	0.000244	5173.92	0.000244	Ssc.11132.1.S1_at	P	P	P	15449.4	0.000244	15207.1	0.000244	14768.3	0.000244	Ssc.10033.1.A1_at	P	P	P	2091.75	0.000244	2229.92	0.000244	2098.47	0.000244
Ssc.11132.1.S1_a_at	P	P	P	25128	0.000244	25925.5	0.000244	26615.5	0.000244	Ssc.1342.1.S1_at	P	P	P	1792.19	0.008057	1234.2	0.010742	1482.22	0.008057	Ssc.10036.1.A1_at	P	P	P	153.587	0.00293	181.236	0.005859	120.154	0.008057
Ssc.11132.1.S1_at	P	P	P	14907.3	0.000244	14732	0.000244	15093.8	0.000244	Ssc.16638.1.S1_at	P	P	P	11742.5	0.000244	12464	0.000244	13853	0.000244	Ssc.10037.1.A1_at	P	P	P	516.879	0.000244	473.605	0.000244	546.368	0.000244
Ssc.1342.1.S1_at	P	P	P	2038.53	0.008057	1097.27	0.010742	1890.94	0.008057	Ssc.1241.1.S1_at	P	P	P	9881.19	0.000244	9401.07	0.000244	7530.16	0.000244	Ssc.10040.1.S1_at	P	P	P	4442.54	0.000244	4803.44	0.000244	4237.73	0.000244
Ssc.16638.1.S1_at	P	P	P	13093.8	0.000244	13171.5	0.000244	11825.8	0.000244	Ssc.101.1.S1_at	P	P	P	221.384	0.000732	243.519	0.000732	434.411	0.000732	Ssc.10040.2.A1_at	P	P	P	1861.18	0.000244	2211.68	0.000244	1073.41	0.000244
Ssc.1241.1.S1_at	P	P	P	6547.88	0.000244	6355.88	0.000244	6244.49	0.000244	Ssc.12515.1.S1_at	P	P	P	14959.1	0.000244	16249.7	0.000244	17656.6	0.000244	Ssc.10043.1.A1_at	P	P	P	289.343	0.005859	292.885	0.005859	272.845	0.000244
Ssc.101.1.S1_at	P	P	P	229.307	0.001221	374.329	0.000732	456.96	0.000732	Ssc.1357.1.S1_at	P	P	P	17337.8	0.000244	17426.1	0.000244	15832.3	0.000244	Ssc.10045.1.A1_s_at	P	P	P	210.897	0.000732	187.11	0.001221	200.738	0.001953
Ssc.12515.1.S1_at	P	P	P	16450.1	0.000244	15498.9	0.000244	16772.4	0.000244	Ssc.7158.1.A1_a_at	P	P	P	429.252	0.001953	348.906	0.01416	369.123	0.00415	Ssc.10047.1.A1_at	P	P	P	2020.64	0.000244	1501.08	0.000244	2016.46	0.000244
Ssc.1357.1.S1_at	P	P	P	17111.1	0.000244	15590.2	0.000244	17095.8	0.000244	Ssc.308.1.S2_at	P	P	P	10246.5	0.000244	10538.4	0.000244	9101.14	0.000244	Ssc.10047.2.A1_at	P	P	P	272.903	0.00415	285.964	0.030273	344.462	0.030273
Ssc.308.1.S2_at	P	P	P	6038.37	0.000244	7597.38	0.000244	7128.12	0.000244	Ssc.308.1.S1_at	P	P	P	7910.7	0.000244	8481.97	0.000244	7243.62	0.000244	Ssc.10048.1.S1_at	P	P	P	514.301	0.000244	624.287	0.000244	443.474	0.000244
Ssc.308.1.S1_at	P	P	P	5077.03	0.000244	5815.47	0.000244	4519.23	0.000244	Ssc.1013.1.A1_at	P	P	P	4090.73	0.000244	3782.3	0.000244	3493.26	0.000244	Ssc.10049.1.A1_at	P	P	P	1219.86	0.000732	1562.84	0.000244	562.311	0.005859
Ssc.1013.1.A1_at	P	P	P	4075.47	0.000244	4292.38	0.000244	4835.49	0.000244	Ssc.17228.1.S1_at	P	P	P	16235.9	0.000244	15902.9	0.000244	14283.4	0.000244	Ssc.1005.1.S1_a_at	P	P	P	5109.24	0.000244	4160.96	0.000244	4968.66	0.000244
Ssc.17228.1.S1_at	P	P	P	15548.8	0.000244	15100.5	0.000244	16222.6	0.000244	Ssc.11784.1.S1_at	P	P	P	4380.39	0.000244	1953.66	0.000244	2060.65	0.000244	Ssc.1005.1.S1_at	P	P	P	5705.16	0.000244	4975.35	0.000244	5502.09	0.000244
Ssc.11784.1.S1_at	P	P	P	624.586	0.000244	657.582	0.000244	622.018	0.000244	Ssc.13774.1.S1_at	P	P	P	15195.9	0.000244	14743.7	0.000244	14532	0.000244	Ssc.1005.2.S1_at	P	P	P	8315.21	0.000244	7048.05	0.000244	8029.06	0.000244
Ssc.13774.1.S1_at	P	P	P	15179.6	0.000244	14491.4	0.000244	15493.8	0.000244	Ssc.11992.1.A1_at	P	P	P	4093.21	0.000244	4090.12	0.000244	7471.68	0.000244	Ssc.10051.1.A1_at	P	P	P	707.453	0.000732	681.474	0.000732	654.159	0.000732
Ssc.11992.1.A1_at	P	P	P	3620.24	0.000244	2614.01	0.000244	3821.81	0.000244	Ssc.54.1.A1_at	P	P	P	3702.24	0.000244	3338.61	0.000244	3780.54	0.000244	Ssc.10051.2.A1_at	P	P	P	898.775	0.010742	923.503	0.030273	1037.86	0.008057
Ssc.54.1.A1_at	P	P	P	2982.56	0.000244	2859.47	0.000244	3719.88	0.000244	Ssc.11153.1.S1_at	P	P	P	5335.51	0.000244	5257.55	0.000244	6230.31	0.000244	Ssc.10053.1.A1_at	P	P	P	1749.67	0.00415	1796.09	0.001953	1649.12	0.00415
Ssc.11153.1.S1_at	P	P	P	4748.14	0.000244	5133.39	0.000244	5663.1	0.000244	Ssc.4876.1.A1_at	P	P	P	102.461	0.000732	250.59	0.001221	223.601	0.000732	Ssc.10054.1.S1_at	P	P	P	764.843	0.000244	958.463	0.000244	862.721	0.000244
Ssc.4876.1.A1_at	P	P	P	331.854	0.000732	261.157	0.000732	390.418	0.001221	Ssc.11087.1.S1_at	P	P	P	16356.5	0.000244	15667.6	0.000244	14739.9	0.000244	Ssc.10055.1.A1_at	P	P	P	2552.89	0.000244	3024.44	0.000244	2654.13	0.000244
Ssc.11087.1.S1_at	P	P	P	15856.8	0.000244	15317.6	0.000244	16529.8	0.000244	Ssc.9819.1.S1_at	P	P	P	2825.1	0.000244	3098.66	0.000244	3156.65	0.000244	Ssc.10056.1.A1_at	P	P	P	90.8348	0.00293	70.0804	0.00293	59.3958	0.005859
Ssc.9819.1.S1_at	P	P	P	2606.4	0.000244	2966.73	0.000244	3266.21	0.000244	Ssc.638.1.S1_at	P	P	P	12826.6	0.000244	12320.4	0.000244	12015.7	0.000244	Ssc.1006.1.S1_at	P	P	P	985.562	0.000244	847.029	0.000244	1199.12	0.000244
Ssc.638.1.S1_at	P	P	P	12370	0.000244	11738.9	0.000244	13527.4	0.000244	Ssc.638.1.A1_at	P	P	P	2134.56	0.000244	3884.73	0.000244	2395.26	0.000244	Ssc.10062.1.A1_at	P	P	P	1069.14	0.000244	1513.46	0.000244	1194.17	0.000244
Ssc.638.1.A1_at	P	P	P	3008.45	0.000244	3133.92	0.000244	1752.48	0.000244	Ssc.3284.1.A1_at	P	P	P	16820.3	0.000244	18006.1	0.000244	16827.4	0.000244	Ssc.10063.1.A1_at	P	P	P	222.871	0.00293	253.914	0.00293	100.153	0.008057
Ssc.3284.1.A1_at	P	P	P	17059.3	0.000244	16529.3	0.000244	17957.7	0.000244	Ssc.3284.1.S1_at	P	P	P	3864.17	0.000732	6824	0.000244	4102.28	0.000244	Ssc.10063.2.A1_at	P	P	P	1750.44	0.00293	1854.57	0.00293	1811.46	0.00293
Ssc.3284.1.S1_at	P	P	P	5242.9	0.000732	5614.18	0.000244	3012.99	0.000244	Ssc.226.1.S1_at	P	P	P	4077.02	0.000244	3949.45	0.000244	5825.28	0.000244	Ssc.10064.2.A1_at	P	P	P	829.002	0.000732	462.218	0.001953	657.31	0.000732
Ssc.226.1.S1_at	P	P	P	6637.65	0.000244	5650.86	0.000244	5410.89	0.000244	Ssc.14524.1.S1_at	P	P	P	1264.08	0.000244	1628.16	0.000244	1724.54	0.000244	Ssc.10065.1.S1_at	P	P	P	2462.75	0.000244	2466.82	0.000244	2129.66	0.000244
Ssc.14524.1.S1_at	P	P	P	942.227	0.000244	878.824	0.000244	1312.77	0.000244	Ssc.328.1.A1_at	P	P	P	5570.79	0.000244	4782.5	0.000244	5693.17	0.000244	Ssc.10076.1.S1_at	P	P	P	535.546	0.000244	464.548	0.000244	561.848	0.000244
Ssc.328.1.A1_at	P	P	P	5410.58	0.000244	4718.35	0.000244	5395.26	0.000244	Ssc.328.1.S1_at	P	P	P	130.823	0.001953	417.26	0.000732	373.439	0.001953	Ssc.10078.1.A1_at	P	P	A	188.497	0.001953	196.616	0.023926	183.369	0.095215
Ssc.328.1.S1_at	P	P	P	392.022	0.000244	383.148	0.005859	121.831	0.046143	Ssc.9781.1.S1_at	P	P	P	1867.72	0.000244	1500.03	0.000244	1056.46	0.000244	Ssc.1008.1.A1_at	P	P	P	722.49	0.001953	602.26	0.001953	537.909	0.00293
Ssc.9781.1.S1_at	P	P	P	875.377	0.000244	1170	0.000244	688.384	0.000244	Ssc.105.1.S1_at	P	P	P	3093.68	0.000244	3646.57	0.000244	4792.22	0.000244	Ssc.10082.1.A1_at	P	P	P	561.163	0.000244	551.505	0.000244	554.613	0.000244
Ssc.105.1.S1_at	P	P	P	2684.88	0.000244	2859.31	0.000244	2640.52	0.000244	Ssc.2979.1.S1_at	P	P	P	1944.27	0.000244	2239.31	0.000244	2412.98	0.000244	Ssc.10083.1.A1_at	P	P	P	68.6656	0.00293	60.9356	0.030273	80.5875	0.023926
Ssc.2979.1.S1_at	P	P	P	2036.03	0.000244	2024.23	0.000244	1931.47	0.000244	Ssc.1098.1.S1_at	P	P	P	21494.4	0.000244	20756	0.000244	16830	0.000244	Ssc.10085.1.A1_at	P	P	P	1315.34	0.000244	1356.09	0.000244	1274.86	0.000244
Ssc.1098.1.S1_at	P	P	P	19160.5	0.000244	20735	0.000244	19963.7	0.000244	Ssc.11791.1.S1_at	P	P	P	1512.66	0.001221	1258.7	0.001953	1532.12	0.000732	Ssc.10086.1.S1_at	P	P	P	197.582	0.000244	277.473	0.000732	210.046	0.000244
Ssc.11791.1.S1_at	P	P	P	1150	0.000732	1032.18	0.000244	1239.09	0.000244	Ssc.1018.1.S1_at	P	P	P	3027.22	0.000244	3447.09	0.000244	5706.39	0.000244	Ssc.10088.1.A1_at	P	P	P	1354.84	0.000732	1424.14	0.001953	1462.42	0.000244
Ssc.1018.1.S1_at	P	P	P	3850.59	0.000244	4957.72	0.000244	4174.2	0.000244	Ssc.14003.1.S1_a_at	P	P	P	4392.94	0.000244	4571.87	0.000244	4158.45	0.000244	Ssc.10089.1.S1_at	P	P	P	202.59	0.000244	351.986	0.000244	216.82	0.000244
Ssc.14003.1.S1_a_at	P	P	P	3959.65	0.000244	4164.94	0.000244	4342.17	0.000244	Ssc.22086.1.A1_at	P	P	P	732.649	0.00415	763.351	0.018555	1575.08	0.000244	Ssc.10089.2.S1_at	P	P	P	77.2789	0.01416	145.625	0.000732	74.1086	0.00415
Ssc.22086.1.A1_at	P	P	P	1432.54	0.000244	1500.32	0.000244	1993.37	0.000244	Ssc.221.1.S1_at	P	P	P	2407.62	0.000244	1014.43	0.000244	1275.96	0.000244	Ssc.1009.1.A1_at	P	P	P	12402	0.000244	12171	0.000244	14685.2	0.000244
Ssc.221.1.S1_at	P	P	P	6710.94	0.000244	2705.49	0.000244	2279.46	0.000244	Ssc.224.1.S1_at	P	P	P	2478.87	0.000244	2646.97	0.000244	2630.93	0.000244	Ssc.10091.1.S1_at	P	P	P	1041.08	0.000244	996.398	0.000244	1122.13	0.000244
Ssc.224.1.S1_at	P	P	P	2974.6	0.000244	3052.09	0.000244	2874.79	0.000244	Ssc.856.1.S1_at	P	P	P	2100.55	0.000244	2134.58	0.000732	2474.75	0.000732	Ssc.10096.2.A1_at	P	P	P	1888.4	0.000732	1880.63	0.000732	1776.2	0.000732
Ssc.856.1.S1_at	P	P	P	1868.43	0.000244	2170.18	0.000244	1943.51	0.000732	Ssc.14258.1.S1_at	P	P	P	8333.53	0.000244	9789.74	0.000244	9094.09	0.000244	Ssc.10097.1.A1_at	P	P	P	38.6535	0.056152	92.8224	0.01416	32.9076	0.037598
Ssc.14258.1.S1_at	P	P	P	7936.03	0.000244	9171.36	0.000244	7799.9	0.000244	Ssc.5264.1.A1_at	P	P	P	2828.31	0.000244	3453.14	0.000244	3037.18	0.000244	Ssc.10098.1.A1_at	P	P	P	381.768	0.000732	419.524	0.001221	351.067	0.001221
Ssc.5264.1.A1_at	P	P	P	2760.59	0.000244	2880.26	0.000244	2377.55	0.000244	Ssc.14502.1.S1_a_at	P	P	P	4788.33	0.000244	4717.57	0.000244	5676.12	0.000244	Ssc.10099.1.S1_at	P	P	P	1251.23	0.000244	1626.12	0.000244	1236.58	0.000244
Ssc.14502.1.S1_a_at	P	P	P	5562.22	0.000244	4886.29	0.000244	5415.89	0.000244	Ssc.1163.1.S1_at	P	P	P	4756.46	0.000244	3550.76	0.000244	5260.51	0.000244	Ssc.101.1.S1_at	P	P	P	169.065	0.001953	205.46	0.00293	214.626	0.001221
Ssc.1163.1.S1_at	P	P	P	5528.62	0.000244	4433.73	0.000244	5262.55	0.000244	Ssc.8203.1.S1_at	P	P	P	347.65	0.01416	337.572	0.005859	472.923	0.001221	Ssc.1010.1.A1_at	P	P	P	1295.15	0.000244	1823.98	0.000244	1395.17	0.000244
Ssc.8203.1.S1_at	P	P	P	329.753	0.005859	373.213	0.00415	390.888	0.001221	Ssc.6117.1.S1_at	P	P	P	6600.72	0.000244	5258	0.000244	7609.97	0.000244	Ssc.10102.1.A1_at	P	P	P	153.813	0.000732	185.641	0.005859	164.273	0.00415
Ssc.6117.1.S1_at	P	P	P	5549.12	0.000244	5760.26	0.000244	5713.39	0.000244	Ssc.3196.1.S1_at	P	P	P	4067.34	0.000244	2743.49	0.000244	3639.88	0.000244	Ssc.10107.1.S1_at	P	P	P	2257.19	0.000244	1817.6	0.000244	1876.64	0.000244
Ssc.3196.1.S1_at	P	P	P	2773.89	0.000244	2626.94	0.000244	2477.51	0.000244	Ssc.3588.1.S1_at	P	P	P	2353.85	0.000244	2445.09	0.000244	3748.09	0.000244	Ssc.10108.1.A1_at	P	P	P	730.387	0.000244	539.684	0.000244	681.851	0.000732
Ssc.3588.1.S1_at	P	P	P	2799.97	0.000244	2943.69	0.000244	2045.94	0.000244	Ssc.13766.1.A1_at	P	P	P	8098.48	0.000244	7663.61	0.000244	6964.91	0.000244	Ssc.1011.1.S1_at	P	P	P	4146.98	0.000244	5278.36	0.000244	3501.93	0.000244
Ssc.13766.1.A1_at	P	P	P	6952.99	0.000244	7227.38	0.000244	6821.05	0.000244	Ssc.5713.1.S1_at	P	P	P	251.921	0.001953	232.656	0.01416	404.683	0.000244	Ssc.10110.1.A1_at	P	P	P	1354.72	0.000244	1503.22	0.000244	955.874	0.000244
Ssc.5713.1.S1_at	P	P	P	250.846	0.001953	262.488	0.000732	408.701	0.000244	Ssc.777.1.S1_at	P	P	P	461.542	0.001953	326.656	0.001953	760.482	0.000244	Ssc.10112.1.A1_at	P	P	P	2188.27	0.000244	2322.87	0.000732	2277.82	0.000732
Ssc.777.1.S1_at	P	P	P	310.101	0.000732	503.666	0.000732	422.983	0.000244	Ssc.16159.1.S1_at	P	P	P	421.02	0.010742	422.314	0.010742	386.385	0.01416	Ssc.10112.2.S1_at	P	P	P	523.854	0.00415	611.104	0.00415	381.062	0.005859
Ssc.16159.1.S1_at	P	P	P	440.798	0.005859	523.353	0.001953	570.072	0.00293	Ssc.24.1.S1_at	P	P	P	918.457	0.000732	665.087	0.010742	938.625	0.00293	Ssc.10115.2.S1_at	P	P	P	1488.15	0.001953	1332.92	0.00415	1263.79	0.008057
Ssc.9970.1.A1_at	P	P	P	2142.53	0.030273	2531.34	0.037598	2296.4	0.008057	Ssc.11184.1.S1_at	P	P	P	8294.74	0.000244	6656.27	0.000244	6128.14	0.000244	Ssc.10115.3.S1_a_at	P	P	P	2065.02	0.000244	1610.18	0.000244	1642.35	0.000244
Ssc.24.1.S1_at	P	P	P	880.906	0.00293	748.186	0.005859	1109.8	0.000732	Ssc.373.1.S1_at	P	P	P	6381.45	0.000244	7649.77	0.000244	7261.72	0.000244	Ssc.10118.1.A1_at	P	P	P	162.479	0.000244	166.983	0.000732	146.19	0.001953
Ssc.11184.1.S1_at	P	P	P	5217.31	0.000244	5424.58	0.000244	6588.03	0.000244	Ssc.16342.1.A1_at	P	P	P	4253.26	0.000244	5515.59	0.000244	3898.39	0.000244	Ssc.1012.1.S1_at	P	P	P	4031.76	0.000244	3503.17	0.000244	3394.94	0.000244
Ssc.373.1.S1_at	P	P	P	5723.45	0.000244	5392.42	0.000244	6556.19	0.000244	Ssc.4387.1.A1_at	P	P	P	637.269	0.00293	451.451	0.01416	463.031	0.010742	Ssc.1012.2.S1_at	P	P	P	571.695	0.000732	634.941	0.000732	387.231	0.000732
Ssc.16342.1.A1_at	P	P	P	1903.19	0.000244	2461.41	0.000244	1683.15	0.000244	Ssc.5936.1.A1_a_at	P	P	P	3480.6	0.000244	2227.47	0.000244	2227.33	0.000244	Ssc.10124.1.A1_at	P	P	P	163.264	0.023926	188.977	0.01416	200.786	0.01416
Ssc.4387.1.A1_at	P	P	P	490.668	0.01416	470.999	0.00415	483.448	0.00293	Ssc.575.1.S1_at	P	P	P	3190.98	0.000244	2517.83	0.000244	4631.63	0.000244	Ssc.10129.1.S1_at	P	P	P	711.142	0.000244	799.96	0.000244	700.037	0.000244
Ssc.5936.1.A1_a_at	P	P	P	1993.95	0.000244	1538.17	0.000244	1789.95	0.000244	Ssc.13983.1.S1_at	P	P	P	5069.01	0.000244	5549.32	0.000244	4864.65	0.000244	Ssc.1013.1.A1_at	P	P	P	4010.89	0.000244	4192	0.000244	5414.76	0.000244
Ssc.575.1.S1_at	P	P	P	4468.03	0.000244	3558.83	0.000244	5200.59	0.000244	Ssc.13983.1.S2_at	P	P	P	491.7	0.000244	589.82	0.000244	356.153	0.000244	Ssc.10131.1.A1_at	P	P	P	511.311	0.000244	1225.68	0.000732	310.712	0.000244
Ssc.13983.1.S1_at	P	P	P	5137.96	0.000244	5140.76	0.000244	4610.05	0.000244	Ssc.8440.1.S1_at	P	P	P	3698.63	0.000244	4053.51	0.000244	5140.96	0.000244	Ssc.10132.1.S1_at	P	P	P	4342.6	0.000244	4550.67	0.000244	4032.2	0.000244
Ssc.13983.1.S2_at	P	P	P	454.182	0.000244	328.894	0.000244	253.124	0.000244	Ssc.800.1.S1_at	P	P	P	1463.69	0.000244	1172.79	0.000244	1663.7	0.000244	Ssc.10133.1.A1_at	P	P	P	3256.36	0.000244	2957.47	0.000244	3423.99	0.000244
Ssc.8440.1.S1_at	P	P	P	4168.05	0.000244	4009.27	0.000244	4340.71	0.000244	Ssc.9075.1.A1_at	P	P	P	1791.66	0.000244	1632.1	0.000244	2040.59	0.000244	Ssc.10137.1.A1_at	P	P	P	125.059	0.000732	113.548	0.018555	132.507	0.010742
Ssc.800.1.S1_at	P	P	P	1029.98	0.000244	1153.94	0.000244	1106.54	0.000244	Ssc.73.1.S1_at	P	P	P	798.029	0.000244	907.439	0.000244	957.269	0.000244	Ssc.1014.1.S1_at	P	P	P	5654.5	0.000244	5122.24	0.000244	5423.12	0.000244
Ssc.9075.1.A1_at	P	P	P	1548.47	0.000244	1625.25	0.000244	1782.79	0.000244	Ssc.217.1.S1_at	P	P	P	6677.73	0.000244	5891.49	0.000244	6321.34	0.000244	Ssc.10142.1.A1_at	P	P	P	330.283	0.000244	561.834	0.001953	620.01	0.000732
Ssc.73.1.S1_at	P	P	P	824.673	0.000244	912.37	0.000244	966.092	0.000244	Ssc.2707.1.S1_at	P	P	P	8278.07	0.000244	7549.58	0.000244	6460.47	0.000244	Ssc.10143.1.A1_at	P	P	P	165.985	0.005859	150.794	0.030273	223.555	0.000732
Ssc.217.1.S1_at	P	P	P	6704.99	0.000244	6723.26	0.000244	7708.3	0.000244	Ssc.183.1.S1_at	P	P	P	1867.16	0.000244	1420.52	0.000244	2060.38	0.000244	Ssc.10145.1.S1_at	P	P	P	1849.1	0.000244	2528.97	0.000244	2128.05	0.000244
Ssc.2707.1.S1_at	P	P	P	7105.28	0.000244	7687.05	0.000244	7974.06	0.000244	Ssc.4621.1.S1_at	P	P	P	5849.31	0.000244	5360.25	0.000244	5484.72	0.000244	Ssc.10145.2.A1_at	P	M	M	324.23	0.037598	998.983	0.001953	222.571	0.095215
Ssc.4217.1.S1_at	P	P	P	201.779	0.037598	150.301	0.030273	238.325	0.010742	Ssc.14506.1.S1_at	P	P	P	2076.96	0.000244	2342.18	0.000244	3545.54	0.000244	Ssc.10147.1.S1_at	P	P	P	651.209	0.000244	658.26	0.000244	874.872	0.000244
Ssc.183.1.S1_at	P	P	P	1449.3	0.000244	1384.73	0.000244	1899.33	0.000244	Ssc.657.1.A1_at	P	P	P	9564.46	0.000244	5740.04	0.000244	2145.03	0.000244	Ssc.10147.2.A1_at	P	P	P	491.983	0.000732	552.397	0.000244	390.167	0.000732
Ssc.4621.1.S1_at	P	P	P	6136.54	0.000244	6064.96	0.000244	6312.73	0.000244	Ssc.5550.1.S1_at	P	P	P	4739.3	0.000244	4276.09	0.000244	5831.95	0.000244	Ssc.10148.1.S1_at	P	P	P	1489.27	0.000244	1400.85	0.000244	1456.77	0.000244
Ssc.14506.1.S1_at	P	P	P	3168.73	0.000244	3064.04	0.000244	2818.19	0.000244	Ssc.11580.1.S1_at	P	P	P	957.105	0.000244	1234.68	0.000244	2004.08	0.000244	Ssc.1015.1.S1_at	P	P	P	8361.18	0.000244	8620.97	0.000244	6150.69	0.000244
Ssc.657.1.A1_at	P	P	P	1995.21	0.000244	1429.54	0.000244	1736.48	0.000244	Ssc.14463.1.S1_at	P	P	P	1731.06	0.001221	1506.94	0.00293	2612.96	0.000244	Ssc.10150.1.S1_at	P	P	P	7537.89	0.000244	8026	0.000244	6593.87	0.000244
Ssc.5550.1.S1_at	P	P	P	3988.07	0.000244	4733.02	0.000244	4655.96	0.000244	Ssc.5712.1.S1_at	P	P	P	1350.56	0.000244	1682.13	0.000244	1379.22	0.000244	Ssc.10151.1.A1_at	P	P	P	779.358	0.000244	897.299	0.000244	625.187	0.000244
Ssc.11580.1.S1_at	P	P	P	1399.63	0.000244	1542.28	0.000244	1109.04	0.000244	Ssc.6009.1.S1_a_at	P	P	P	1021.59	0.000732	752.031	0.001221	600.862	0.001221	Ssc.10151.2.S1_s_at	P	P	P	172.211	0.01416	219.363	0.000732	150.24	0.046143
Ssc.14463.1.S1_at	P	P	P	2046.03	0.000732	2258.58	0.001221	2899.42	0.000244	Ssc.6009.1.S1_at	P	P	P	1475.38	0.000244	1242.72	0.000244	1009.77	0.000244	Ssc.10155.1.S1_at	P	P	P	586.588	0.000244	468.356	0.000732	472.149	0.000244
Ssc.5712.1.S1_at	P	P	P	1315.67	0.000244	1418.47	0.000244	1194.62	0.000244	Ssc.12507.1.S1_at	P	P	P	3728.35	0.000244	3721.03	0.000244	4410.08	0.000244	Ssc.1016.1.A1_at	P	P	P	206.99	0.000244	153.669	0.000244	166.559	0.000244
Ssc.6009.1.S1_a_at	P	P	P	1888.19	0.000732	2708.55	0.000732	783.674	0.000732	Ssc.14521.1.S1_at	P	P	P	2206.05	0.000244	2756.39	0.000244	3858.43	0.000244	Ssc.10160.1.A1_at	P	P	P	3722.21	0.000244	3541.77	0.000244	3873.99	0.000244
Ssc.6009.1.S1_at	P	P	P	2607.28	0.000244	3502.35	0.000244	1294.9	0.000244	Ssc.947.1.S1_at	P	P	P	445.582	0.010742	489.32	0.001221	352.709	0.008057	Ssc.10168.1.A1_at	P	P	P	368.436	0.001953	456.197	0.000732	336.902	0.00415
Ssc.12507.1.S1_at	P	P	P	3630.24	0.000244	3445.55	0.000244	3723.25	0.000244	Ssc.947.1.S1_s_at	P	P	P	14334.3	0.000244	14073.1	0.000244	12626.2	0.000244	Ssc.10169.1.A1_at	P	P	P	455.81	0.000732	491.034	0.000732	477.251	0.000732
Ssc.14521.1.S1_at	P	P	P	2832.41	0.000244	1710.18	0.000244	3112	0.000244	Ssc.709.1.S1_at	P	P	P	4467.28	0.000244	2633.74	0.000244	3362.18	0.000244	Ssc.1017.1.S1_at	P	P	P	940.45	0.000244	682.965	0.000244	948.336	0.000244
Ssc.947.1.S1_at	P	P	P	429.003	0.010742	541.624	0.00415	313.962	0.005859	Ssc.526.1.S1_at	P	P	P	1219.41	0.000244	1193.39	0.000244	808.268	0.000244	Ssc.10175.1.S1_at	P	P	P	905.944	0.000244	938.945	0.000244	934.875	0.000244
Ssc.947.1.S1_s_at	P	P	P	12830.5	0.000244	12825.5	0.000244	13621.5	0.000244	Ssc.64.1.S1_at	P	P	P	316.26	0.000244	722.939	0.000244	861.032	0.000244	Ssc.1018.1.S1_at	P	P	P	3987.3	0.000244	4931.11	0.000244	3630.9	0.000244
Ssc.709.1.S1_at	P	P	P	2808.6	0.000244	2579.64	0.000244	1816.11	0.000244	Ssc.12348.1.S1_at	P	P	P	20142.6	0.000244	19311.8	0.000244	20149.1	0.000244	Ssc.10180.1.S1_at	P	P	P	515.102	0.00293	436.333	0.001953	499.509	0.001953
Ssc.526.1.S1_at	P	P	P	1349.31	0.000244	1733.34	0.000244	1670.91	0.000244	Ssc.14490.1.S1_at	P	P	P	957.198	0.000244	635.037	0.000244	878.195	0.000244	Ssc.10184.1.S1_at	P	P	P	499.369	0.000244	500.587	0.000244	515.438	0.000244
Ssc.64.1.S1_at	P	P	P	287.266	0.000244	337.847	0.000244	990.309	0.000244	Ssc.102.1.S1_at	P	P	P	507.119	0.023926	438.219	0.046143	573.738	0.01416	Ssc.10185.2.A1_at	P	P	P	626.014	0.000244	685.413	0.000244	523.574	0.000244
Ssc.12348.1.S1_at	P	P	P	21889.9	0.000244	19769.5	0.000244	20284.4	0.000244	Ssc.460.1.S1_at	P	P	P	4116.46	0.000244	3400.86	0.000244	3762.49	0.000244	Ssc.1019.1.S1_at	P	P	P	734.584	0.000244	737.715	0.000244	651.651	0.000244
Ssc.14490.1.S1_at	P	P	P	1323.63	0.000244	1198.95	0.000244	1384.21	0.000244	Ssc.1199.1.A1_at	P	P	P	2222.19	0.000244	2588.11	0.000244	2393.1	0.000244	Ssc.1019.2.S1_at	P	P	P	460.799	0.00415	495.218	0.000732	453.904	0.008057
Ssc.102.1.S1_at	P	P	P	465.012	0.046143	438.889	0.030273	484.846	0.005859	Ssc.61.1.S1_at	P	P	P	3763.39	0.000244	2511.9	0.000244	6718.36	0.000244	Ssc.10191.1.A1_at	P	P	P	183.09	0.00415	150.545	0.01416	195.241	0.005859
Ssc.460.1.S1_at	P	P	P	2895.14	0.000244	3412.96	0.000244	4028.98	0.000244	Ssc.231.1.S1_at	P	P	P	1633.06	0.000244	1430.46	0.000244	1786.02	0.000244	Ssc.10191.2.A1_at	P	P	P	55.9591	0.010742	64.0549	0.018555	61.8946	0.037598
Ssc.1199.1.A1_at	P	P	P	2046.71	0.000244	2304.11	0.000244	2116.86	0.000244	Ssc.231.1.S2_at	P	P	P	143.934	0.000244	174.19	0.000244	132.347	0.000244	Ssc.10192.1.A1_at	P	P	P	156.959	0.008057	185.811	0.01416	184.576	0.001221
Ssc.61.1.S1_at	P	P	P	1596.22	0.000244	2216.34	0.000244	1943.1	0.000244	Ssc.19907.1.S1_at	P	P	P	273.134	0.000244	152.066	0.00293	192.916	0.000732	Ssc.10193.1.A1_at	P	P	P	394.217	0.001221	536.034	0.001953	484.059	0.000244
Ssc.231.1.S1_at	P	P	P	1610.3	0.000244	1488.85	0.000244	1628.55	0.000244	Ssc.14522.1.S1_at	P	P	P	15615.4	0.000244	15222.5	0.000244	14298.3	0.000244	Ssc.10194.1.A1_at	P	P	P	817.768	0.000244	850.527	0.000244	878.5	0.000244
Ssc.231.1.S2_at	P	P	P	169.855	0.000244	139.969	0.000732	124.362	0.001953	Ssc.830.1.S1_at	P	P	P	6732.13	0.000244	5507.99	0.000244	5862.31	0.000244	Ssc.10195.1.A1_at	P	P	P	153.658	0.030273	162.011	0.046143	163.922	0.008057
Ssc.19907.1.S1_at	P	P	P	141.195	0.018555	155.592	0.00293	206.66	0.000244	Ssc.15237.1.S1_at	P	P	P	796.491	0.000244	768.039	0.000244	827.255	0.000244	Ssc.10198.1.A1_at	P	P	P	2386.97	0.000244	2565.29	0.000244	2630.52	0.000244
Ssc.14522.1.S1_at	P	P	P	16893.9	0.000244	18017.2	0.000244	16805.3	0.000244	Ssc.4871.1.S1_at	P	P	P	3183.87	0.000244	1283.86	0.000244	650.953	0.000244	Ssc.10199.2.S1_a_at	P	P	P	621.269	0.000732	513.779	0.001953	669.367	0.001221
Ssc.830.1.S1_at	P	P	P	6929.07	0.000244	5148.48	0.000244	5626.29	0.000244	Ssc.383.1.S1_at	P	P	P	2219.91	0.000244	1909.2	0.000244	2601.44	0.000244	Ssc.10199.3.S1_at	P	P	P	246.457	0.008057	235.611	0.01416	231.936	0.01416
Ssc.15237.1.S1_at	P	P	P	623.982	0.000244	532.095	0.000244	744.586	0.000244	Ssc.12368.1.S1_at	P	P	P	287.645	0.000244	252.816	0.000244	271.526	0.000732	Ssc.102.1.S1_at	P	A	P	536.272	0.030273	440.169	0.067627	584.267	0.030273
Ssc.4871.1.S1_at	P	P	P	162.686	0.000244	309.658	0.000244	227.606	0.000732	Ssc.8330.1.S1_at	P	P	P	500.706	0.000244	397.293	0.000244	466.764	0.000244	Ssc.1020.1.S1_at	P	P	P	1110.56	0.000244	1220.76	0.000244	1175.75	0.000244
Ssc.383.1.S1_at	P	P	P	2181.7	0.000244	2266.36	0.000244	1807.11	0.000244	Ssc.14480.1.S1_at	P	P	P	1623.83	0.000244	1807.85	0.000244	2383.93	0.000244	Ssc.10200.2.A1_a_at	A	P	P	386.332	0.037598	368.305	0.095215	401.61	0.037598
Ssc.12368.1.S1_at	P	P	P	223.109	0.000732	240.277	0.000244	278.533	0.000244	Ssc.6019.1.S1_at	P	P	P	2998.04	0.000244	2455.13	0.000244	2931.67	0.000244	Ssc.10202.1.A1_at	P	P	P	178.293	0.008057	163.865	0.00415	171.934	0.00293
Ssc.8330.1.S1_at	P	P	P	435.375	0.000244	502.591	0.000244	546.61	0.000244	Ssc.4263.1.A1_at	P	P	P	999.843	0.000244	871.998	0.000244	1302.97	0.000244	Ssc.10203.1.S1_at	P	P	P	790.711	0.000244	867.608	0.000244	934.913	0.000244
Ssc.14480.1.S1_at	P	P	P	3215.45	0.000244	2803.56	0.000244	2876.28	0.000244	Ssc.8552.1.S2_a_at	P	P	P	2311.94	0.000244	3420.92	0.000244	3269.4	0.000244	Ssc.10204.1.A1_at	P	P	P	414.081	0.000244	394.373	0.000244	359.851	0.000244
Ssc.6019.1.S1_at	P	P	P	2144.1	0.000244	1996.85	0.000244	2300.47	0.000244	Ssc.8552.3.S1_a_at	P	P	P	1307.57	0.000244	2757.6	0.000244	2670.76	0.000244	Ssc.10207.1.A1_at	P	P	P	728.266	0.000244	876.94	0.000732	789.43	0.000732
Ssc.4263.1.A1_at	P	P	P	909.575	0.000244	947.356	0.000244	919.807	0.000244	Ssc.9178.1.S1_at	P	P	P	1018.28	0.000244	717.579	0.000244	1394.45	0.000244	Ssc.10208.1.A1_s_at	P	P	P	1627.8	0.000244	2078.07	0.000244	1474.02	0.000244
Ssc.8552.1.S2_a_at	P	P	P	3141.32	0.000244	3520.64	0.000244	2841.17	0.000244	Ssc.3528.1.S1_at	P	P	P	721.506	0.000732	771.425	0.000244	990.717	0.000244	Ssc.10211.1.S1_at	P	P	P	886.784	0.001221	1421.18	0.000732	824.654	0.001953
Ssc.8552.3.S1_a_at	P	P	P	2021.95	0.000244	2434.1	0.000244	1877.23	0.000244	Ssc.14543.1.S1_at	P	P	P	1678.01	0.000244	1151.8	0.000244	1724.69	0.000244	Ssc.10218.1.S1_at	P	P	P	646.997	0.001221	812.727	0.001221	706.208	0.001953
Ssc.9178.1.S1_at	P	P	P	1382.01	0.000732	892.43	0.000244	1213.14	0.000244	Ssc.11757.1.S1_at	P	P	P	520.234	0.000244	658.312	0.000244	850.386	0.000244	Ssc.1022.1.A1_at	P	P	P	1172.16	0.000244	1614.38	0.000244	1318.83	0.000244
Ssc.3528.1.S1_at	P	P	P	784.411	0.000732	830.875	0.000244	1101.71	0.000732	Ssc.757.1.S1_at	P	P	P	1068.32	0.001221	1057.77	0.001221	1122.88	0.000732	Ssc.10221.2.A1_at	P	P	P	539.415	0.01416	583.23	0.01416	507.218	0.010742
Ssc.14543.1.S1_at	P	P	P	1011.22	0.000244	1140.97	0.000244	1419.03	0.000244	Ssc.18652.1.S1_at	P	P	P	1098.22	0.000732	1250.41	0.000244	1508.47	0.000244	Ssc.10224.1.A1_at	P	P	P	242.61	0.001221	550.347	0.001953	277.056	0.000244
Ssc.11757.1.S1_at	P	P	P	738.863	0.000244	686.409	0.000244	1014.95	0.000244	Ssc.396.1.S1_a_at	P	P	P	5812.54	0.000244	4692.73	0.000244	5396.53	0.000244	Ssc.10226.1.A3_at	P	P	P	2118.93	0.000244	1792.38	0.000244	1904.82	0.000244
Ssc.757.1.S1_at	P	P	P	1190.92	0.000732	1482.64	0.000732	1388.05	0.000732	Ssc.5454.1.S1_at	P	P	P	6564.18	0.000244	6607.85	0.000244	6182.72	0.000244	Ssc.1023.1.S1_at	P	P	P	688.988	0.000244	611.848	0.000244	873.774	0.000244
Ssc.18652.1.S1_at	P	P	P	1353.47	0.000732	1337.76	0.000732	1395.07	0.000732	Ssc.14528.1.S1_at	P	P	P	602.682	0.000244	683.569	0.000244	773.001	0.000244	Ssc.10231.1.A1_at	P	P	P	902.222	0.000244	893.66	0.000244	867.371	0.000732
Ssc.396.1.S1_a_at	P	P	P	6194.43	0.000244	5443.76	0.000244	5036.96	0.000244	Ssc.5062.1.S1_at	P	P	P	2243.2	0.000244	1511.84	0.000244	2140.16	0.000732	Ssc.10232.1.A1_at	P	P	P	1592.06	0.000244	1385.98	0.000244	1834.86	0.000244
Ssc.5454.1.S1_at	P	P	P	7038.32	0.000244	6631.53	0.000244	6499.74	0.000244	Ssc.11071.1.S1_at	P	P	P	3048.25	0.000244	2656.15	0.000244	2750.69	0.000244	Ssc.10234.1.A1_at	P	P	P	122.632	0.005859	134.871	0.001953	137.218	0.005859
Ssc.14528.1.S1_at	P	P	P	1021.87	0.000244	1332.74	0.000244	1311.35	0.000244	Ssc.1031.1.S1_at	P	P	P	896.69	0.000244	754.154	0.000244	1231.26	0.000244	Ssc.10237.1.S1_at	P	P	P	245.596	0.001953	233.629	0.000732	254.774	0.000732
Ssc.5062.1.S1_at	P	P	P	1579.88	0.000244	1376.38	0.000244	2321.13	0.000244	Ssc.314.1.S1_at	P	P	P	3436.92	0.000732	1958.87	0.000732	1400.07	0.000732	Ssc.10238.1.A1_at	P	P	P	171.453	0.000244	132.231	0.000732	242.113	0.000244
Ssc.11071.1.S1_at	P	P	P	2874.01	0.000244	2335.23	0.000244	3828.43	0.000244	Ssc.75.1.S1_at	P	P	P	1019.41	0.000244	1531.4	0.000244	1535.96	0.000244	Ssc.1024.1.S1_at	P	P	P	90.7342	0.008057	111.693	0.00415	75.4662	0.008057
Ssc.1031.1.S1_at	P	P	P	3174.21	0.000244	755.841	0.000244	1054.37	0.000244	Ssc.5915.1.S1_at	P	P	P	1422.31	0.000244	1530.09	0.000244	1237.82	0.000244	Ssc.10243.1.A1_at	P	M	P	32.715	0.00293	41.697	0.005859	35.3429	0.095215
Ssc.314.1.S1_at	P	P	P	1077.26	0.000732	1698.09	0.000732	1229.36	0.000732	Ssc.2375.1.S1_at	P	P	P	3518.77	0.000244	2734.33	0.000244	4614.96	0.000244	Ssc.10244.2.S1_at	P	P	P	158.311	0.005859	141.185	0.030273	156.023	0.01416
Ssc.75.1.S1_at	P	P	P	1102.85	0.000244	1176.88	0.000244	1498.04	0.000244	Ssc.432.1.S1_at	P	P	P	1000.07	0.000732	1020.72	0.000732	1733.39	0.000244	Ssc.10245.2.A1_a_at	P	P	P	4162.34	0.000244	4432.67	0.000244	3027.38	0.000244
Ssc.5915.1.S1_at	P	P	P	1308.44	0.000244	1129.69	0.000244	1130.66	0.000244	Ssc.22009.1.S1_at	P	P	P	1585.99	0.000732	1578.22	0.000244	1350.27	0.000244	Ssc.10247.1.S1_at	P	P	P	1850.61	0.000244	1904.98	0.000244	1672.59	0.000244
Ssc.2375.1.S1_at	P	P	P	3609	0.000244	3371.71	0.000244	3973.33	0.000244	Ssc.142.1.S1_at	P	P	P	5896.74	0.000244	5880.33	0.000244	5623.1	0.000244	Ssc.10247.2.A1_at	P	P	P	184.904	0.023926	286.984	0.008057	146.329	0.008057
Ssc.432.1.S1_at	P	P	P	1737.9	0.000732	1549.06	0.000244	1397.75	0.000244	Ssc.11194.1.S1_at	P	P	P	740.934	0.000244	1037.15	0.000244	1272.57	0.000244	Ssc.1025.1.S1_at	P	P	P	978.095	0.000244	1310.09	0.000244	1071.57	0.000732
Ssc.22009.1.S1_at	P	P	P	1213.18	0.000244	1461.76	0.000244	1466.99	0.000244	Ssc.55.1.S1_at	P	P	P	122.388	0.00415	197.75	0.000732	199.955	0.000244	Ssc.10250.1.A1_at	P	P	P	2249.83	0.000244	2005.42	0.000244	1846.39	0.000244
Ssc.142.1.S1_at	P	P	P	5766.27	0.000244	6094.72	0.000244	5189.63	0.000244	Ssc.90.1.S1_at	P	P	P	881.281	0.000244	278.985	0.000244	642.386	0.000244	Ssc.10254.2.A1_a_at	P	P	P	631.404	0.008057	667.517	0.01416	722.296	0.005859
Ssc.11194.1.S1_at	P	P	P	486.287	0.000244	490.195	0.000244	537.892	0.000244	Ssc.167.2.S1_a_at	P	P	P	8796.99	0.000244	8206.55	0.000244	6746.43	0.000244	Ssc.10256.1.A1_at	P	P	P	546.591	0.005859	647.019	0.000244	479.769	0.000732
Ssc.55.1.S1_at	P	P	P	135.891	0.00293	142.524	0.000732	144.657	0.000244	Ssc.11020.1.S1_at	P	P	P	197.039	0.018555	152.198	0.023926	136.469	0.037598	Ssc.1026.1.S1_at	P	P	P	1619.45	0.000244	1520.22	0.000244	1153.02	0.000244
Ssc.90.1.S1_at	P	P	P	193.412	0.00293	216.904	0.000244	211.329	0.000244	Ssc.37.1.S1_at	P	P	P	352.46	0.000732	350.698	0.000732	495.391	0.000244	Ssc.1026.2.S1_at	P	P	P	756.085	0.000244	793.823	0.000244	371.725	0.000732
Ssc.167.2.S1_a_at	P	P	P	8455.86	0.000244	7457.06	0.000244	8410.59	0.000244	Ssc.12975.1.S1_at	P	P	P	110.291	0.000244	220.531	0.000244	111.981	0.000244	Ssc.1026.3.S1_at	P	P	P	244.067	0.018555	261.445	0.023926	316.057	0.023926
Ssc.11020.1.S1_at	P	P	P	128.223	0.010742	153.667	0.01416	134.289	0.010742	Ssc.14531.1.S1_at	P	P	P	486.81	0.000244	488.4	0.001221	863.36	0.000244	Ssc.10260.1.A1_at	P	P	P	3246.34	0.000244	3462.22	0.000244	3461.03	0.000244
Ssc.12975.1.S1_at	P	P	P	155.067	0.000244	148.252	0.000244	192.228	0.000244	Ssc.16296.1.S1_at	P	P	P	5447.54	0.000244	4539.36	0.000244	4587.21	0.000244	Ssc.10263.1.A1_at	P	P	P	182.66	0.000244	170.657	0.000732	176.475	0.000244
Ssc.14531.1.S1_at	P	P	P	657.616	0.000244	723.167	0.000244	621.444	0.000244	Ssc.11136.1.S1_at	P	P	P	3716.21	0.000244	3948.99	0.000244	4118.72	0.000244	Ssc.1027.1.S1_at	P	P	P	5394.58	0.000244	4875.12	0.000244	4511.46	0.000244
Ssc.4371.1.S1_at	P	P	P	694.887	0.023926	555.712	0.037598	836.234	0.030273	Ssc.22641.1.S1_at	P	P	P	1968.89	0.000244	1905.02	0.000244	2120.25	0.000244	Ssc.10270.1.S1_at	P	P	P	2794.39	0.000244	3131.88	0.000244	3143.74	0.000244
Ssc.16296.1.S1_at	P	P	P	4791.28	0.000244	3996.34	0.000244	4626.12	0.000244	Ssc.22641.2.S1_a_at	P	P	P	1690.54	0.000244	1569.91	0.000244	1318.34	0.000244	Ssc.10272.1.A1_at	P	P	P	65.1328	0.01416	107.448	0.00415	54.4175	0.01416
Ssc.11136.1.S1_at	P	P	P	2449.58	0.001953	3090.02	0.000244	3449.74	0.000244	Ssc.14530.1.S1_at	P	P	P	556.566	0.000732	514.074	0.000732	863.305	0.000732	Ssc.10274.1.A1_at	P	P	P	120.339	0.001953	171.536	0.001953	122.501	0.001221
Ssc.22641.1.S1_at	P	P	P	1406.77	0.000244	1449.29	0.000244	1534.2	0.000244	Ssc.21145.1.S1_at	P	P	P	540.946	0.00293	578.101	0.001953	604.614	0.000244	Ssc.10276.1.A1_at	P	P	P	1946.99	0.000244	2181.64	0.000244	2335.19	0.000244
Ssc.22641.2.S1_a_at	P	P	P	1328.78	0.000244	1457.18	0.000244	1646.65	0.000244	Ssc.62.2.S1_a_at	P	P	P	830.517	0.000244	471.001	0.000244	205.367	0.000732	Ssc.1028.1.S1_at	P	P	P	974.112	0.000244	1133.64	0.000244	846.551	0.000244
Ssc.14530.1.S1_at	P	P	P	987.514	0.000732	863.231	0.000732	893.58	0.000732	Ssc.802.1.A1_at	P	P	P	1748.43	0.000244	1801.47	0.000244	2014.48	0.000244	Ssc.10282.1.S1_at	P	P	P	1309.65	0.000244	1530.39	0.000244	1219.4	0.000244
Ssc.21145.1.S1_at	P	P	P	669.801	0.000732	470.483	0.037598	461.596	0.005859	Ssc.10993.1.S1_a_at	P	P	P	1008.61	0.000732	770.63	0.008057	1193.72	0.000244	Ssc.10283.1.S1_at	P	P	P	443.85	0.000244	526.13	0.000244	548.887	0.000244
Ssc.62.2.S1_a_at	P	P	P	96.8245	0.000732	91.2949	0.000244	123.055	0.000244	Ssc.3208.1.S1_at	P	P	P	378.501	0.000244	385.671	0.000244	530.85	0.000244	Ssc.10287.1.A1_at	P	P	P	55.2789	0.398926	66.272	0.008057	54.5654	0.00293
Ssc.802.1.A1_at	P	P	P	1800.82	0.000244	1670.46	0.000244	1713.16	0.000244	Ssc.120.1.S1_at	P	P	P	145.865	0.018555	131.056	0.01416	165.24	0.010742	Ssc.1029.1.S1_at	P	P	P	1505.95	0.000244	2039.57	0.000244	1706.61	0.000244
Ssc.10993.1.S1_a_at	P	P	P	2107.92	0.000244	1103.3	0.000244	1317	0.000244	Ssc.9245.1.S1_at	P	P	P	773.536	0.000244	630.101	0.000244	1408.97	0.000244	Ssc.10291.1.S1_at	P	P	P	643.845	0.000244	545.184	0.000244	695.889	0.000732
Ssc.3208.1.S1_at	P	P	P	391.683	0.000244	471.841	0.000244	506.96	0.000244	Ssc.369.1.S1_at	P	P	P	718.396	0.00415	598.643	0.010742	499.413	0.01416	Ssc.10292.1.S1_at	P	P	P	114.789	0.000244	146.234	0.001221	98.9385	0.000732
Ssc.120.1.S1_at	P	P	P	103.835	0.023926	92.9169	0.037598	135.33	0.008057	Ssc.746.1.S1_a_at	P	P	P	2454.37	0.000244	2537.47	0.000244	2432.61	0.000244	Ssc.10295.1.A1_at	P	P	P	1021.25	0.000244	893.812	0.000244	1662.9	0.000244
Ssc.9245.1.S1_at	P	P	P	962.931	0.000244	1059.76	0.000244	1215.39	0.000244	Ssc.336.1.S1_at	P	P	P	692.453	0.000244	514.823	0.000244	647.19	0.000244	Ssc.10297.1.S1_at	P	P	P	1322.92	0.000244	1003.73	0.000244	1286.79	0.000244
Ssc.369.1.S1_at	P	P	P	501.224	0.008057	582.418	0.008057	569.349	0.00415	Ssc.170.1.S1_at	P	P	P	89.0686	0.023926	187.094	0.001221	89.3093	0.046143	Ssc.10297.3.S1_a_at	P	P	P	982.754	0.000244	952.411	0.000244	883.311	0.000732
Ssc.746.1.S1_a_at	P	P	P	2191.81	0.000244	2099.23	0.000244	2046.06	0.000244	Ssc.137.1.S1_at	P	P	P	279.932	0.008057	273.202	0.00415	375.501	0.001953	Ssc.10298.1.A1_at	P	P	P	231.293	0.005859	235.908	0.000732	246.378	0.00415
Ssc.336.1.S1_at	P	P	P	2329.96	0.000244	1144.35	0.000244	1131.15	0.000244	Ssc.670.1.S1_at	P	P	P	13732.5	0.000244	11529.5	0.000244	7187.89	0.000244	Ssc.10299.1.A1_at	P	P	P	4225	0.000244	4207.72	0.000244	4201.84	0.000244
Ssc.170.1.S1_at	P	P	P	773.746	0.000244	360.233	0.000244	593.047	0.000244	Ssc.2262.1.S1_a_at	P	P	P	2593.05	0.000244	2142.03	0.000244	2279.86	0.000244	Ssc.10299.2.S1_at	P	P	P	1574.61	0.000244	1913.41	0.000244	1225.62	0.000244
Ssc.670.1.S1_at	P	P	P	7328.36	0.000244	5981.43	0.000244	5087.61	0.000244	Ssc.15155.1.S1_a_at	P	P	P	14999.7	0.000244	14461.4	0.000244	12659.6	0.000244	Ssc.103.1.S1_at	P	P	P	243.161	0.129639	322.038	0.01416	291.172	0.046143
Ssc.2262.1.S1_a_at	P	P	P	2043.51	0.000244	1749.1	0.000244	2373.14	0.000244	Ssc.2258.1.S1_at	P	P	P	176.197	0.000732	178.461	0.000732	145.787	0.001953	Ssc.1030.1.S1_at	P	P	P	2886.23	0.000732	2295.38	0.000732	2839.34	0.000732
Ssc.724.1.S1_at	P	P	P	91.5732	0.030273	108.299	0.008057	106.124	0.001221	Ssc.2895.1.S1_at	P	P	P	453.062	0.030273	400.335	0.023926	553.196	0.001953	Ssc.10300.1.S1_at	P	P	P	566.25	0.000244	548.032	0.000244	449.287	0.000244
Ssc.15155.1.S1_a_at	P	P	P	13693.2	0.000244	14346.2	0.000244	13821.8	0.000244	Ssc.864.1.S1_at	P	P	P	814.04	0.000244	659.87	0.000732	876.414	0.000244	Ssc.10303.1.A1_at	P	P	P	2209.62	0.000244	1406.13	0.000244	2004.57	0.000244
Ssc.2258.1.S1_at	P	P	P	100.565	0.000244	195.679	0.000732	184.812	0.000732	Ssc.17243.1.S1_at	P	P	P	372.339	0.000732	301.567	0.037598	217.809	0.000732	Ssc.10308.1.A1_at	P	P	P	2042.65	0.000244	2286.16	0.000244	1871.28	0.000244
Ssc.2895.1.S1_at	P	P	P	582.705	0.005859	491.443	0.00293	526.755	0.010742	Ssc.196.1.S1_at	P	P	P	440.614	0.01416	787.68	0.000244	763.114	0.001221	Ssc.1031.1.S1_at	P	P	P	225.398	0.000244	1261.89	0.000244	692.482	0.000244
Ssc.864.1.S1_at	P	P	P	1171.78	0.000244	1189.06	0.000244	1555.06	0.000244	Ssc.6289.1.S1_at	P	P	P	758.124	0.00415	811.936	0.001221	1038.37	0.000732	Ssc.10311.1.A1_at	P	P	P	365.083	0.000244	581.799	0.000244	342.758	0.000244
Ssc.1712.1.S1_at	P	P	P	480.021	0.005859	389.485	0.005859	322.794	0.00415	Ssc.27593.1.S1_at	P	P	P	342.604	0.000732	410.499	0.000244	280.857	0.000244	Ssc.10311.2.A1_at	P	P	P	562.676	0.000244	817.007	0.000244	487.264	0.000244
Ssc.196.1.S1_at	P	P	P	250.029	0.023926	441.932	0.001221	442.994	0.001953	Ssc.13482.1.S1_at	P	P	P	767.519	0.000244	834.959	0.000244	669.973	0.000244	Ssc.10316.1.S1_at	P	P	P	4250.67	0.000244	2159.03	0.000244	3978.44	0.000244
Ssc.6289.1.S1_at	P	P	P	505.932	0.005859	442.673	0.005859	619.712	0.001953	Ssc.53.1.S1_at	P	P	P	7160.73	0.000244	7496.33	0.000244	7697.68	0.000244	Ssc.10317.1.A1_at	P	P	P	1198.2	0.008057	1202.44	0.00415	1088.81	0.018555
Ssc.27593.1.S1_at	P	P	P	142.007	0.001953	149.227	0.000244	195.081	0.000244	Ssc.14535.1.S1_at	P	P	P	743.81	0.001221	854.784	0.000244	1246.36	0.000244	Ssc.10318.1.A1_at	P	P	P	184.553	0.00415	192.282	0.00415	219.619	0.010742
Ssc.13482.1.S1_at	P	P	P	1003.01	0.000244	1106.11	0.000244	846.325	0.000244	Ssc.15749.1.S1_at	P	P	P	2070.24	0.000244	2794.97	0.000244	3375.12	0.000244	Ssc.10319.1.A1_at	P	P	P	96.5346	0.000732	124.285	0.00293	114.955	0.000732
Ssc.53.1.S1_at	P	P	P	8271.84	0.000244	7305.44	0.000244	7379.93	0.000244	Ssc.20177.1.S1_at	P	P	P	1270.9	0.000244	787.837	0.000244	957.975	0.000244	Ssc.10320.1.A1_at	P	P	P	115.035	0.000732	130.831	0.001221	75.4625	0.000244
Ssc.14535.1.S1_at	P	P	P	901.026	0.000732	1013.05	0.000244	753.219	0.000732	Ssc.5227.1.S1_at	P	P	P	556.692	0.001221	585.728	0.000732	538.503	0.001953	Ssc.10323.1.A1_at	P	P	P	217.551	0.000732	148.829	0.010742	200.579	0.000244
Ssc.15749.1.S1_at	P	P	P	2296.92	0.000244	2562.86	0.000244	3305.83	0.000244	Ssc.5227.1.S2_at	P	P	P	156.463	0.001221	284.718	0.000732	235.362	0.000732	Ssc.10324.1.A1_at	P	P	P	1078.7	0.000244	1431.22	0.000244	1241.74	0.000244
Ssc.20177.1.S1_at	P	P	P	836.232	0.000244	657.922	0.000244	850.445	0.000244	Ssc.6323.1.S1_at	P	P	P	785.599	0.000732	705.482	0.000244	1105.33	0.000244	Ssc.10326.1.A1_at	P	P	P	320.736	0.000244	310.413	0.000244	302.391	0.000244
Ssc.5227.1.S1_at	P	P	P	626.157	0.000732	724.519	0.000732	713.847	0.000732	Ssc.14520.1.S1_at	P	P	P	1200.14	0.000244	1297.84	0.000244	1164.09	0.000244	Ssc.10327.1.A1_at	P	P	P	169.675	0.005859	181.684	0.008057	161.915	0.008057
Ssc.5227.1.S2_at	P	P	P	268.913	0.000244	449.111	0.000244	302.583	0.000244	Ssc.16628.1.S1_a_at	P	P	P	136.345	0.01416	130.537	0.030273	121.062	0.01416	Ssc.10328.1.A1_at	P	P	P	225.156	0.005859	271.008	0.01416	173.243	0.030273
Ssc.6323.1.S1_at	P	P	P	913.068	0.000244	1005.56	0.000244	801.828	0.000244	Ssc.11033.1.S1_at	P	P	P	476.971	0.005859	387.422	0.008057	588.19	0.000732	Ssc.10329.1.S1_at	P	P	P	368.599	0.000244	366.574	0.000244	354.061	0.000244
Ssc.14520.1.S1_at	P	P	P	1493.58	0.000244	1197.77	0.000244	1135.39	0.000244	Ssc.242.1.S1_a_at	P	P	P	414.299	0.005859	295.592	0.01416	363.757	0.000732	Ssc.10333.1.A1_at	P	P	P	1124	0.000244	1104.41	0.000244	1050.41	0.000244
Ssc.15800.1.S1_at	P	P	P	176.813	0.005859	206.392	0.000732	252.582	0.001221	Ssc.26340.1.S1_at	P	P	P	591.141	0.000244	589.646	0.000244	646.529	0.000244	Ssc.10336.1.S1_at	P	P	P	5644.78	0.000244	5464.54	0.000244	4973.25	0.000244
Ssc.11033.1.S1_at	P	P	P	596.035	0.005859	438.129	0.010742	578.374	0.000732	Ssc.20006.1.S1_at	P	P	P	4883.08	0.000244	4968.42	0.000244	3739.28	0.000244	Ssc.10338.1.A1_at	P	P	P	2702.07	0.000244	2801.03	0.000244	2320.24	0.000244
Ssc.242.1.S1_a_at	P	P	P	315.516	0.00415	275.334	0.005859	355.713	0.000244	Ssc.9013.1.S1_at	P	P	P	999.267	0.000244	526.573	0.000732	870.641	0.000244	Ssc.10339.1.A1_at	P	P	P	163.949	0.001953	198.649	0.000732	195.381	0.000732
Ssc.26340.1.S1_at	P	P	P	602.434	0.000244	517.001	0.000244	623.869	0.000244	Ssc.909.1.S1_at	P	P	P	55.2329	0.010742	81.7886	0.001221	45.9681	0.010742	Ssc.1034.1.A1_at	P	P	P	1467.32	0.000244	1604.82	0.000244	1360.91	0.000244
Ssc.20006.1.S1_at	P	P	P	2169.63	0.000244	1745.31	0.000244	2821.01	0.000244	Ssc.15730.1.S1_at	P	P	P	1210.53	0.000244	947.743	0.000244	1244.16	0.000244	Ssc.10341.1.S1_at	P	P	P	303.138	0.000244	457.258	0.000244	384.458	0.000244
Ssc.9013.1.S1_at	P	P	P	838.943	0.000244	564.346	0.000244	1271.21	0.000244	Ssc.19054.1.S1_a_at	P	P	P	203.195	0.000244	163.374	0.000244	181.874	0.000244	Ssc.10346.1.A1_at	P	P	P	237.336	0.001953	292.667	0.00293	435.71	0.000732
Ssc.909.1.S1_at	P	P	P	225.261	0.000244	209.489	0.000732	129.319	0.000732	Ssc.249.1.S1_at	P	P	P	2100.87	0.000732	2622.85	0.001953	2002.14	0.001953	Ssc.10347.1.S1_at	P	P	P	4427.88	0.000244	3588.88	0.000244	3899.74	0.000244
Ssc.15730.1.S1_at	P	P	P	1055.66	0.000244	1130.38	0.000244	1445.31	0.000244	Ssc.27881.1.S1_at	P	P	P	51.426	0.000732	49.1778	0.008057	56.6457	0.005859	Ssc.10348.1.A1_at	P	P	P	285.575	0.01416	320.639	0.018555	340.354	0.018555
Ssc.749.1.S1_at	P	P	P	204.643	0.018555	194.375	0.008057	192.374	0.005859	Ssc.151.1.S1_at	P	P	P	6365.37	0.000244	5125.96	0.000244	5999.83	0.000244	Ssc.10349.1.S1_at	P	P	P	264.814	0.000244	382.683	0.000244	208.399	0.000244
Ssc.19054.1.S1_a_at	P	P	P	413.554	0.000244	127.312	0.000244	261.561	0.000244	Ssc.16186.1.S1_at	P	P	P	1213.99	0.000244	978.262	0.000732	1892.88	0.000244	Ssc.1035.1.S1_at	P	P	P	1228.31	0.000732	904.889	0.000732	1502.35	0.000732
Ssc.249.1.S1_at	P	P	P	2166.36	0.000732	2295.14	0.001221	1945.78	0.001221	Ssc.955.1.S1_at	P	P	P	45.2642	0.037598	52.7468	0.000244	30.3636	0.037598	Ssc.10351.1.A1_at	P	P	P	580.618	0.000244	493.523	0.000244	486.375	0.000244
Ssc.27881.1.S1_at	P	P	P	49.0937	0.001221	49.3672	0.000732	81.7383	0.00415	Ssc.5127.1.S1_at	P	P	P	1655.94	0.000244	681.705	0.000244	730.945	0.000244	Ssc.10357.1.A1_at	P	P	M	73.0867	0.000732	79.6347	0.046143	62.6008	0.010742
Ssc.310.1.S1_at	P	P	P	180.833	0.023926	150.635	0.008057	105.776	0.001953	Ssc.6583.1.S1_at	P	P	P	3533.18	0.000244	1936.24	0.000244	3435.12	0.000244	Ssc.10359.1.S1_at	P	P	P	1985.54	0.000244	1097.08	0.000244	1643.13	0.000244
Ssc.151.1.S1_at	P	P	P	4104.23	0.000244	3826.5	0.000244	4216.16	0.000244	Ssc.7985.1.S1_at	P	P	P	1078.82	0.000244	1423.36	0.000244	1481.73	0.000244	Ssc.10360.1.S1_at	P	P	P	1851.85	0.000244	1556.02	0.000244	1163.29	0.000244
Ssc.15870.1.S1_at	P	P	P	199.553	0.001221	102.828	0.00415	94.6195	0.046143	Ssc.3931.1.S1_at	P	P	P	279.468	0.00415	278.416	0.00415	326.487	0.001953	Ssc.10362.1.S1_at	P	P	P	323.854	0.000732	436.394	0.001221	352.752	0.000244
Ssc.16186.1.S1_at	P	P	P	1705.24	0.000732	2042.1	0.000244	2274.06	0.000732	Ssc.300.1.S1_at	P	P	P	2447.46	0.000244	1679.99	0.000244	1069.9	0.000244	Ssc.10363.1.A1_at	P	P	P	268.709	0.005859	279.353	0.010742	326.552	0.010742
Ssc.5127.1.S1_at	P	P	P	1010.63	0.000244	999.431	0.000244	810.7	0.000244	Ssc.5438.1.S2_at	P	P	P	355.34	0.001221	625.778	0.000244	638.669	0.000244	Ssc.10365.1.A1_at	P	P	P	100.885	0.000244	141.176	0.00293	85.248	0.000732
Ssc.6583.1.S1_at	P	P	P	2667.87	0.000244	2255.37	0.000244	3289.23	0.000244	Ssc.5438.1.S1_at	P	P	P	2904.17	0.008057	2932.24	0.000732	2692.84	0.000732	Ssc.10366.1.A1_at	P	M	P	58.5503	0.005859	72.787	0.005859	56.8755	0.067627
Ssc.7985.1.S1_at	P	P	P	1549.69	0.000244	1513.13	0.000244	1148.23	0.000244	Ssc.17337.1.S1_at	P	P	P	4060.44	0.000244	3486.32	0.000244	2365.53	0.000732	Ssc.10367.1.A1_at	P	P	P	114.562	0.030273	184.51	0.008057	120.304	0.01416
Ssc.3931.1.S1_at	P	P	P	317.122	0.001953	278.929	0.00293	312.881	0.001221	Ssc.13002.1.S1_at	P	P	P	382.981	0.001221	225.016	0.008057	590.87	0.000732	Ssc.10369.1.A1_at	P	P	P	163.905	0.001953	195.987	0.000244	183.836	0.000732
Ssc.300.1.S1_at	P	P	P	315.756	0.001953	354.696	0.001221	636.568	0.000732	Ssc.16236.1.S1_at	P	P	P	358.203	0.001953	291.099	0.001953	302.723	0.001221	Ssc.1037.1.S1_at	P	P	P	14816.6	0.000244	15038.4	0.000244	11752.6	0.000244
Ssc.116.1.S1_at	P	P	P	199.309	0.018555	180.92	0.023926	177.744	0.00415	Ssc.112.1.S1_at	P	P	P	723.104	0.000244	832.1	0.000244	675.054	0.000244	Ssc.10373.1.S1_at	P	P	P	1483.4	0.000244	1454.54	0.000244	1378.48	0.000244
Ssc.5438.1.S2_at	P	P	P	616.53	0.000244	840.198	0.000244	410.87	0.000244	Ssc.122.1.S1_at	P	P	P	259.26	0.000244	292.289	0.000732	423.564	0.000244	Ssc.10376.1.A1_at	P	A	P	293.786	0.030273	317.97	0.067627	308.607	0.030273
Ssc.5438.1.S1_at	P	P	P	3016.56	0.000732	3172.65	0.000732	2374.69	0.001221	Ssc.148.1.S1_at	P	P	P	1687.55	0.000244	660.289	0.000244	446.799	0.000244	Ssc.10383.1.A1_at	P	P	P	118.574	0.000244	100.641	0.000244	117.115	0.000244
Ssc.17337.1.S1_at	P	P	P	1736.05	0.001221	1757.47	0.001221	1345.74	0.00293	Ssc.14512.1.S1_at	P	P	P	732.109	0.000244	990.741	0.000244	876.641	0.000244	Ssc.10386.1.S1_at	P	P	P	73.941	0.01416	172.086	0.000244	150.827	0.000244
Ssc.13002.1.S1_at	P	P	P	417.49	0.001221	467.86	0.001953	753.065	0.000244	Ssc.22676.1.S1_at	P	P	P	761.486	0.000244	955.85	0.000244	583.091	0.000732	Ssc.10388.1.S1_a_at	P	P	P	522.676	0.001221	454.625	0.000244	388.113	0.010742
Ssc.16236.1.S1_at	P	P	P	360.007	0.000732	341.675	0.001221	358.133	0.000244	Ssc.1183.1.S1_at	P	P	P	204.878	0.000244	190.097	0.000244	95.5931	0.000244	Ssc.10388.2.S1_at	P	P	P	819.8	0.000244	736.967	0.000732	750.855	0.000244
Ssc.112.1.S1_at	P	P	P	656.837	0.000244	724.217	0.000244	636.976	0.000244	Ssc.15274.1.S1_a_at	P	P	P	1144.77	0.000244	866.385	0.000732	889.752	0.000244	Ssc.10391.1.A1_at	P	P	P	103.637	0.000244	115.715	0.000244	86.6976	0.000244
Ssc.122.1.S1_at	P	P	P	356.239	0.000244	388.957	0.000244	548.788	0.000244	Ssc.15274.1.S1_at	P	P	P	336.197	0.000732	262.401	0.001221	339.079	0.00293	Ssc.10391.2.S1_at	P	P	P	158.103	0.005859	232.661	0.001221	138.609	0.030273
Ssc.148.1.S1_at	P	P	P	1000.85	0.000244	831.622	0.000244	689.605	0.000244	Ssc.658.1.S1_at	P	P	P	362.82	0.000244	79.8624	0.001953	71.4019	0.005859	Ssc.10392.1.A1_at	P	P	P	6900.08	0.000244	6998.58	0.000244	7384.17	0.000244
Ssc.15775.1.S1_at	P	P	P	71.8286	0.010742	56.8848	0.00293	58.2067	0.00293	Ssc.6301.1.S1_at	P	P	P	172.62	0.000244	117.728	0.00415	172.888	0.001221	Ssc.10393.1.S1_at	P	P	P	395.793	0.000732	469.944	0.000732	315.396	0.023926
Ssc.14512.1.S1_at	P	P	P	1058.22	0.000244	1256.83	0.000244	785.017	0.000244	Ssc.14475.3.S1_a_at	P	P	P	945.842	0.000244	1302.35	0.000244	1045.3	0.000244	Ssc.10393.2.A1_at	P	P	P	782.656	0.000732	720.066	0.000244	645.8	0.000732
Ssc.22676.1.S1_at	P	P	P	461.752	0.000732	296.652	0.000244	408.167	0.000732	Ssc.5575.1.S1_at	P	P	P	292.724	0.00415	247.538	0.005859	202.728	0.00415	Ssc.10394.1.A1_at	P	P	P	311.755	0.000732	466.771	0.000732	423.66	0.000732
Ssc.1183.1.S1_at	P	P	P	86.5268	0.000244	91.0096	0.000244	129.99	0.000244	Ssc.23489.1.S1_at	P	P	P	1178.82	0.000244	1195.95	0.000244	1598.37	0.000244	Ssc.10395.1.A1_at	P	P	P	1551.94	0.000244	1314.6	0.000244	1619.17	0.000244
Ssc.15274.1.S1_a_at	P	P	P	886.391	0.000732	835.341	0.000732	1053.08	0.000732	Ssc.44.1.S1_at	P	P	P	185.007	0.008057	172.386	0.00293	188.73	0.00415	Ssc.10398.1.S1_at	P	P	P	82.6468	0.001953	101.007	0.000732	76.1692	0.01416
Ssc.15274.1.S1_at	P	P	P	314.97	0.001221	271.923	0.001221	273.364	0.000732	Ssc.16055.1.S1_at	P	P	P	840.321	0.000244	961.604	0.000244	759.399	0.000244	Ssc.104.1.S1_at	P	P	P	2066.76	0.000244	2172.17	0.000244	2018.61	0.000244
Ssc.658.1.S1_at	P	P	P	21.5348	0.001953	43.729	0.001953	26.7568	0.018555	Ssc.433.1.S1_at	P	P	P	384.239	0.008057	419.229	0.001953	446.507	0.001953	Ssc.10401.1.A1_at	P	P	P	500.796	0.000244	453.871	0.000244	489.921	0.000732
Ssc.6301.1.S1_at	P	P	P	183.135	0.000244	180.63	0.000732	135.795	0.001953	Ssc.18551.1.S1_at	P	P	P	232.802	0.001221	365.384	0.001221	359.102	0.005859	Ssc.10406.1.A1_at	P	P	P	82.5964	0.018555	101.144	0.008057	120.615	0.01001
Ssc.14475.3.S1_a_at	P	P	P	1378.98	0.000244	1592.66	0.000244	1250.41	0.000244	Ssc.18551.1.S2_at	P	P	P	1190.19	0.000732	1585.45	0.000244	1826.38	0.000244	Ssc.10408.1.S1_at	P	P	P	207.826	0.000732	156.251	0.000732	280.747	0.000732
Ssc.23489.1.S1_at	P	P	P	3586.58	0.000244	1735.25	0.000244	1633.41	0.000244	Ssc.9637.1.S1_at	P	P	P	1852.44	0.000244	2256.03	0.000244	2929.64	0.000244	Ssc.10409.1.S1_at	P	P	P	602.865	0.000732	608.942	0.000732	600.521	0.000732
Ssc.44.1.S1_at	P	P	P	130.017	0.00415	113.605	0.005859	145.41	0.00415	Ssc.9637.1.S2_at	P	P	P	6738.89	0.000244	6616.31	0.000244	6879.13	0.000244	Ssc.10410.1.A1_at	P	P	P	233.276	0.00293	284.301	0.01416	282.834	0.00293
Ssc.16055.1.S1_at	P	P	P	466.863	0.000244	518.911	0.000244	420.097	0.000244	Ssc.16732.1.S1_at	P	P	P	1311	0.000244	1602.92	0.000244	2067.55	0.000244	Ssc.10412.1.A1_at	M	P	P	27.0349	0.023926	21.3374	0.144775	23.3709	0.030273
Ssc.33.1.S1_at	P	P	P	100.488	0.046143	159.062	0.01416	162.143	0.00415	Ssc.16732.1.S2_at	P	P	P	4354.3	0.000244	4284.33	0.000244	5305.19	0.000244	Ssc.10413.1.A1_at	P	P	P	1339.73	0.000244	1257.72	0.000244	1351.23	0.000244
Ssc.433.1.S1_at	P	P	P	503.122	0.001221	396.763	0.001953	511.019	0.000732	Ssc.4097.1.S1_at	P	P	P	132.06	0.000732	146.879	0.000244	143.028	0.000732	Ssc.10416.1.S1_at	P	P	P	1154.85	0.000244	1520.71	0.000244	1294.38	0.000244
Ssc.18551.1.S1_at	P	P	P	363.43	0.001221	343.492	0.001221	576.979	0.000732	Ssc.16350.1.S1_at	P	P	P	553.592	0.000244	300.445	0.000244	434.038	0.000244	Ssc.10418.1.A1_at	P	P	P	52.6979	0.001953	59.4963	0.008057	58.406	0.008057
Ssc.18551.1.S2_at	P	P	P	1705.65	0.000244	1464.73	0.000244	2743.46	0.000244	Ssc.11170.1.S1_at	P	P	P	4044.46	0.005859	2788.44	0.005859	1785.53	0.01416	Ssc.10419.1.A1_at	P	P	P	1839.98	0.000244	1940.27	0.000244	1828.43	0.000244
Ssc.9637.1.S1_at	P	P	P	1998.16	0.000244	3320.36	0.000244	1363.27	0.000244	Ssc.246.1.S1_at	P	P	P	1009.82	0.000244	1140.63	0.000244	1126.62	0.000244	Ssc.1042.1.A1_at	P	P	P	1208.38	0.000244	1155.15	0.000244	827.105	0.000244
Ssc.9637.1.S2_at	P	P	P	5988.56	0.000244	6449.47	0.000244	7621.88	0.000244	Ssc.11162.1.S1_at	P	P	P	5452.41	0.000244	10606.6	0.000244	5526.2	0.000244	Ssc.10426.1.S1_at	P	P	P	763.498	0.000244	600.872	0.000244	672.653	0.000244
Ssc.16732.1.S1_at	P	P	P	1385.98	0.000244	1549.18	0.000244	1183.94	0.000244	Ssc.17340.1.S1_at	P	P	P	487.84	0.000732	577.009	0.000732	453.227	0.000732	Ssc.10427.1.S1_at	P	P	P	377.169	0.000244	460.463	0.000244	357.205	0.000732
Ssc.16732.1.S2_at	P	P	P	4230.4	0.000244	4083.77	0.000244	4180.07	0.000244	Ssc.15739.1.S1_at	P	P	P	1257.54	0.000244	776.852	0.000244	1166.32	0.000244	Ssc.10427.2.A1_at	P	P	P	56.4404	0.023926	80.7302	0.008057	84.4696	0.018555
Ssc.4097.1.S1_at	P	P	P	104.862	0.00293	117.242	0.000244	153.049	0.000244	Ssc.12114.1.S1_a_at	P	P	P	619.729	0.000244	491.403	0.000244	676.64	0.000244	Ssc.10428.1.S1_a_at	M	P	P	192.086	0.023926	175.903	0.080566	208.148	0.037598
Ssc.16350.1.S1_at	P	P	P	569.916	0.000244	548.957	0.000244	698.911	0.000244	Ssc.14561.1.S1_at	P	P	P	3745.92	0.000244	2212.27	0.000244	4130.91	0.000244	Ssc.10430.1.A1_at	P	P	P	421.541	0.001221	622.963	0.000244	468.208	0.000732
Ssc.11170.1.S1_at	P	P	P	1522.64	0.023926	1290.02	0.01416	1452.05	0.01416	Ssc.16045.1.S1_at	P	P	P	208.437	0.001221	341.786	0.000732	480.366	0.000244	Ssc.10434.1.S1_at	P	P	P	451.324	0.000244	563.262	0.000244	566.108	0.000244
Ssc.246.1.S1_at	P	P	P	740.813	0.000244	1126.71	0.000244	1089.55	0.000244	Ssc.16008.1.S1_at	P	P	P	2258.86	0.000244	871.126	0.000244	408.503	0.000732	Ssc.10435.1.A1_at	P	P	P	2641.89	0.001221	2660.53	0.000732	2473.86	0.000244
Ssc.11162.1.S1_at	P	P	P	12243.8	0.000244	12591.8	0.000244	12141	0.000244	Ssc.20.1.S1_at	P	P	P	6424.45	0.000244	6160.61	0.000244	4214.15	0.000244	Ssc.10437.1.A1_at	P	P	P	6322.28	0.000244	9856.57	0.000244	4376.21	0.000244
Ssc.17340.1.S1_at	P	P	P	387.463	0.000732	413.215	0.000732	323.018	0.000732	Ssc.3348.1.S1_at	P	P	P	2340.28	0.000244	2188.49	0.000244	2429.11	0.000244	Ssc.10444.1.S1_at	P	P	P	52.0019	0.000244	37.7577	0.000244	65.5678	0.000244
Ssc.15739.1.S1_at	P	P	P	989.385	0.000244	800.436	0.000244	1190.3	0.000244	Ssc.27613.1.S1_at	P	P	P	1764.58	0.000244	1366.81	0.000244	1553.43	0.000244	Ssc.1045.1.A1_at	P	P	P	3086.74	0.000244	2971.98	0.000244	3598.01	0.000244
Ssc.12114.1.S1_a_at	P	P	P	606.377	0.000244	579.985	0.000244	757.991	0.000732	Ssc.14.1.S1_at	P	P	P	822.519	0.000732	1030.5	0.000732	1154.55	0.000732	Ssc.10451.1.S1_at	P	P	P	1373.11	0.000244	1119.4	0.000244	1058.34	0.000244
Ssc.14561.1.S1_at	P	P	P	3197.02	0.000244	2951.87	0.000244	3074.16	0.000244	Ssc.11096.1.S1_at	P	P	P	779.908	0.000244	1069.73	0.000244	1682.41	0.000244	Ssc.10453.1.S1_at	P	P	P	1514.86	0.000244	2319.64	0.000244	1206.92	0.000244
Ssc.16045.1.S1_at	P	P	P	336.243	0.001221	367.78	0.000732	372.17	0.000732	Ssc.16363.1.S1_at	P	P	P	190.832	0.001953	316.984	0.000244	352.215	0.000244	Ssc.10454.1.A1_at	P	P	P	2246.85	0.000244	1922.4	0.000244	1946.15	0.000244
Ssc.16008.1.S1_at	P	P	P	317.097	0.005859	331.771	0.000244	688.288	0.000244	Ssc.16363.1.S2_at	P	P	P	1100.43	0.000244	1158.7	0.000244	1224.38	0.000244	Ssc.1046.1.A1_at	P	P	P	276.06	0.000244	237.279	0.000244	249.944	0.000244
Ssc.20.1.S1_at	P	P	P	3916.08	0.000244	4060.88	0.000244	3915.58	0.000244	Ssc.5667.1.S1_at	P	P	P	376.091	0.000244	239.445	0.000244	436.236	0.000244	Ssc.10460.1.S1_at	P	P	A	709.456	0.00415	723.817	0.00293	745.83	0.067627
Ssc.3348.1.S1_at	P	P	P	2220.04	0.000244	2424.24	0.000244	1965.14	0.000244	Ssc.16355.1.S1_s_at	P	P	P	327.059	0.018555	267.988	0.030273	279.991	0.010742	Ssc.10464.1.A1_at	P	P	P	274.693	0.000244	208.994	0.00415	256.173	0.000244
Ssc.27613.1.S1_at	P	P	P	1611.51	0.000244	1307.3	0.000244	1602.77	0.000244	Ssc.734.1.S1_at	P	P	P	377.015	0.001953	368.894	0.01416	357.953	0.008057	Ssc.10466.1.A1_at	P	P	P	247.547	0.000244	291.477	0.000732	277.354	0.000732
Ssc.14.1.S1_at	P	P	P	973.934	0.000732	910.623	0.000732	884.087	0.000732	Ssc.158.1.S1_at	P	P	P	842.833	0.000732	532.929	0.000244	521.567	0.000732	Ssc.10468.1.A1_at	P	P	P	227.056	0.001221	224.806	0.00293	240.476	0.000244
Ssc.11096.1.S1_at	P	P	P	1323.99	0.000244	1914.79	0.000244	892.566	0.000244	Ssc.5879.4.S1_a_at	P	P	P	304.869	0.000244	284.611	0.000244	655.559	0.000244	Ssc.10471.1.A1_at	P	P	P	101.67	0.000244	90.817	0.000244	112.521	0.000244
Ssc.16363.1.S1_at	P	P	P	257.883	0.000732	417.014	0.000244	126.013	0.01416	Ssc.9544.1.S1_at	P	P	P	818.283	0.001953	1156.35	0.000244	977.027	0.001953	Ssc.10473.1.A1_at	P	P	P	236.054	0.000244	309.808	0.000244	442.053	0.000244
Ssc.16363.1.S2_at	P	P	P	1042.73	0.000244	1301.11	0.000244	1289.45	0.000244	Ssc.16110.1.A1_at	P	P	P	7998.89	0.000244	7237.12	0.000244	4362.28	0.000244	Ssc.1048.1.S1_at	P	P	P	578.715	0.000244	499.986	0.000244	549.835	0.000244
Ssc.5667.1.S1_at	P	P	P	266.742	0.000244	309.828	0.000244	342.827	0.000244	Ssc.16161.1.S1_at	P	P	P	415.199	0.000244	385.544	0.000244	475.152	0.000244	Ssc.10483.1.S1_at	P	P	P	839.223	0.001221	909.541	0.000732	886.095	0.001953
Ssc.16355.1.S1_s_at	P	P	P	343.798	0.00415	307.267	0.008057	313.414	0.000732	Ssc.16253.1.S1_at	P	P	P	447.104	0.010742	470.035	0.00415	636.156	0.00415	Ssc.10484.1.A1_s_at	P	P	P	1257.2	0.000244	1279.79	0.000244	1195.31	0.000244
Ssc.734.1.S1_at	P	P	P	319.176	0.005859	520.976	0.001221	375.463	0.001953	Ssc.15878.1.S1_at	P	P	P	3240.82	0.000244	3501.65	0.000244	2864.2	0.000732	Ssc.10486.1.A1_at	P	P	P	817.007	0.000244	645.667	0.000244	902.1	0.000244
Ssc.158.1.S1_at	P	P	P	309.383	0.00415	205.281	0.010742	225.046	0.00293	Ssc.15822.1.S1_at	P	P	P	415.084	0.005859	353.064	0.01416	388.755	0.01416	Ssc.10487.1.A1_at	P	P	P	1542.05	0.000244	1542.51	0.000244	625.733	0.001221
Ssc.5879.4.S1_a_at	P	P	P	741.14	0.000244	583.15	0.000244	778.02	0.000244	Ssc.7274.1.A1_at	P	P	P	799.728	0.000244	1196.91	0.000244	1188.85	0.000244	Ssc.10487.2.A1_at	P	P	P	3041.15	0.000244	2369.03	0.000244	2048.87	0.000244
Ssc.9544.1.S1_at	P	P	P	815.648	0.001953	701.934	0.001953	709.715	0.001221	Ssc.17249.1.S1_at	P	P	P	1063.21	0.000244	785.342	0.000244	1150.72	0.000244	Ssc.10488.1.A1_at	P	P	P	102.428	0.018555	143.466	0.018555	133.448	0.01416
Ssc.16110.1.A1_at	P	P	P	4135.05	0.000244	4379.21	0.000244	3483.23	0.000244	Ssc.17239.1.S1_at	P	P	P	654.145	0.000244	848.884	0.000244	374.172	0.000244	Ssc.10489.1.A1_at	P	P	P	115.775	0.000244	161.351	0.000244	132.432	0.000244
Ssc.16161.1.S1_at	P	P	P	419.754	0.000244	420.65	0.000244	387.581	0.000244	Ssc.19685.1.S1_at	P	P	P	522.179	0.005859	515.247	0.005859	507.43	0.00415	Ssc.1049.1.S1_at	P	P	P	821.666	0.000244	1107.92	0.000244	948.652	0.000244
Ssc.16253.1.S1_at	P	P	P	654.165	0.00415	572.038	0.010742	768.313	0.001953	Ssc.283.1.S1_at	P	P	P	3509.05	0.000244	3878.81	0.000244	3571.88	0.000244	Ssc.10490.1.A1_at	P	P	P	191.414	0.000244	359.852	0.000732	188.925	0.000244
Ssc.15878.1.S1_at	P	P	P	3366.67	0.000244	3603.3	0.000244	3481.87	0.000244	Ssc.87.1.S1_at	P	P	P	88.3058	0.043701	48.1345	0.005859	67.005	0.023926	Ssc.10493.1.A1_at	P	P	P	681.154	0.000244	621.649	0.000244	696.862	0.000244
Ssc.15822.1.S1_at	P	P	P	418.851	0.008057	325.374	0.010742	372.213	0.01416	Ssc.13585.1.S3_at	P	P	P	354.418	0.00293	308.552	0.000732	414.976	0.000244	Ssc.10494.1.S1_at	P	P	P	1129.86	0.000244	1003.76	0.000244	872.372	0.000244
Ssc.7274.1.A1_at	P	P	P	2251.56	0.000244	1164.17	0.000244	989.613	0.000244	Ssc.13585.1.S1_s_at	P	P	P	57.3876	0.030273	93.4015	0.008057	75.8106	0.00293	Ssc.10495.1.A1_at	P	P	P	852.826	0.000244	1230.07	0.000244	1018.22	0.000244
Ssc.17249.1.S1_at	P	P	P	1217.55	0.000244	1140.17	0.000244	1249.68	0.000244	Ssc.153.1.S1_at	P	P	P	1422.39	0.000244	1197.06	0.000244	1367.95	0.000244	Ssc.10498.1.A1_at	P	P	P	2348.23	0.000244	1770.68	0.000244	2714.45	0.000244
Ssc.16257.1.S1_at	P	P	P	65.6912	0.018555	70.0488	0.01416	62.0779	0.023926	Ssc.324.1.S1_a_at	P	P	P	888.875	0.000244	691.802	0.000244	545.826	0.000244	Ssc.10499.1.S1_at	P	A	P	81.1191	0.001953	70.9657	0.171387	91.6652	0.010742
Ssc.1388.1.S1_at	P	P	P	254.118	0.013672	319.871	0.001221	367.425	0.000732	Ssc.23793.1.S1_at	P	P	P	1353.11	0.000244	1651.58	0.000244	2713.72	0.000244	Ssc.105.1.S1_at	P	P	P	2383.27	0.000244	3374.41	0.000244	3120.9	0.000244
Ssc.17239.1.S1_at	P	P	P	449.322	0.000244	568.331	0.000244	392.659	0.000244	Ssc.86.1.S1_at	P	P	P	210.21	0.008057	203.016	0.008057	298.439	0.001221	Ssc.105.2.A1_at	P	P	P	5235.03	0.000244	5438.04	0.000244	4768.02	0.000244
Ssc.19685.1.S1_at	P	P	P	486.381	0.005859	580.201	0.001953	474.926	0.000732	Ssc.11073.1.S1_at	P	P	P	2777.27	0.00293	2456.64	0.001221	4394.36	0.000732	Ssc.1050.1.S1_at	P	P	P	4603.57	0.000244	3935.4	0.000244	3816.35	0.000244
Ssc.283.1.S1_at	P	P	P	3370.19	0.000244	3178.96	0.000244	3471.78	0.000244	Ssc.23043.1.S1_at	P	P	P	1613.64	0.000244	1964.58	0.000244	2976.24	0.000244	Ssc.10500.1.A1_at	P	P	P	151.185	0.00293	154.615	0.01416	163.747	0.00415
Ssc.87.1.S1_at	P	P	P	77.7509	0.005859	60.176	0.01416	65.4897	0.000732	Ssc.3835.1.S1_at	P	P	P	883.271	0.000732	1117.69	0.001221	1838.53	0.000244	Ssc.10503.1.A1_at	P	P	P	142.081	0.000732	157.447	0.00415	123.352	0.00415
Ssc.13585.1.S3_at	P	P	P	336.154	0.001221	399.774	0.000244	454.307	0.000244	Ssc.14518.1.S1_at	P	P	P	255.409	0.010742	346.459	0.010742	357.385	0.001953	Ssc.10504.1.A1_at	P	P	A	37.1669	0.046143	38.509	0.037598	35.5821	0.171387
Ssc.13585.1.S1_s_at	P	P	P	76.6542	0.01416	113.081	0.001221	81.3856	0.005859	Ssc.16364.1.S1_at	P	P	P	219.95	0.023926	234.789	0.023926	234.215	0.01416	Ssc.10505.1.A1_at	P	P	P	915.611	0.000244	738.704	0.000244	1050.52	0.000244
Ssc.23044.1.S1_s_at	P	P	P	113.158	0.023926	88.2538	0.046143	145.67	0.037598	Ssc.204.1.S1_at	P	P	P	42.0511	0.010742	267.678	0.000244	309.898	0.000244	Ssc.1051.1.S1_at	P	P	P	2757.06	0.000732	3008.12	0.000732	3034.41	0.000244
Ssc.153.1.S1_at	P	P	P	1553.36	0.000244	1420.16	0.000244	1365.88	0.000732	Ssc.26337.1.S1_at	P	P	P	1258.37	0.000732	1210.47	0.000244	1404.07	0.000732	Ssc.10511.1.A1_at	P	P	A	115.022	0.018555	348.38	0.001953	55.1791	0.095215
Ssc.240.1.S1_at	P	P	P	264.816	0.018555	262.484	0.018555	267.268	0.018555	Ssc.15484.1.S1_at	P	P	P	1163.62	0.000244	1122.33	0.000244	1034.9	0.000244	Ssc.10517.1.A1_at	P	P	P	1048.47	0.000732	1182.48	0.000244	1008.52	0.000244
Ssc.324.1.S1_a_at	P	P	P	726.637	0.000244	746.586	0.000244	687.635	0.000244	Ssc.16630.1.S1_at	P	P	P	155.724	0.037598	133.354	0.030273	132.286	0.023926	Ssc.10517.2.S1_at	P	P	P	346.712	0.001221	563.632	0.000732	384.975	0.000732
Ssc.23793.1.S1_at	P	P	P	3059.56	0.000244	2269.89	0.000244	2243.07	0.000244	Ssc.16160.1.S1_at	P	P	P	1571.81	0.000244	2121.77	0.000244	1877.2	0.000244	Ssc.10518.2.S1_at	P	P	P	567.342	0.005859	560.905	0.008057	563.332	0.008057
Ssc.86.1.S1_at	P	P	P	211.277	0.01416	177.221	0.008057	241.668	0.001953	Ssc.27728.1.S1_at	P	P	P	811.484	0.000244	1140.27	0.000244	1160.56	0.000244	Ssc.10518.3.S1_at	P	P	P	424.401	0.00415	437.591	0.005859	298.732	0.01416
Ssc.11073.1.S1_at	P	P	P	3933.88	0.00293	2628.68	0.00293	3996.26	0.00293	Ssc.79.1.S1_at	P	P	P	472.767	0.000244	321.367	0.000244	602.27	0.000244	Ssc.10521.1.A1_at	P	P	P	91.6375	0.008057	89.3776	0.008057	97.5653	0.018555
Ssc.23043.1.S1_at	P	P	P	1963.63	0.000244	2206.68	0.000244	1709.47	0.000244	Ssc.286.1.S1_s_at	P	P	P	400.099	0.000244	268.862	0.000244	378.147	0.000244	Ssc.10523.1.A1_at	A	P	P	62.806	0.008057	49.796	0.095215	104.726	0.046143
Ssc.13765.1.A1_at	P	P	P	80.9342	0.018555	67.0907	0.030273	64.1067	0.030273	Ssc.23660.1.S1_at	P	P	P	821.771	0.000244	510.463	0.001953	473.721	0.000244	Ssc.10524.1.A1_a_at	P	P	P	2565.77	0.000244	2645.18	0.000244	2664.66	0.000244
Ssc.3835.1.S1_at	P	P	P	1318.93	0.001221	1188.56	0.000732	1721.25	0.000244	Ssc.26338.1.S1_at	P	P	P	462.748	0.000244	474.12	0.000244	610.444	0.000244	Ssc.10527.1.A1_at	P	P	P	1028.09	0.000732	1055.77	0.001953	1156.67	0.000732
Ssc.14518.1.S1_at	P	P	P	279.882	0.018555	317.423	0.00415	196.148	0.008057	Ssc.15904.1.S1_at	P	P	P	109.875	0.000244	224.526	0.000244	313.357	0.000244	Ssc.1053.1.S1_at	P	P	P	1839.34	0.000244	1518.62	0.000244	1774.92	0.000244
Ssc.16364.1.S1_at	P	P	P	152.451	0.023926	162.385	0.018555	240.109	0.018555	Ssc.16324.1.S1_at	P	P	P	798.574	0.001221	833.851	0.00415	731.45	0.008057	Ssc.10530.1.A1_at	P	P	P	504.856	0.000244	691.443	0.000244	430.812	0.000244
Ssc.204.1.S1_at	P	P	P	172.831	0.00293	162.426	0.001221	89.3797	0.001953	Ssc.18359.1.S1_at	P	P	P	4329.84	0.000244	4199.05	0.000244	3469.14	0.000244	Ssc.10534.2.S1_at	P	P	P	838.805	0.000244	778.202	0.000244	1049.9	0.000732
Ssc.26337.1.S1_at	P	P	P	1308.98	0.000732	1165.4	0.000732	1169.2	0.000732	Ssc.15919.1.A1_at	P	P	P	947.841	0.005859	1428.91	0.001953	785.554	0.008057	Ssc.10534.3.A1_a_at	P	P	P	1511.15	0.000244	1621.57	0.000244	1358.63	0.000244
Ssc.15484.1.S1_at	P	P	P	411.345	0.000244	401.116	0.000244	427.753	0.000244	Ssc.15885.1.S1_at	P	P	P	536.72	0.000244	260.297	0.001953	323.944	0.001221	Ssc.10536.1.S1_at	P	P	P	289.457	0.000244	208.341	0.000244	314.465	0.000244
Ssc.16630.1.S1_at	P	P	P	134.701	0.010742	116.936	0.023926	139.978	0.008057	Ssc.8833.1.S1_at	P	P	P	972.35	0.000244	1051.14	0.000244	821.204	0.000244	Ssc.10538.1.A1_at	P	P	P	3677.72	0.000244	3576.75	0.000244	3170.43	0.000244
Ssc.16160.1.S1_at	P	P	P	1889.37	0.000244	1763.12	0.000244	1440.45	0.000244	Ssc.4253.1.S1_at	P	P	P	105.016	0.018555	137.061	0.00293	220.145	0.001221	Ssc.1054.1.A1_at	P	P	P	1070.2	0.000244	916.373	0.000244	1026.05	0.000244
Ssc.27728.1.S1_at	P	P	P	814.048	0.000244	1037.03	0.000244	465.028	0.000244	Ssc.15871.1.S1_a_at	P	P	P	2212.42	0.000244	1782.12	0.000244	2513.87	0.000244	Ssc.10541.1.S1_a_at	P	P	P	16525.3	0.000244	18029.6	0.000244	12781.4	0.000244
Ssc.79.1.S1_at	P	P	P	545.897	0.000244	601.372	0.000244	394.451	0.000244	Ssc.26331.1.S1_at	P	P	P	148.121	0.030273	122.966	0.010742	128.232	0.037598	Ssc.10542.1.S1_at	P	P	P	1481.6	0.000732	1159.59	0.000732	1538.41	0.000732
Ssc.286.1.S1_s_at	P	P	P	2986.6	0.000244	854.381	0.000244	519.636	0.000244	Ssc.23495.1.S2_at	P	P	P	550.96	0.000244	241.553	0.000244	260.325	0.000244	Ssc.10546.1.A1_at	P	P	P	1001.92	0.000244	1096.17	0.000732	726.977	0.000732
Ssc.6485.2.S1_a_at	P	P	P	83.0005	0.030273	85.8197	0.018555	72.0099	0.023926	Ssc.113.1.S2_at	P	P	P	722.964	0.000244	236.136	0.000732	94.367	0.018555	Ssc.10548.1.A1_at	P	P	P	2288.25	0.000244	2631.99	0.000244	2689.24	0.000244
Ssc.23660.1.S1_at	P	P	P	798.683	0.000244	176.787	0.000732	492.138	0.000244	Ssc.113.1.S1_at	P	P	P	816.793	0.000244	328.487	0.00415	138.947	0.005859	Ssc.10549.1.A1_at	A	P	P	282.233	0.030273	286.463	0.334473	332.812	0.00293
Ssc.26338.1.S1_at	P	P	P	517.922	0.000244	658.599	0.000244	755.982	0.000244	Ssc.16297.1.S2_at	P	P	P	154.301	0.000732	232.26	0.000732	111.64	0.00415	Ssc.1055.1.A1_at	P	M	P	110.099	0.023926	140.039	0.023926	68.9615	0.111572
Ssc.15904.1.S1_at	P	P	P	342.287	0.000244	348.883	0.000244	302.618	0.000244	Ssc.16634.1.S1_at	P	P	P	266.256	0.001221	200.646	0.037598	178.178	0.01416	Ssc.1055.2.A1_at	P	P	P	309.278	0.000732	397.479	0.000244	216.041	0.00293
Ssc.16324.1.S1_at	P	P	P	913.93	0.010742	651.3	0.01416	1102.92	0.01416	Ssc.761.1.S1_at	P	P	P	125.724	0.000244	183.308	0.000244	84.7901	0.001953	Ssc.10550.1.A1_at	P	P	A	127.014	0.005859	162.044	0.008057	103.533	0.056152
Ssc.18359.1.S1_at	P	P	P	2978.96	0.000244	3161.48	0.000244	2918.07	0.000244	Ssc.17224.1.S1_at	P	P	P	353.227	0.000244	355.642	0.000732	343.766	0.000244	Ssc.10553.1.A1_a_at	P	P	P	16335.8	0.000244	15030	0.000244	17098.7	0.000244
Ssc.15919.1.A1_at	P	P	P	1278.51	0.00415	1202.45	0.001953	1247.79	0.00293	Ssc.136.1.S1_at	P	P	P	176.341	0.023926	142.163	0.018311	137.005	0.01416	Ssc.10556.1.S1_at	P	P	P	110.877	0.00293	108.114	0.001953	108.103	0.023926
Ssc.15885.1.S1_at	P	P	P	1189.05	0.000732	534.214	0.001221	709.079	0.000732	Ssc.298.1.S1_at	P	P	P	136.131	0.000244	116.798	0.005859	142.73	0.00293	Ssc.1056.1.A1_at	P	P	P	2837.54	0.000244	2880.71	0.000244	2004.4	0.000244
Ssc.10974.1.S1_at	P	P	P	108.164	0.00293	181.926	0.000732	274.969	0.000244	Ssc.26328.1.S1_at	P	P	P	1110.44	0.000244	879.88	0.000244	1098.81	0.000244	Ssc.10562.1.A1_at	M	P	P	75.9931	0.046143	74.7327	0.246094	70.6604	0.01416
Ssc.8833.1.S1_at	P	P	P	625.64	0.000244	623.944	0.000244	515.602	0.000244	Ssc.16011.1.S1_at	P	P	P	450.122	0.010742	926.515	0.000732	571.357	0.001221	Ssc.10565.1.A1_at	P	P	P	530.488	0.008057	1004.72	0.01416	612.7	0.00293
Ssc.4253.1.S1_at	P	P	P	122.485	0.00415	218.798	0.001221	129.534	0.00293	Ssc.235.1.S1_a_at	P	P	P	346.091	0.000244	302.479	0.000244	373.609	0.000244	Ssc.10566.1.A1_at	P	P	P	505.149	0.000244	616.66	0.000244	806.797	0.000244
Ssc.15871.1.S1_a_at	P	P	P	4847.89	0.000244	4381.97	0.000244	3321.06	0.000244	Ssc.15888.1.S1_at	P	P	P	149.478	0.001953	126.322	0.018555	119.301	0.023926	Ssc.10569.1.A1_at	P	P	P	1092.68	0.000732	1295.81	0.00415	1345.07	0.000732
Ssc.26331.1.S1_at	P	P	P	166.888	0.00415	118.474	0.023926	189.552	0.001953	Ssc.27201.1.S1_a_at	P	P	P	975.923	0.000244	545.776	0.000732	548.487	0.000244	Ssc.10570.1.A1_at	P	P	P	112.947	0.056152	145.25	0.01416	109.844	0.023926
Ssc.23495.1.S2_at	P	P	P	605.256	0.000244	221.562	0.000244	306.092	0.000244	Ssc.16107.1.S1_at	P	P	P	109.382	0.00415	93.5553	0.046143	95.1727	0.030273	Ssc.10572.1.A1_at	P	P	P	482.607	0.000244	577.936	0.000244	567.209	0.000244
Ssc.113.1.S2_at	P	P	P	114.329	0.00415	114.056	0.005859	156.865	0.001221	Ssc.19699.2.S1_a_at	P	P	P	560.849	0.000244	309.559	0.000732	225.397	0.000244	Ssc.10573.1.A1_at	P	P	P	137.142	0.005859	168.997	0.00415	165.64	0.008057
Ssc.113.1.S1_at	P	P	P	174.735	0.00415	140.007	0.00415	170.531	0.00415	Ssc.15879.1.S1_at	P	P	P	235.637	0.000732	255.335	0.00415	221.057	0.000244	Ssc.10575.1.A1_at	P	P	P	2994.51	0.000244	2679.02	0.000244	2226.1	0.000244
Ssc.16634.1.S1_at	P	P	P	187.916	0.005859	172.62	0.000244	174.316	0.000244	Ssc.15768.1.S1_at	P	P	P	306.943	0.01416	484.67	0.00293	244.333	0.023926	Ssc.10575.2.A1_at	P	P	A	220.02	0.010742	260.035	0.018555	177.326	0.030273
Ssc.761.1.S1_at	P	P	P	90.0961	0.008057	115.51	0.000244	92.0585	0.008057	Ssc.16120.1.S1_at	P	P	P	263.556	0.000732	560.047	0.000244	416.951	0.000244	Ssc.10576.1.S1_at	P	P	P	8488.67	0.000244	7590.62	0.000244	8926.49	0.000244
Ssc.17224.1.S1_at	P	P	P	276.239	0.000732	472.005	0.000244	204.274	0.001953	Ssc.15861.1.S1_at	P	P	P	97.2608	0.000244	162.76	0.000244	167.378	0.000244	Ssc.10578.1.A1_at	P	P	P	599.066	0.001953	528.849	0.005859	610.786	0.023926
Ssc.16730.1.S1_at	P	P	P	143.06	0.001953	163.861	0.00293	201.533	0.000732	Ssc.16114.1.S1_at	P	P	P	95.8573	0.005859	133.981	0.001221	107.953	0.001953	Ssc.1058.1.S1_at	P	P	P	4816.16	0.000244	4742.16	0.000244	5041.65	0.000244
Ssc.136.1.S1_at	P	P	P	220.394	0.000732	187.05	0.00415	176.12	0.000244	Ssc.26330.1.S1_a_at	P	P	P	660.404	0.005859	573.494	0.001953	477.595	0.00415	Ssc.10583.1.A1_at	P	P	P	1127.11	0.005859	1340.01	0.018555	694.988	0.01416
Ssc.298.1.S1_at	P	P	P	111.514	0.001221	149.168	0.001221	150.414	0.001221	Ssc.17774.1.S1_at	P	P	P	1021.88	0.001221	1265.19	0.000244	1250.91	0.000244	Ssc.10583.1.A2_at	P	P	P	4392.01	0.000244	3979.34	0.000244	3366.73	0.000244
Ssc.26328.1.S1_at	P	P	P	1493.81	0.000244	771.51	0.000244	680.923	0.000244	Ssc.14497.1.S1_at	P	P	P	109.658	0.037598	158.781	0.008057	167.879	0.010742	Ssc.10587.1.A1_at	P	P	P	184.05	0.023926	242.918	0.037598	205.087	0.023926
Ssc.15791.1.S1_at	P	P	P	131.437	0.018555	119.508	0.008057	124.519	0.00293	Ssc.26329.1.S1_at	P	P	P	218.728	0.00293	257.924	0.000732	228.735	0.001221	Ssc.10588.1.A1_at	P	P	P	3645.7	0.000244	4047.78	0.000244	3076.28	0.000244
Ssc.16011.1.S1_at	P	P	P	635.903	0.000732	822.7	0.000732	389.556	0.001953	Ssc.15915.1.S1_at	P	P	P	171.032	0.005859	211.576	0.00293	197.403	0.001953	Ssc.10589.1.A1_at	P	P	P	557.721	0.001221	476.43	0.000732	538.301	0.000732
Ssc.235.1.S1_a_at	P	P	P	351.147	0.000244	373.47	0.000244	261.373	0.000244	Ssc.272.1.S1_a_at	P	P	P	2568.68	0.000244	4099.54	0.000244	3314.51	0.000244	Ssc.10591.1.A1_at	P	P	P	34.0952	0.00293	26.656	0.000244	51.9008	0.00293
Ssc.15888.1.S1_at	P	P	P	131.081	0.01416	155.399	0.010742	111.155	0.00415	Ssc.14471.1.S1_at	P	P	P	252.831	0.023926	574.727	0.00415	390.104	0.008057	Ssc.10592.1.A1_at	P	P	P	352.637	0.000732	315.629	0.01416	376.784	0.00415
Ssc.27201.1.S1_a_at	P	P	P	573.412	0.000244	331.7	0.000732	410.211	0.000732	Ssc.140.1.S1_at	P	P	P	930.937	0.000732	1309.04	0.000732	1336.48	0.000732	Ssc.10592.3.S1_a_at	P	P	P	292.579	0.000244	303.017	0.000244	320.007	0.000244
Ssc.16107.1.S1_at	P	P	P	102.788	0.01416	81.2245	0.023926	86.1003	0.010742	Ssc.19686.1.S1_at	P	P	P	138.066	0.001221	174.857	0.001953	183.435	0.000732	Ssc.10593.1.S1_at	P	P	P	1315.27	0.000732	1828.05	0.000732	787.895	0.005859
Ssc.19699.2.S1_a_at	P	P	P	107.088	0.00293	84.5803	0.005859	146.827	0.001221	Ssc.719.1.S1_at	P	P	P	79.7517	0.023926	187.851	0.00415	161.74	0.001953	Ssc.10593.2.A1_at	P	M	P	33.7253	0.023926	38.9466	0.017578	12.228	0.334473
Ssc.15879.1.S1_at	P	P	P	233.436	0.000244	278.545	0.000732	173.453	0.000732	Ssc.15880.1.S1_at	P	P	P	222.279	0.001221	226.719	0.001221	206.658	0.000244	Ssc.10596.1.A1_at	P	P	P	391.689	0.01416	347.835	0.029541	356.607	0.008057
Ssc.16120.1.S1_at	P	P	P	404.241	0.000244	540.89	0.000244	255.006	0.000732	Ssc.17242.1.S1_at	P	P	P	361.616	0.000732	166.009	0.00415	168.35	0.000244	Ssc.10598.1.A1_at	P	P	P	1387.88	0.000244	1682.53	0.000244	1704.96	0.000244
Ssc.15861.1.S1_at	P	P	P	152.453	0.000244	138.328	0.000244	134.571	0.000244	Ssc.16301.1.S1_at	P	P	P	47.4818	0.046143	57.0057	0.010742	54.0759	0.008057	Ssc.10598.2.S1_at	P	P	P	547.224	0.000244	739.153	0.000244	497.826	0.000244
Ssc.16114.1.S1_at	P	P	P	98.3799	0.018555	106.039	0.00293	63.8242	0.008057	Ssc.12288.1.A1_a_at	P	P	P	19454.7	0.000244	18434.4	0.000244	19450.7	0.000244	Ssc.10601.1.A1_at	P	P	P	97.0039	0.001953	103.706	0.008057	90.9533	0.01416
Ssc.26330.1.S1_a_at	P	P	P	543.956	0.00293	461.55	0.001221	360.538	0.008057	Ssc.15765.2.S1_a_at	P	P	P	495.961	0.000244	793.682	0.000244	448.259	0.000244	Ssc.10602.1.A1_at	P	P	P	472.15	0.000244	625.986	0.001953	515.099	0.005859
Ssc.17774.1.S1_at	P	P	P	954.054	0.00293	1139.03	0.001221	1120.55	0.008057	SscAffx.1.1.S1_at	P	P	P	716.279	0.001221	662.056	0.000244	404.13	0.001221	Ssc.10606.1.S1_at	P	P	P	713.107	0.018555	659.389	0.00415	572.404	0.023926
Ssc.14497.1.S1_at	P	P	P	195.888	0.008057	134.576	0.008057	88.2644	0.046143	Ssc.23801.1.S1_at	P	P	P	467.626	0.000244	315.242	0.000244	119.767	0.023926	Ssc.10607.1.A1_at	P	P	P	802.399	0.000244	720.137	0.000244	797.77	0.000244
Ssc.77.1.S1_at	P	P	P	37.0914	0.01416	39.3227	0.046143	34.4138	0.010742	Ssc.16315.1.S1_at	P	P	P	2242.32	0.000244	2223.99	0.000244	3432.74	0.000244	Ssc.10608.1.S1_at	P	P	P	100.313	0.001953	199.249	0.001953	92.4588	0.001221
Ssc.165.1.S1_at	P	P	P	33.7758	0.030273	34.8442	0.037598	31.3362	0.005859	Ssc.16315.1.S2_at	P	P	P	1630.83	0.000244	1707.6	0.000244	2580.52	0.000244	Ssc.10608.2.A1_at	P	P	P	461.724	0.000244	814.722	0.000244	507.732	0.000244
Ssc.15915.1.S1_at	P	P	P	185.679	0.005859	189.389	0.00293	146.41	0.001221	Ssc.16083.1.S1_at	P	P	P	886.546	0.00293	884.086	0.001221	1023.74	0.000732	Ssc.10610.1.A1_at	P	A	P	50.7384	0.000244	34.8285	0.080566	42.3969	0.013184
Ssc.272.1.S1_a_at	P	P	P	2925.53	0.000244	2785.51	0.000244	2843.47	0.000244	Ssc.16083.1.S2_at	P	P	P	660.179	0.000732	534.861	0.00415	591.711	0.001221	Ssc.10611.1.A1_at	P	P	P	325.278	0.000244	288.942	0.001221	470.406	0.000244
Ssc.14471.1.S1_at	P	P	P	359.746	0.008057	590.089	0.00415	524.148	0.008057	Ssc.16187.1.S1_at	P	P	P	1330.29	0.000244	929.207	0.000244	839.42	0.000244	Ssc.10612.1.A1_at	P	P	P	273.714	0.001221	314.999	0.010742	297.826	0.000732
Ssc.140.1.S1_at	P	P	P	924.704	0.001221	884.982	0.001221	1206.39	0.000732	Ssc.23781.1.S1_at	P	P	P	422.945	0.000244	292.998	0.000732	480.956	0.000244	Ssc.10615.1.A1_at	P	P	P	573.013	0.001953	638.17	0.001953	622.789	0.001953
Ssc.19686.1.S1_at	P	P	P	288.611	0.000732	227.715	0.000732	399.445	0.000244	Ssc.15973.1.S1_at	P	P	P	729.706	0.000244	1045.31	0.000244	1364.03	0.000244	Ssc.10618.2.A1_at	P	P	P	1701.42	0.001221	1421.83	0.000732	1757.04	0.000244
Ssc.15792.1.S1_at	P	P	P	137.998	0.00415	144.235	0.008057	123.314	0.01416	Ssc.3706.1.S1_at	P	P	P	4264.54	0.000244	3035.4	0.000244	1617.13	0.000244	Ssc.10618.3.S1_at	P	P	P	1965.21	0.000732	1538	0.000732	2037.27	0.000732
Ssc.13.1.S1_at	P	P	P	74.694	0.001221	64.6768	0.018555	71.5128	0.01416	Ssc.3706.1.S2_at	P	P	P	6508.79	0.000244	5273.23	0.000244	3703.34	0.000244	Ssc.10619.1.A1_at	P	P	P	145.568	0.000732	164.641	0.00415	168.674	0.00415
Ssc.26339.1.S1_a_at	P	P	P	111.143	0.018555	113.932	0.018555	86.997	0.018555	Ssc.16210.1.S1_at	P	P	P	589.289	0.000244	778.84	0.000244	1072.99	0.000244	Ssc.1062.1.A1_at	P	P	P	17465.8	0.000244	16499.6	0.000244	16311.5	0.000244
Ssc.312.1.S1_at	P	P	P	169.712	0.030273	164.358	0.001953	153.198	0.001221	Ssc.16210.1.S2_at	P	P	P	1476.35	0.000732	1610.07	0.000244	2045.72	0.000244	Ssc.1062.1.S1_at	P	P	P	5850.87	0.000244	5848.35	0.000244	4082.52	0.000244
Ssc.202.1.S1_at	P	P	P	195.418	0.00293	164.777	0.00415	202.663	0.001953	Ssc.6966.2.S1_a_at	P	P	P	159.858	0.001953	108.5	0.00293	101.62	0.000244	Ssc.10620.1.A1_at	P	P	A	31.6393	0.008057	77.438	0.037598	47.1214	0.067627
Ssc.15880.1.S1_at	P	P	P	210.388	0.001953	155.731	0.005859	179.563	0.000732	Ssc.46.1.S1_at	P	P	P	102.306	0.001221	144.306	0.018555	134.595	0.000732	Ssc.10623.1.A1_at	P	P	P	329.778	0.000244	335.51	0.000244	363.707	0.000244
Ssc.17242.1.S1_at	P	P	P	1311.41	0.001221	120.432	0.000732	252.455	0.000244	Ssc.5053.1.S1_at	P	P	P	10206.6	0.000244	8098.46	0.000244	7916.48	0.000244	Ssc.10623.2.S1_at	P	P	P	188.225	0.000732	259.913	0.001953	199.803	0.00415
Ssc.16301.1.S1_at	P	P	P	52.6494	0.005859	53.4824	0.00415	56.1518	0.00293	Ssc.14532.1.S1_at	P	P	P	346.042	0.000244	590.061	0.000244	639.712	0.000244	Ssc.10624.1.S1_at	P	P	P	2269.64	0.000244	2640.21	0.000244	1644.2	0.000244
Ssc.12288.1.A1_a_at	P	P	P	17804.1	0.000244	16743.5	0.000244	15002.1	0.000244	Ssc.14532.1.S2_at	P	P	P	1462.6	0.000244	1828.21	0.000244	1779.28	0.000244	Ssc.10626.1.A1_at	P	P	P	376.871	0.001953	523.576	0.000732	354.045	0.001221
Ssc.15765.2.S1_a_at	P	P	P	489.82	0.000244	548.767	0.000244	371.36	0.000244	Ssc.16209.1.S1_at	P	P	P	504.731	0.000244	610.051	0.000244	1407.3	0.000244	Ssc.10628.1.A1_at	P	P	P	699.302	0.000244	625.346	0.000732	934.504	0.000732
SscAffx.1.1.S1_at	P	P	P	1083.23	0.001221	414.772	0.000732	263.271	0.001953	Ssc.16357.1.S1_at	P	P	P	554.988	0.000732	517.128	0.000244	501.197	0.000244	Ssc.10632.1.A1_at	P	P	P	2265.66	0.000244	2379.56	0.000244	2529.65	0.000244
Ssc.16315.1.S1_at	P	P	P	2665.28	0.000244	2339.45	0.000244	2721.28	0.000244	Ssc.14558.1.S1_at	P	P	P	400.882	0.000244	516.872	0.000244	680.233	0.000244	Ssc.10634.1.A1_at	P	P	P	141.054	0.005859	140.985	0.00415	158.972	0.008057
Ssc.16315.1.S2_at	P	P	P	2088.97	0.000244	1961.17	0.000244	2033.63	0.000244	Ssc.7286.1.S1_at	P	P	P	403.927	0.000244	374.369	0.000244	319.488	0.000244	Ssc.1064.1.A1_at	P	P	P	396.262	0.000244	348.76	0.000244	495.835	0.000244
Ssc.16083.1.S1_at	P	P	P	1168.1	0.000732	1316.8	0.000732	1031.68	0.000732	Ssc.15513.1.S1_at	P	P	P	525.246	0.001953	282.563	0.001221	195.832	0.01416	Ssc.10642.1.S1_at	P	P	P	162.766	0.000244	237.841	0.000244	181.419	0.001221
Ssc.16083.1.S2_at	P	P	P	1021.92	0.001221	983.661	0.001221	823.194	0.001221	Ssc.13769.1.S1_at	P	P	P	439.521	0.000244	695.743	0.000244	201.871	0.000244	Ssc.10644.1.A1_at	P	P	P	1500.77	0.005859	1334.91	0.018555	1706.17	0.008057
Ssc.16187.1.S1_at	P	P	P	995.126	0.000244	922.038	0.000244	1461.17	0.000244	Ssc.11109.1.S1_at	P	P	P	873.71	0.001953	1132.56	0.000732	1669.78	0.001953	Ssc.10645.1.S1_at	P	P	P	609.688	0.000244	629.587	0.000244	633.613	0.000732
Ssc.23781.1.S1_at	P	P	P	318.529	0.000732	423.497	0.000732	348.778	0.000732	Ssc.16189.1.S1_at	P	P	P	450.711	0.01416	530.888	0.037598	572.437	0.001221	Ssc.10646.1.A1_at	P	P	P	201.702	0.000244	260.214	0.000244	146.788	0.000244
Ssc.15973.1.S1_at	P	P	P	748.417	0.000244	531.367	0.000244	243.823	0.000244	Ssc.100.1.S1_at	P	P	P	874.947	0.000244	508.2	0.000732	273.166	0.00415	Ssc.10650.1.A1_at	P	P	P	438.224	0.001953	529.591	0.001221	444.519	0.001953
Ssc.3706.1.S1_at	P	P	P	618.896	0.000244	841.942	0.000244	477.018	0.000244	Ssc.16241.1.S1_at	P	P	P	154.568	0.001953	364.28	0.001221	367.761	0.000732	Ssc.10654.1.A1_at	A	P	P	45.2711	0.01416	48.476	0.19458	40.981	0.037598
Ssc.3706.1.S2_at	P	P	P	1710.5	0.000244	1960.13	0.000244	1381.29	0.000244	Ssc.420.1.S1_a_at	P	P	P	185.485	0.023926	331.778	0.01416	245.23	0.023926	Ssc.10655.1.S1_at	P	P	P	137.588	0.001953	193.161	0.000244	164.979	0.000244
Ssc.16210.1.S1_at	P	P	P	641.473	0.000244	890.498	0.000244	429.071	0.000244	Ssc.420.1.S1_x_at	P	P	P	141.341	0.010742	236.573	0.005859	191.288	0.008057	Ssc.10656.1.A1_at	P	P	P	806.124	0.000732	975.081	0.001221	882.895	0.000244
Ssc.16210.1.S2_at	P	P	P	1520.69	0.000244	1668.17	0.000244	1303.87	0.000244	Ssc.6675.1.S1_a_at	P	P	P	7322.41	0.000244	9171.43	0.000244	11448.7	0.000244	Ssc.10656.2.S1_at	P	P	P	131.413	0.00415	163.393	0.010742	143.419	0.01416
Ssc.6966.2.S1_a_at	P	P	P	174.973	0.001953	180	0.000244	197.831	0.001221	Ssc.27595.1.S1_at	P	P	P	141.893	0.00415	102.29	0.01416	117.392	0.008057	Ssc.10657.1.A1_at	P	P	P	294.854	0.001221	356.854	0.000732	427.259	0.000732
Ssc.46.1.S1_at	P	P	P	135.484	0.000732	111.355	0.00415	142.96	0.008057	SscAffx.8.1.S1_s_at	P	P	P	2279.78	0.000244	2679.94	0.000244	2158.26	0.000244	Ssc.10665.1.A1_at	P	P	P	262.69	0.000244	194.095	0.000732	178.369	0.000244
Ssc.5053.1.S1_at	P	P	P	1223.34	0.000244	646.371	0.000244	360.101	0.000244	Ssc.115.1.S1_s_at	P	P	P	10368.8	0.000244	9569.7	0.000244	10531.6	0.000244	Ssc.10667.1.A1_at	P	P	P	375.073	0.000244	404.597	0.000244	391.877	0.001953
Ssc.14532.1.S1_at	P	P	P	450.614	0.000244	665.582	0.000732	356.073	0.000244	SscAffx.9.1.S1_at	P	P	P	3945.1	0.000244	3479.19	0.000244	3507.62	0.000244	Ssc.10668.1.A1_at	P	P	P	4663.69	0.000732	4116.8	0.000732	4440.88	0.000244
Ssc.14532.1.S2_at	P	P	P	1581.11	0.000244	1887.51	0.000732	1401.76	0.000244	SscAffx.22.1.S1_s_at	P	P	P	5829.68	0.000244	4288.3	0.000244	6061.11	0.000244	Ssc.1067.1.S1_at	P	P	P	4274.52	0.000244	3312.94	0.000244	4363.05	0.000244
Ssc.16209.1.S1_at	P	P	P	463.365	0.000244	488.43	0.000244	828.066	0.000244	Ssc.21074.1.A1_at	P	P	P	9318.3	0.000244	8302.9	0.000244	9212.08	0.000244	Ssc.10671.1.A1_at	P	P	P	245.471	0.000244	277.776	0.000244	288.167	0.000244
Ssc.16357.1.S1_at	P	P	P	545.732	0.000732	572.061	0.000244	363.462	0.001953	Ssc.12191.1.A2_at	P	P	P	19009.1	0.000244	18562.3	0.000244	16377.2	0.000244	Ssc.10672.1.A1_at	P	P	P	124.963	0.001953	151.601	0.001953	133.767	0.018555
Ssc.14558.1.S1_at	P	P	P	343.136	0.000244	523.203	0.000244	413.054	0.000244	Ssc.12191.1.A1_at	P	P	P	4580.99	0.000244	9282.88	0.000244	6807.48	0.000244	Ssc.10673.1.A1_at	P	P	P	839.949	0.000244	705.706	0.000244	728.015	0.000244
Ssc.7286.1.S1_at	P	P	P	623.747	0.000244	561.297	0.000244	506.703	0.000244	Ssc.807.1.S1_at	P	P	P	2465.85	0.000244	2642.44	0.000244	2851.56	0.000244	Ssc.10675.1.A1_at	P	P	P	314.838	0.000244	302.605	0.000244	274.143	0.000244
Ssc.15513.1.S1_at	P	P	P	244.8	0.023926	226.289	0.01416	282.611	0.000732	Ssc.8046.1.A1_at	P	P	P	14705.6	0.000244	12277.2	0.000244	14002	0.000244	Ssc.10678.1.A1_at	P	P	P	263.145	0.000244	322.903	0.000244	326.78	0.000244
Ssc.11909.1.S1_at	P	P	P	351.993	0.037598	442.263	0.030273	350.68	0.00415	Ssc.784.1.S1_at	P	P	P	20319	0.000244	19520.5	0.000244	18365.6	0.000244	Ssc.10679.1.S1_at	P	P	P	126.591	0.000244	148.123	0.000244	90.6762	0.000244
Ssc.11109.1.S1_at	P	P	P	1694.59	0.001953	1676.71	0.000244	816.763	0.000732	Ssc.11103.1.S1_at	P	P	P	5020.34	0.000244	5187.55	0.000244	6617.14	0.000244	Ssc.10679.2.A1_at	P	P	P	98.7287	0.010742	114.869	0.001953	112.748	0.001221
Ssc.16189.1.S1_at	P	P	P	590.473	0.005859	567.244	0.001221	511.595	0.00415	Ssc.1829.1.S1_at	P	P	P	7728.69	0.000244	7983.92	0.000244	9246.45	0.000244	Ssc.10685.1.A1_at	P	P	P	434.445	0.000244	403.034	0.000244	407.171	0.000244
Ssc.100.1.S1_at	P	P	P	358.068	0.001221	338.945	0.001221	353.713	0.000732	Ssc.1829.1.S2_at	P	P	P	9960.24	0.000244	9551.38	0.000244	10930.4	0.000244	Ssc.10686.1.S1_at	P	P	P	757.481	0.000244	770.03	0.000244	832.973	0.000244
Ssc.18549.1.S1_at	P	P	P	54.596	0.00293	214.544	0.000244	48.6747	0.018555	Ssc.6352.1.S1_at	P	P	P	15042.4	0.000244	11125.2	0.000244	13965.5	0.000244	Ssc.10693.1.A1_at	P	P	P	75.9398	0.00415	56.6218	0.010742	63.9852	0.001953
Ssc.16241.1.S1_at	P	P	P	283.791	0.000732	339.929	0.000732	154.443	0.005859	Ssc.6696.1.A1_at	P	P	P	8692.54	0.000244	7829.53	0.000244	7477.63	0.000244	Ssc.10695.1.A1_at	P	P	P	383.595	0.000732	403.352	0.000244	408.941	0.000244
Ssc.420.1.S1_a_at	P	P	P	80.4718	0.023926	73.8585	0.023926	534.305	0.00293	Ssc.6696.1.S1_at	P	P	P	5053.1	0.000732	5703.37	0.000732	4686.93	0.000732	Ssc.10695.2.S1_at	P	P	P	502.02	0.000244	509.789	0.000244	433.342	0.000244
Ssc.6675.1.S1_a_at	P	P	P	9296.8	0.000244	9136.64	0.000244	10032.4	0.000244	Ssc.11079.1.A1_at	P	P	P	4399.16	0.000244	4441.32	0.000244	4412.99	0.000244	Ssc.10698.1.S1_at	P	P	P	912.318	0.000244	740.293	0.000244	761.353	0.000244
SscAffx.8.1.S1_s_at	P	P	P	1796.26	0.000244	2053.63	0.000244	1853.52	0.000244	Ssc.26318.1.S1_at	P	P	P	6354.22	0.000244	5487.95	0.000244	5849.21	0.000244	Ssc.10699.1.A1_at	P	P	P	1352.67	0.000244	1392.23	0.000244	1485.82	0.000244
Ssc.115.1.S1_s_at	P	P	P	9803.2	0.000244	10530.3	0.000244	9321.68	0.000244	Ssc.7314.1.A1_at	P	P	P	522.778	0.000244	389.223	0.000244	114.749	0.001221	Ssc.1070.1.S1_at	P	P	P	6884.02	0.000244	5921.95	0.000244	8265.96	0.000244
SscAffx.9.1.S1_at	P	P	P	2692.99	0.000244	2843.89	0.000244	3000.48	0.000244	Ssc.5451.1.S1_at	P	P	P	3729.14	0.000244	3717.26	0.000244	3741.47	0.000244	Ssc.10701.1.A1_at	P	P	P	926.248	0.000244	935.899	0.000244	1088.82	0.000244
SscAffx.22.1.S1_s_at	P	P	P	5848.16	0.000244	4503.02	0.000244	5665.68	0.000244	Ssc.18531.1.S1_at	P	P	P	2409.85	0.000244	2397.51	0.000244	2991.89	0.000244	Ssc.10706.1.A1_at	P	P	P	139.766	0.018555	159.73	0.001221	150.038	0.001221
Ssc.4093.1.A1_at	P	P	P	535.427	0.001221	180.146	0.010742	223.069	0.005859	Ssc.12963.1.S1_at	P	P	P	6688.02	0.000244	6992.03	0.000244	6796.89	0.000244	Ssc.10707.1.A1_at	P	P	P	46.1272	0.095215	39.7305	0.018555	37.4751	0.046143
Ssc.21074.1.A1_at	P	P	P	11430.9	0.000244	10357.6	0.000244	9851.82	0.000244	Ssc.12963.1.S2_at	P	P	P	6857.64	0.000244	6760.23	0.000244	6380.12	0.000244	Ssc.10708.1.A1_at	P	P	P	98.1816	0.00293	113.674	0.008057	113.647	0.000244
Ssc.12191.1.A2_at	P	P	P	11071.4	0.000244	10169.2	0.000244	9908.05	0.000244	Ssc.8774.1.S1_at	P	P	P	1526.04	0.000732	1935.54	0.000244	1314.21	0.000732	Ssc.10709.1.A1_at	P	P	P	140.009	0.000244	176.305	0.000244	225.096	0.000244
Ssc.12191.1.A1_at	P	P	P	3013.16	0.000244	2755.32	0.000244	720.349	0.000244	Ssc.12528.1.S1_at	P	P	P	4741.14	0.000244	4730.21	0.000244	5110.92	0.000244	Ssc.10710.1.A1_at	P	P	P	1217.9	0.000244	1152.12	0.000732	1525.23	0.000244
Ssc.807.1.S1_at	P	P	P	2439	0.000244	2082.24	0.000244	3392.95	0.000244	Ssc.1020.1.S1_at	P	P	P	930.848	0.000732	976.207	0.000732	1051.46	0.000244	Ssc.10715.1.A1_at	P	P	P	1376.82	0.005859	1482.44	0.001221	1493.29	0.000732
Ssc.8046.1.A1_at	P	P	P	12702.5	0.000244	11746.5	0.000244	13017	0.000244	Ssc.3593.1.S1_at	P	P	P	9697.52	0.000244	7948.63	0.000244	7317.96	0.000244	Ssc.10716.1.A1_at	P	P	P	1368.72	0.000244	1547.04	0.000244	1269.59	0.000244
Ssc.784.1.S1_at	P	P	P	19451.1	0.000244	19600.8	0.000244	19129.4	0.000244	Ssc.3059.1.S1_at	P	P	P	3395.98	0.000244	2959.98	0.000244	4261.15	0.000244	Ssc.10718.1.A1_at	P	P	P	1244.99	0.000244	1307.76	0.000244	1313.64	0.000244
Ssc.11103.1.S1_at	P	P	P	5727.22	0.000244	5058.86	0.000244	4945.97	0.000244	Ssc.16041.1.S1_at	P	P	P	359.861	0.001221	321.948	0.000732	334.115	0.000732	Ssc.1072.1.A1_at	P	P	P	2299.76	0.000244	1740.81	0.000244	3239.27	0.000244
Ssc.1829.1.S1_at	P	P	P	9047.58	0.000244	7958.61	0.000244	7846.53	0.000244	Ssc.5551.1.S1_at	P	P	P	2753.2	0.000244	2393.9	0.000244	2470.23	0.000244	Ssc.10720.1.S1_at	P	P	P	631.037	0.000244	770.211	0.000244	558.496	0.000244
Ssc.1829.1.S2_at	P	P	P	10993.3	0.000244	10120.4	0.000244	10206.9	0.000244	Ssc.13817.1.A1_at	P	P	P	2791.13	0.000244	2444.5	0.000244	3040.31	0.000244	Ssc.10722.1.A1_at	P	P	P	39.5003	0.00415	39.1355	0.010742	32.2004	0.018555
Ssc.6352.1.S1_at	P	P	P	11313.5	0.000244	12476.3	0.000244	11779.3	0.000244	Ssc.13778.1.S1_at	P	P	P	12822.2	0.000244	7422.91	0.000244	16764.1	0.000244	Ssc.10723.1.A1_at	P	P	P	289.579	0.001221	280.022	0.001953	395.26	0.001953
Ssc.6696.1.A1_at	P	P	P	7442.7	0.000244	7802.61	0.000244	6869.39	0.000244	Ssc.5145.1.S1_a_at	P	P	P	8281.37	0.000244	4198.23	0.000244	5472.12	0.000244	Ssc.10724.1.A1_at	P	P	P	753.632	0.000244	879.509	0.000244	874.917	0.000732
Ssc.6696.1.S1_at	P	P	P	5149.52	0.000732	5507.89	0.000732	3641.99	0.000732	Ssc.5145.1.S1_at	P	P	P	8581.51	0.000244	5036.83	0.000244	6001.5	0.000244	Ssc.10725.1.A1_at	A	P	P	78.3374	0.005859	85.9365	0.5	71.8352	0.008057
Ssc.11079.1.A1_at	P	P	P	4161.92	0.000244	4240.84	0.000244	5215.44	0.000244	Ssc.8640.1.S1_at	P	P	P	1311.01	0.000244	1273.39	0.000244	1259.95	0.000244	Ssc.10726.1.A1_at	P	P	A	282.925	0.030273	324.414	0.010742	297.247	0.01416
Ssc.26318.1.S1_at	P	P	P	4172.08	0.000244	3642.79	0.000244	4132.24	0.000244	Ssc.11064.1.S1_at	P	P	P	4279.59	0.000244	4090.74	0.000244	3823.94	0.000244	Ssc.10727.1.A1_at	P	P	P	3080.35	0.000732	3049.72	0.000244	2788.68	0.001953
Ssc.7314.1.A1_at	P	P	P	86.0039	0.000732	98.8475	0.000732	33.808	0.008057	Ssc.2730.1.S1_at	P	P	P	1738.38	0.000244	1657.02	0.000244	2035.74	0.000244	Ssc.10728.1.A1_at	A	P	P	40.1254	0.001953	37.724	0.067627	24.2978	0.030273
Ssc.5451.1.S1_at	P	P	P	3895.22	0.000244	3744.42	0.000244	4032.07	0.000244	Ssc.7176.1.A1_at	P	P	P	4759.81	0.000244	3875.25	0.000244	5112.13	0.000244	Ssc.1073.1.A1_at	P	P	P	249.544	0.001221	194.048	0.001953	244.141	0.000244
Ssc.18531.1.S1_at	P	P	P	2752.43	0.000244	2261.55	0.000244	2589.93	0.000244	Ssc.248.1.S1_at	P	P	P	2462.07	0.000244	2357.41	0.000244	2780.04	0.000244	Ssc.10731.1.A1_at	P	P	P	290.429	0.010742	259.825	0.005859	212.54	0.018555
Ssc.12963.1.S1_at	P	P	P	6596.67	0.000244	5534.12	0.000244	6567.63	0.000244	Ssc.94.1.A1_at	P	P	P	291.2	0.000244	327.314	0.000244	357.481	0.000732	Ssc.10732.1.A1_at	P	P	P	1259.59	0.000244	1981.14	0.000244	1115.65	0.000244
Ssc.12963.1.S2_at	P	P	P	5888.43	0.000244	5381.68	0.000244	6781.88	0.000244	Ssc.10940.1.S1_at	P	P	P	11788.9	0.000244	11384.6	0.000244	11777.7	0.000244	Ssc.10736.1.A1_at	P	A	P	109.468	0.018555	116.656	0.046143	101.126	0.188477
Ssc.8774.1.S1_at	P	P	P	1673.75	0.000732	1903.22	0.000244	1679.75	0.000732	Ssc.4674.1.S1_at	P	P	P	1979.46	0.000244	2280.17	0.000244	2085.71	0.000244	Ssc.10742.1.A1_at	P	P	P	1541.89	0.000732	1025.72	0.000732	1018.34	0.000732
Ssc.12528.1.S1_at	P	P	P	3743.83	0.000244	4361.98	0.000244	3925.68	0.000244	Ssc.12842.1.S1_at	P	P	P	763.838	0.000244	1528.98	0.000244	1431.36	0.000244	Ssc.10746.1.A1_at	P	P	P	615.297	0.008057	639.586	0.00415	667.78	0.00293
Ssc.1020.1.S1_at	P	P	P	924.674	0.000244	945.95	0.000244	1187.85	0.000244	Ssc.12842.1.S2_at	P	P	P	542.918	0.000244	780.437	0.000244	733.111	0.000244	Ssc.10748.1.A1_at	P	P	P	1353.46	0.000244	1480.52	0.000244	1219.67	0.000244
Ssc.10499.1.S1_at	P	P	P	103.838	0.000244	85.1152	0.008057	84.8352	0.000244	Ssc.1533.1.S1_at	P	P	P	810.342	0.000244	743.832	0.000244	597.534	0.000244	Ssc.1075.1.A1_at	P	P	P	588.608	0.001221	501.325	0.001953	540.273	0.001221
Ssc.3593.1.S1_at	P	P	P	7670.08	0.000244	6487.9	0.000244	6161.99	0.000244	Ssc.23505.1.S1_at	P	P	P	2148.96	0.000244	2333.45	0.000244	2803.88	0.000244	Ssc.10750.1.S1_at	P	P	P	287.478	0.000244	287.691	0.000244	281.608	0.000244
Ssc.3059.1.S1_at	P	P	P	3642.13	0.000244	3319.75	0.000244	3814.61	0.000244	Ssc.16012.1.S1_at	P	P	P	3303.22	0.000244	1880.08	0.000244	1343.58	0.000732	Ssc.10751.1.A1_at	P	P	P	58.743	0.018555	61.4718	0.01416	54.1628	0.030273
Ssc.16041.1.S1_at	P	P	P	342.14	0.001221	339.695	0.000732	380.694	0.000732	Ssc.15886.1.S1_at	P	P	P	373.046	0.000244	1091.52	0.000244	945.252	0.000244	Ssc.10752.1.A1_at	P	P	P	81.81	0.008057	91.1891	0.008057	131.738	0.000732
Ssc.5551.1.S1_at	P	P	P	2626.54	0.000244	2395.35	0.000244	2877.85	0.000244	Ssc.870.1.S1_at	P	P	P	2839.72	0.000244	3374.68	0.000244	3966.34	0.000244	Ssc.10753.1.A1_at	P	P	P	106.979	0.00415	89.5343	0.001953	112.044	0.005859
Ssc.13817.1.A1_at	P	P	P	2592.32	0.000244	2636.66	0.000244	2624.26	0.000244	Ssc.16366.1.S1_at	P	P	P	1629.48	0.000244	1140.94	0.000244	626.693	0.000244	Ssc.10754.1.A1_at	P	P	P	2418.22	0.000244	2057.73	0.000244	2120.7	0.000244
Ssc.13778.1.S1_at	P	P	P	2640.39	0.000732	16743.5	0.000244	5747.24	0.000244	Ssc.14031.1.S1_at	P	P	P	845.287	0.000244	1808.93	0.000244	937.353	0.000244	Ssc.10754.2.A1_at	P	P	P	389.139	0.005859	418.99	0.018555	317.09	0.00415
Ssc.5145.1.S1_a_at	P	P	P	444.499	0.000244	612.406	0.000244	565.992	0.000244	Ssc.23797.1.S1_at	P	P	P	5673.56	0.000244	2416.59	0.000244	990.197	0.000244	Ssc.10756.1.A1_at	P	P	P	49.8801	0.053711	84.7457	0.001953	59.9827	0.005859
Ssc.5145.1.S1_at	P	P	P	1003.23	0.000244	1186.31	0.000244	1293.39	0.000244	Ssc.1783.1.S1_at	P	P	P	833.996	0.00293	706.755	0.00415	768.609	0.000244	Ssc.10757.1.S1_at	P	P	P	1240.2	0.000244	1359.52	0.000244	1349.93	0.000732
Ssc.8640.1.S1_at	P	P	P	1076.16	0.000244	1057.25	0.000244	1205.99	0.000244	Ssc.6025.1.S1_at	P	P	P	2986.79	0.000244	3074.99	0.000244	3896.42	0.000244	Ssc.1076.1.A1_at	P	P	P	294.159	0.000244	351.832	0.000244	287.316	0.000244
Ssc.11064.1.S1_at	P	P	P	3620.96	0.000244	3649.13	0.000244	3656.65	0.000244	Ssc.11381.1.S1_at	P	P	P	2017.76	0.000244	2624.74	0.000244	2616.04	0.000244	Ssc.10760.1.A1_at	P	P	P	301.133	0.001221	234.632	0.01416	238.041	0.001221
Ssc.2730.1.S1_at	P	P	P	1790.02	0.000244	2066.81	0.000244	1939.63	0.000244	Ssc.20042.1.S1_at	P	P	P	301.856	0.001221	409.131	0.000244	343.196	0.000732	Ssc.10762.1.A1_at	P	P	P	1697.44	0.000244	1471.31	0.000244	1654.07	0.000244
Ssc.7176.1.A1_at	P	P	P	3074.93	0.000244	4918.94	0.000244	5495.55	0.000244	Ssc.8278.1.S1_at	P	P	P	499.589	0.010742	389.596	0.008057	543.068	0.008057	Ssc.10762.2.A1_at	P	P	P	335.139	0.001221	349.665	0.001221	142.571	0.001221
Ssc.248.1.S1_at	P	P	P	2802.55	0.000244	2671.21	0.000244	2400	0.000244	Ssc.5232.1.S1_a_at	P	P	P	2717.78	0.000244	3720.64	0.000244	2689.13	0.000244	Ssc.10763.1.A1_at	P	P	P	710.812	0.000244	734.548	0.000244	691.982	0.000244
Ssc.94.1.A1_at	P	P	P	415.096	0.000244	523.21	0.000244	620.227	0.000244	Ssc.16228.1.S1_at	P	P	P	297.469	0.000732	258.32	0.000732	204.483	0.001953	Ssc.10765.1.A1_at	P	P	P	468.194	0.000244	665.09	0.000244	416.138	0.000244
Ssc.10940.1.S1_at	P	P	P	12234.1	0.000244	11504.2	0.000244	12226.6	0.000244	Ssc.15917.1.S1_at	P	P	P	1454.95	0.000732	1330.33	0.000732	1565.68	0.000732	Ssc.10766.1.A1_at	P	P	P	427.567	0.000244	314.286	0.000244	369.027	0.001221
Ssc.4674.1.S1_at	P	P	P	1698.97	0.000244	1630.79	0.000244	1943.06	0.000244	Ssc.6222.1.S1_a_at	P	P	P	4195.74	0.000244	4218.5	0.000244	6763.11	0.000244	Ssc.10767.1.A1_at	P	P	P	491.414	0.000732	699.553	0.000244	517.178	0.000244
Ssc.12842.1.S1_at	P	P	P	1336.92	0.000244	1770.14	0.000244	1124.4	0.000244	Ssc.19673.1.S1_at	P	P	P	1294.9	0.000244	1762.06	0.000244	2985.91	0.000244	Ssc.1077.1.A1_at	P	P	P	899.065	0.000244	771.894	0.000244	953.717	0.000244
Ssc.12842.1.S2_at	P	P	P	596.444	0.000244	874.446	0.000244	859.06	0.000244	Ssc.22011.1.S1_at	P	P	P	911.011	0.001953	1222	0.000244	924.695	0.000244	Ssc.10771.1.A1_at	P	P	P	359.122	0.000732	435.549	0.000244	359.104	0.000244
Ssc.1533.1.S1_at	P	P	P	564.439	0.000244	615.532	0.000244	572.204	0.000244	Ssc.17245.1.S1_at	P	P	P	153.441	0.001221	289.982	0.000244	434.349	0.000244	Ssc.10772.1.A1_at	P	P	P	91.6188	0.008057	71.1024	0.00293	131.056	0.000732
Ssc.23505.1.S1_at	P	P	P	1181.72	0.000244	1681.52	0.000244	1976.46	0.000244	Ssc.17250.1.S1_a_at	P	P	P	3108.85	0.000244	3949.8	0.000244	4288.01	0.000244	Ssc.10773.1.S1_at	P	P	P	2293.23	0.000244	2390.04	0.000244	2073.71	0.000244
Ssc.16012.1.S1_at	P	P	P	1959.22	0.000244	1016.78	0.000732	1477.78	0.000244	Ssc.17250.1.S1_at	P	P	P	887.078	0.000244	1186.05	0.000244	1441.65	0.000244	Ssc.10776.1.A1_at	P	P	P	207.84	0.001221	186.549	0.001953	200.066	0.01416
Ssc.15886.1.S1_at	P	P	P	704.273	0.000244	853.442	0.000244	312.279	0.000244	Ssc.16084.1.S2_at	P	P	P	4522.58	0.000244	5354.88	0.000244	4270.8	0.000244	Ssc.1078.1.A1_at	P	P	P	4252.41	0.000244	4307.32	0.000244	3822.12	0.000732
Ssc.870.1.S1_at	P	P	P	2471.6	0.000244	3367.23	0.000244	2592.61	0.000244	Ssc.16337.1.S2_at	P	P	P	948.154	0.000244	715.368	0.000244	910.799	0.000244	Ssc.1078.2.A1_at	P	P	P	4481.04	0.000244	4362.68	0.000244	4354.15	0.000244
Ssc.16366.1.S1_at	P	P	P	854.617	0.000732	874.91	0.000244	1405.16	0.000244	Ssc.820.1.S1_at	P	P	P	219.048	0.005859	182.693	0.001953	182.321	0.00293	Ssc.10780.1.A1_at	P	A	P	17.3967	0.00293	17.1507	0.056152	34.3189	0.00293
Ssc.14031.1.S1_at	P	P	P	790.785	0.001221	1184.75	0.000244	1124.74	0.000244	Ssc.529.1.S1_at	P	P	P	4508.41	0.000244	3959.3	0.000244	4943.53	0.000244	Ssc.10781.1.A1_at	A	P	P	109.371	0.046143	87.5202	0.171387	89.624	0.037598
Ssc.23797.1.S1_at	P	P	P	2445.37	0.000244	1233.31	0.000244	1588.02	0.000244	Ssc.11742.1.S1_at	P	P	P	3923.43	0.000244	4028.78	0.000244	4412.68	0.000244	Ssc.10786.1.A1_at	P	P	P	494.297	0.000244	709.938	0.000732	411.025	0.000732
Ssc.1783.1.S1_at	P	P	P	699.759	0.008057	624.13	0.001953	783.334	0.001221	Ssc.2599.1.S1_at	P	P	P	255.68	0.001953	308.65	0.000244	312.763	0.000244	Ssc.10789.1.A1_at	P	P	P	493.667	0.000244	617.943	0.000732	520.191	0.000244
Ssc.6025.1.S1_at	P	P	P	2829.59	0.000244	2043.39	0.000244	1513.67	0.000244	Ssc.15740.1.S2_at	P	P	P	833.914	0.000244	884.55	0.000244	676.104	0.000732	Ssc.1079.1.A1_at	P	P	P	1171.41	0.000244	1172.49	0.000244	1290.85	0.000244
Ssc.11381.1.S1_at	P	P	P	1347.59	0.000244	1625.88	0.000244	1435.58	0.000244	Ssc.11779.1.S1_at	P	P	P	6559.14	0.000244	4680.91	0.000244	6630.83	0.000244	Ssc.1079.2.S1_at	P	P	P	569.714	0.000244	700.528	0.000244	512.777	0.000244
Ssc.20042.1.S1_at	P	P	P	279.664	0.001221	305.836	0.000244	266.814	0.000732	Ssc.11123.1.A1_at	P	P	P	9291.13	0.000244	8993.69	0.000244	10837.4	0.000244	Ssc.10792.1.A1_at	P	M	P	127.794	0.001953	181.478	0.000732	118.919	0.067627
Ssc.8278.1.S1_at	P	P	P	431.779	0.01416	279.382	0.01416	408.474	0.01416	Ssc.13780.6.S1_a_at	P	P	P	14008	0.000244	12662.4	0.000244	11117	0.000244	Ssc.10793.1.A1_at	P	P	P	1434.38	0.000244	1617.32	0.000244	1543.29	0.000244
Ssc.5232.1.S1_a_at	P	P	P	3127.35	0.000244	3148.11	0.000244	2638.94	0.000244	Ssc.13780.6.S1_x_at	P	P	P	13561.7	0.000244	12223	0.000244	12222.6	0.000244	Ssc.10795.1.A1_at	P	M	P	49.746	0.030273	50.2444	0.023926	55.7742	0.246094
Ssc.16228.1.S1_at	P	P	P	142.654	0.001953	243.149	0.000732	161.564	0.001221	Ssc.13780.1.S1_x_at	P	P	P	14622.9	0.000244	12706.1	0.000244	13199	0.000244	Ssc.10796.1.A1_at	P	P	P	726.57	0.037598	520.938	0.037598	711.564	0.01416
Ssc.15917.1.S1_at	P	P	P	1278.59	0.000732	1421.73	0.000732	1610.73	0.000732	Ssc.935.1.S1_at	P	P	P	7715.11	0.000244	6885.4	0.000244	7304.02	0.000244	Ssc.10798.1.A1_at	P	P	P	129.749	0.000732	147.121	0.001953	150.948	0.000244
Ssc.6222.1.S1_a_at	P	P	P	5326.66	0.000244	4856.51	0.000244	6613.5	0.000244	Ssc.10583.1.A2_at	P	P	P	3298.31	0.000244	3015.14	0.000244	3698.5	0.000244	Ssc.10799.1.A1_at	P	P	M	453.745	0.037598	468.597	0.023926	349.106	0.001953
Ssc.19673.1.S1_at	P	P	P	2608.25	0.000244	3669.21	0.000244	2371.38	0.000244	Ssc.10583.1.A1_at	P	P	P	845.833	0.00415	1038.07	0.005859	1354.58	0.001953	Ssc.1080.1.A1_at	P	P	P	2045.78	0.001221	2560.49	0.001221	1914.4	0.00293
Ssc.22011.1.S1_at	P	P	P	1026.41	0.001221	1197.77	0.000732	1123.89	0.001221	Ssc.11063.1.S1_at	P	P	P	8635.59	0.000244	9874.82	0.000244	11560.7	0.000244	Ssc.10800.1.S1_at	P	P	P	126.259	0.000244	168.045	0.000244	124.822	0.000244
Ssc.17245.1.S1_at	P	P	P	203.401	0.001221	341.866	0.000244	98.5719	0.001953	Ssc.2115.1.S1_at	P	P	P	5128.22	0.000244	3464.54	0.000244	4625.71	0.000244	Ssc.10800.2.A1_at	P	P	P	201.783	0.001953	254.398	0.00293	231.523	0.010742
Ssc.17250.1.S1_a_at	P	P	P	3641.16	0.000244	3294.16	0.000244	3708.81	0.000244	Ssc.11074.1.S1_at	P	P	P	4136.25	0.000244	4656.79	0.000244	4316.16	0.000244	Ssc.10801.1.A1_at	P	P	P	1338.72	0.000244	1445.49	0.000732	1295.63	0.000244
Ssc.17250.1.S1_at	P	P	P	1082.92	0.000244	1163.25	0.000244	1002.94	0.000244	Ssc.11100.1.S2_at	P	P	P	5158.5	0.000244	5720.72	0.000244	5848.72	0.000244	Ssc.10808.1.A1_at	P	P	P	151.772	0.000732	163.559	0.00415	208.826	0.000732
Ssc.16084.1.S2_at	P	P	P	4651.7	0.000244	4798.95	0.000244	5321.55	0.000244	Ssc.11100.1.S1_at	P	P	P	9118.17	0.000244	10251.6	0.000244	11049	0.000244	Ssc.1081.1.A1_at	P	P	P	6753.11	0.000732	6290.11	0.000732	6996.69	0.000732
Ssc.16337.1.S2_at	P	P	P	951.792	0.000244	1051.45	0.000244	1027.3	0.000732	Ssc.2887.1.S1_at	P	P	P	912.986	0.008057	866.296	0.01416	941.452	0.008057	Ssc.1081.2.S1_at	P	P	P	3209.02	0.000244	4022.49	0.000244	2810.66	0.000244
Ssc.820.1.S1_at	P	P	P	292.826	0.000732	348.723	0.000732	222.786	0.001953	Ssc.222.1.S1_at	P	P	P	9744.23	0.000244	11387.7	0.000244	12509	0.000244	Ssc.1081.3.A1_at	P	P	P	2914.6	0.000244	2946.58	0.000244	2038.28	0.000244
Ssc.529.1.S1_at	P	P	P	4539.85	0.000244	3607.27	0.000244	4033.74	0.000244	Ssc.13777.1.S1_at	P	P	P	2633.54	0.000244	2522.57	0.000244	3330.63	0.000244	Ssc.10810.1.A1_at	P	P	P	1184.16	0.000732	1198.95	0.000732	1300.09	0.001953
Ssc.11742.1.S1_at	P	P	P	3226.49	0.000244	2986.58	0.000244	3278.78	0.000244	Ssc.11070.1.S1_at	P	P	P	5675.56	0.001221	2769.41	0.000732	8056.35	0.001221	Ssc.10815.1.A1_at	P	P	P	1489.61	0.000244	1176.79	0.000244	1491.56	0.000244
Ssc.2599.1.S1_at	P	P	P	251.563	0.000732	278.866	0.000732	288.736	0.000244	Ssc.149.1.S1_at	P	P	P	2514.4	0.000244	2169.35	0.000244	2794.63	0.000244	Ssc.10818.1.A1_at	P	P	P	388.934	0.000244	334.434	0.000244	386.129	0.000244
Ssc.15740.1.S2_at	P	P	P	507.283	0.000244	518.176	0.000244	799.536	0.000244	Ssc.13826.1.S1_at	P	P	P	8036.14	0.000244	8488.73	0.000244	7375.56	0.000244	Ssc.10819.1.S1_at	P	P	P	1346.82	0.000244	1292.19	0.000244	1130.53	0.000244
Ssc.11779.1.S1_at	P	P	P	3778.61	0.000244	4145.34	0.000244	3582	0.000244	Ssc.11102.1.S1_at	P	P	P	9667.93	0.000244	11498.8	0.000244	11141.5	0.000244	Ssc.1082.1.S1_at	P	P	P	2397.09	0.000244	2530.22	0.000244	2319.51	0.000244
Ssc.11123.1.A1_at	P	P	P	9826.87	0.000244	9696.13	0.000244	9395.67	0.000244	Ssc.210.1.S1_a_at	P	P	P	5921.24	0.000244	11399.7	0.000244	12172.2	0.000244	Ssc.10820.1.A1_at	P	P	P	603.165	0.000244	527.249	0.000244	660.847	0.000244
Ssc.13780.6.S1_a_at	P	P	P	15586.5	0.000244	11236	0.000244	12335.8	0.000244	Ssc.155.1.S1_at	P	P	P	346.997	0.00415	577.924	0.001221	457.927	0.001221	Ssc.10821.1.S1_at	P	P	P	1768.2	0.001221	1928.74	0.008057	1731.7	0.001953
Ssc.13780.6.S1_x_at	P	P	P	15197.9	0.000244	11350.1	0.000244	12447.5	0.000244	Ssc.14533.1.S1_at	P	P	P	577.836	0.000732	440.655	0.000732	843.035	0.000244	Ssc.10822.1.S1_at	P	P	P	4490.9	0.000244	5787.01	0.000244	5461.25	0.000244
Ssc.13780.1.S1_x_at	P	P	P	16141.6	0.000244	12537.5	0.000244	14360.2	0.000244	Ssc.8974.1.S1_at	P	P	P	2674.48	0.000244	1559.75	0.000244	2992.83	0.000244	Ssc.10825.1.A1_at	P	P	P	167.165	0.000244	216.724	0.000244	268.965	0.000244
Ssc.935.1.S1_at	P	P	P	6570.16	0.000244	6545.24	0.000244	6367.2	0.000244	Ssc.13780.2.S1_x_at	P	P	P	14359.6	0.000244	13690.7	0.000244	14722.9	0.000244	Ssc.10828.1.S1_at	P	P	P	260.831	0.00293	216.174	0.001953	242.55	0.00293
Ssc.10583.1.A2_at	P	P	P	3400.49	0.000244	3172.1	0.000244	4201.35	0.000244	Ssc.13780.3.S1_at	P	P	P	918.336	0.000244	1668.14	0.000244	2338.7	0.000244	Ssc.10835.1.A1_at	P	P	P	1372.42	0.000732	1025.99	0.000732	1037.68	0.000732
Ssc.10583.1.A1_at	P	P	P	1183.84	0.005859	1174.75	0.005859	1109.94	0.005859	Ssc.210.2.S1_a_at	P	P	P	6552.89	0.000244	11379.9	0.000244	12231.4	0.000244	Ssc.10836.1.S1_at	P	P	P	80.5634	0.010742	59.2288	0.023926	81.6969	0.00415
Ssc.11063.1.S1_at	P	P	P	11236.9	0.000244	11607.7	0.000244	11683.4	0.000244	Ssc.16335.1.S2_at	P	P	P	74.9593	0.000732	214.827	0.001953	429.752	0.000732	Ssc.10837.1.A1_at	P	P	M	58.8521	0.030273	193.534	0.000244	309.418	0.000244
Ssc.2115.1.S1_at	P	P	P	3768.07	0.000244	4180.45	0.000244	3697.6	0.000244	Ssc.420.2.S1_x_at	P	P	P	264.346	0.000732	373.897	0.000732	307.52	0.000244	Ssc.10838.1.A1_at	P	P	P	320.349	0.000244	344.176	0.000732	351.566	0.001953
Ssc.11074.1.S1_at	P	P	P	2741.89	0.000244	3810.96	0.000244	4767.89	0.000244	Ssc.11187.1.S1_at	P	P	P	5041.33	0.000244	2792.74	0.000244	2332.57	0.000244	Ssc.1084.1.S1_at	P	P	P	1107.1	0.000244	1031.99	0.000244	1062.9	0.000244
Ssc.11100.1.S2_at	P	P	P	5895	0.000244	6022.95	0.000244	5550.86	0.000244	Ssc.26122.1.A1_at	P	P	P	404.878	0.000244	559.38	0.000244	512.676	0.000244	Ssc.10843.1.A1_at	P	P	P	9508.98	0.000244	12124.6	0.000244	9187.96	0.000244
Ssc.11100.1.S1_at	P	P	P	11695.5	0.000244	11429.7	0.000244	11251.2	0.000244	Ssc.13780.4.S1_x_at	P	P	P	13510.1	0.000244	13513.3	0.000244	13755.9	0.000244	Ssc.10845.1.A1_at	P	P	P	209.158	0.018555	236.419	0.005859	247.578	0.005859
Ssc.2887.1.S1_at	P	P	P	820.742	0.001221	772.828	0.001221	812.585	0.00293	Ssc.14544.1.S1_at	P	P	P	275.21	0.000244	330.591	0.000244	387.134	0.000244	Ssc.10853.1.A1_at	P	P	P	955.711	0.000244	978.296	0.000244	1021.89	0.000244
Ssc.222.1.S1_at	P	P	P	13061.8	0.000244	12277	0.000244	12012.4	0.000244	Ssc.13773.1.S1_at	P	P	P	266.098	0.008057	300.511	0.01416	312.846	0.008057	Ssc.10857.1.A1_at	P	P	P	1035.29	0.000244	1238.46	0.000244	1084.47	0.000244
Ssc.13777.1.S1_at	P	P	P	3741.63	0.000244	3114.12	0.000244	3797.52	0.000244	Ssc.19058.1.S1_at	P	P	P	958.612	0.000244	892.445	0.000244	854.417	0.000244	Ssc.10858.1.A1_at	P	P	P	373.633	0.001953	510.095	0.001953	448.991	0.000732
Ssc.11070.1.S1_at	P	P	P	447.795	0.01416	7134.39	0.001221	531.602	0.037598	Ssc.15748.3.S1_a_at	P	P	P	292.12	0.001221	472.26	0.000244	388.107	0.000732	Ssc.10859.1.S1_at	P	P	P	103.071	0.008057	73.4223	0.005859	114.225	0.005859
Ssc.149.1.S1_at	P	P	P	3171.39	0.000244	2755.27	0.000244	3213.79	0.000244	Ssc.10245.2.A1_a_at	P	P	P	1497.89	0.000244	1288.75	0.000244	2254.29	0.000244	Ssc.10860.2.S1_at	P	M	P	60.4838	0.023926	52.952	0.010742	57.2399	0.366211
Ssc.13826.1.S1_at	P	P	P	7345.25	0.000244	6982.81	0.000244	6517.72	0.000244	Ssc.26221.1.S1_at	P	P	P	1434.13	0.000732	1898.09	0.000244	3058.82	0.000244	Ssc.10862.1.A1_at	P	P	P	573.273	0.000244	582.719	0.000244	590.487	0.000244
Ssc.11102.1.S1_at	P	P	P	12597.2	0.000244	10817.3	0.000244	11095.4	0.000244	Ssc.833.1.S1_at	P	P	P	7287.33	0.000244	7177.85	0.000244	9651.18	0.000244	Ssc.10863.1.A1_at	P	P	P	1239.96	0.000244	902.923	0.000244	1493.8	0.000244
Ssc.210.1.S1_a_at	P	P	P	8391.28	0.000244	11398.9	0.000244	10929.9	0.000244	Ssc.15588.1.S1_at	P	P	P	110.786	0.008057	144.719	0.001221	172.236	0.000244	Ssc.10864.1.A1_at	P	P	P	116.66	0.018555	121.409	0.023926	118.704	0.008057
Ssc.155.1.S1_at	P	P	P	462.401	0.005859	706.283	0.000732	923.898	0.001221	Ssc.15588.1.S2_at	P	P	P	722.266	0.000244	936.355	0.000732	1086.72	0.000244	Ssc.10865.1.A1_at	P	P	P	312.538	0.000244	403.725	0.000244	412.634	0.000244
Ssc.14533.1.S1_at	P	P	P	728.997	0.000732	756.368	0.000244	730.547	0.000244	Ssc.16047.1.S1_at	P	P	P	417.675	0.001953	472.547	0.001221	613.445	0.000732	Ssc.10866.1.A1_at	P	P	P	556.861	0.000244	554.213	0.000244	409.994	0.000244
Ssc.8974.1.S1_at	P	P	P	2312.43	0.000244	3222.27	0.000244	2993.74	0.000244	Ssc.4623.1.S1_at	P	P	P	1054.17	0.000732	1049.11	0.000732	1273.03	0.001221	Ssc.10870.1.A1_at	P	A	P	89.2723	0.030273	159.645	0.001953	90.4886	0.303711
Ssc.13780.2.S1_x_at	P	P	P	16745.4	0.000244	13214.8	0.000244	13578.1	0.000244	Ssc.235.2.S1_at	P	P	P	580.68	0.000244	521.023	0.000244	644.25	0.000244	Ssc.10876.1.S1_at	P	P	P	1947.11	0.000244	2058.38	0.000244	2108	0.000244
Ssc.13780.3.S1_at	P	P	P	1931.7	0.000244	2466.38	0.000244	1532.34	0.000244	Ssc.235.2.S2_at	P	P	P	596.945	0.000244	679.698	0.000244	563.995	0.000244	Ssc.10878.1.A1_at	P	P	P	488.066	0.010742	479.678	0.01416	499.693	0.01416
Ssc.210.2.S1_a_at	P	P	P	8888.84	0.000244	11880.4	0.000244	11293.5	0.000244	Ssc.16351.1.S1_at	P	P	P	216.598	0.008057	293.169	0.00293	255.192	0.001221	Ssc.10883.1.S1_at	P	P	P	828.95	0.000244	778.69	0.000244	882.163	0.000244
Ssc.16335.1.S2_at	P	P	P	288.767	0.000244	442.843	0.000244	380.398	0.000732	Ssc.16351.1.S2_at	P	P	P	603.246	0.010742	563.039	0.00293	534.261	0.005859	Ssc.10883.2.A1_at	P	P	P	1349.1	0.000244	1188.89	0.000732	1380.32	0.000732
Ssc.420.2.S1_x_at	P	P	P	166.586	0.030273	138.886	0.008057	589.889	0.000244	Ssc.14470.1.S1_at	P	P	P	497.523	0.000244	763.17	0.000244	1158.93	0.000244	Ssc.10884.1.A1_at	P	P	P	1641.7	0.000244	1907.56	0.000244	1775.29	0.000244
Ssc.11187.1.S1_at	P	P	P	1826.05	0.000244	1881.7	0.000244	1598.31	0.000244	Ssc.14470.1.S2_at	P	P	P	5863.63	0.000244	5401.61	0.000244	5942.58	0.000244	Ssc.10885.1.S1_at	P	P	P	2290	0.000244	2306.19	0.000244	2242.72	0.000244
Ssc.26122.1.A1_at	P	P	P	501.336	0.000244	666.526	0.000244	587.376	0.000244	Ssc.2108.1.S1_at	P	P	P	783.606	0.001953	1166.45	0.000244	1627.97	0.000244	Ssc.10886.1.S1_at	P	P	P	3394.11	0.000244	2981.31	0.000244	3640.59	0.000244
Ssc.13780.4.S1_x_at	P	P	P	15985.5	0.000244	13543.3	0.000244	12344	0.000244	Ssc.2108.1.S2_at	P	P	P	2840.35	0.000244	2981.1	0.000244	3842.33	0.000244	Ssc.10888.1.S1_at	P	P	P	353.28	0.000732	368.394	0.000244	408.333	0.000244
Ssc.14544.1.S1_at	P	P	P	338.698	0.000244	357.165	0.000244	421.065	0.000244	Ssc.11742.2.S1_at	P	P	P	1560.39	0.000732	2108.02	0.000732	2121.87	0.000732	Ssc.10889.1.A1_s_at	P	P	P	2178.07	0.000732	2142.56	0.000244	2025.27	0.000732
Ssc.13773.1.S1_at	P	P	P	319.962	0.008057	275.666	0.005859	270.916	0.01416	Ssc.16250.1.S1_at	P	P	P	175.767	0.00293	121.837	0.001953	80.86	0.010742	Ssc.1089.1.S1_at	P	P	P	111.525	0.030273	613.488	0.010742	131.743	0.010742
Ssc.19058.1.S1_at	P	P	P	1004.55	0.000732	736.673	0.000244	810.5	0.000244	Ssc.16250.1.S2_at	P	P	P	1795.58	0.000732	970.838	0.000732	347.16	0.001953	Ssc.10898.1.A1_at	P	P	P	210.446	0.00293	289.058	0.005859	217.818	0.000732
Ssc.14474.1.S1_at	P	P	P	108.717	0.023926	115.352	0.018555	164.329	0.001953	Ssc.21016.1.S1_at	P	P	P	151.925	0.001953	271.028	0.000244	278.857	0.000244	Ssc.10899.1.A1_at	P	P	P	121.075	0.000244	153.003	0.000244	145.649	0.000244
Ssc.15748.3.S1_a_at	P	P	P	389.837	0.000732	430.583	0.000244	221.059	0.001221	Ssc.12781.1.A1_at	P	P	P	1183.93	0.000244	1373.69	0.000244	1134.47	0.000244	Ssc.1090.1.S1_at	P	P	P	2154.42	0.000244	2924.56	0.000244	2019.78	0.000244
Ssc.10245.2.A1_a_at	P	P	P	2391.15	0.000244	4009.49	0.000244	4098.58	0.000244	Ssc.12781.1.A1_s_at	P	P	P	1584.91	0.000244	2282.99	0.000244	1903.85	0.000244	Ssc.10902.1.A1_at	A	P	P	55.8126	0.037598	47.2875	0.334473	49.0957	0.005859
Ssc.26221.1.S1_at	P	P	P	3015.05	0.000244	2808.41	0.000244	3754.1	0.000244	Ssc.12781.1.A2_at	P	P	P	5019.98	0.000244	4768.77	0.000244	3939.01	0.000244	Ssc.10904.1.S1_at	P	P	P	353.341	0.030273	286.564	0.037598	274.612	0.008057
Ssc.833.1.S1_at	P	P	P	8385.85	0.000244	8833.46	0.000244	7676.96	0.000244	Ssc.13780.5.S1_x_at	P	P	P	14446.1	0.000732	13734.1	0.000244	14305.5	0.000732	Ssc.10904.2.A1_s_at	P	P	P	655.914	0.000732	618.705	0.000732	683.478	0.000732
Ssc.15588.1.S1_at	P	P	P	142.505	0.001953	178.445	0.000244	166.885	0.000244	Ssc.16038.1.S1_at	P	P	P	384.234	0.008057	356.642	0.018555	408.961	0.005859	Ssc.10905.1.A1_at	P	P	P	245.05	0.001953	211.753	0.007813	180.978	0.00415
Ssc.15588.1.S2_at	P	P	P	924.764	0.000244	1136.6	0.000244	1928.9	0.000244	Ssc.428.6.S1_a_at	P	P	P	800.269	0.000244	643.981	0.000244	1274.98	0.000244	Ssc.10906.1.A1_at	P	P	P	414.539	0.000732	444.992	0.000732	584.28	0.000244
Ssc.16047.1.S1_at	P	P	P	372.356	0.00415	426.474	0.000732	369.812	0.00415	Ssc.507.1.A1_at	P	P	P	7366.73	0.000244	5705.22	0.000244	5099.82	0.000244	Ssc.10907.1.A1_at	P	P	P	215.425	0.00293	221.847	0.00415	275.929	0.001953
Ssc.4623.1.S1_at	P	P	P	970.101	0.000732	966.646	0.000732	906.241	0.000732	Ssc.7158.2.A1_a_at	P	P	P	1936.58	0.000244	1061.21	0.000244	1893.69	0.000244	Ssc.10909.1.A1_at	P	P	P	47.39	0.001221	96.6206	0.001953	42.3474	0.000244
Ssc.235.2.S1_at	P	P	P	835.651	0.000244	765.17	0.000244	1024.35	0.000244	Ssc.16042.1.S1_at	P	P	P	272.608	0.01416	354.751	0.018555	321.014	0.010742	Ssc.1091.1.S1_at	P	P	P	2849.34	0.000732	3349.51	0.000244	2829.34	0.000732
Ssc.235.2.S2_at	P	P	P	738.285	0.000244	812.678	0.000244	483.095	0.000244	Ssc.508.1.S1_at	P	P	P	5751.23	0.000244	3283.02	0.000244	4428.16	0.000244	Ssc.1091.3.A1_at	P	P	P	154.354	0.023926	189.979	0.046143	154.796	0.030273
Ssc.16351.1.S1_at	P	P	P	294.911	0.005859	254.195	0.001221	207.332	0.010742	SscAffx.15.1.S1_s_at	P	P	P	496.529	0.000244	968.709	0.000244	982.052	0.000244	Ssc.10910.1.A1_at	P	P	P	246.094	0.00415	285.598	0.001953	249.426	0.001953
Ssc.16351.1.S2_at	P	P	P	544.842	0.01416	529.362	0.005859	476.716	0.005859	Ssc.324.3.S1_a_at	P	P	P	317.337	0.000244	389.012	0.000244	276.601	0.000244	Ssc.10911.1.A1_at	P	P	P	2076.44	0.000244	1989.59	0.000244	2022.65	0.000244
Ssc.14470.1.S1_at	P	P	P	607.704	0.000244	853.955	0.000244	462.356	0.000244	Ssc.76.1.S1_a_at	P	P	P	1632.78	0.000732	1390.83	0.000732	986.266	0.000244	Ssc.10911.2.S1_at	P	P	P	3804.74	0.000244	3598.23	0.000244	1599.78	0.000244
Ssc.14470.1.S2_at	P	P	P	5534.56	0.000244	5549.04	0.000244	5530.38	0.000244	Ssc.2370.1.S1_a_at	P	P	P	362.065	0.005859	251.924	0.00293	321.109	0.005859	Ssc.10912.1.S1_at	P	P	P	191.152	0.000244	266.453	0.000244	214.93	0.000244
Ssc.2108.1.S1_at	P	P	P	1413.92	0.000244	2003.98	0.000244	936.611	0.000244	Ssc.929.1.S1_at	P	P	P	155.093	0.032227	193.854	0.016602	179.863	0.011719	Ssc.10915.1.S1_at	P	P	P	595.522	0.000732	818.039	0.000244	525.564	0.000732
Ssc.2108.1.S2_at	P	P	P	4280.59	0.000244	4714.59	0.000244	3577.46	0.000244	Ssc.11075.1.S1_a_at	P	P	P	1983.12	0.000244	1929.96	0.000244	2916.45	0.000244	Ssc.10917.1.A1_at	P	P	P	830.952	0.000244	927.173	0.000732	821.605	0.000244
Ssc.11742.2.S1_at	P	P	P	1861.31	0.000732	1980.85	0.000244	1785.19	0.000732	Ssc.11075.1.S1_x_at	P	P	P	1881.14	0.001221	1794.49	0.001221	2573.35	0.000732	Ssc.10917.2.A1_at	P	P	P	2672.23	0.001221	2822.15	0.000244	2740.95	0.001953
Ssc.66.1.S3_at	P	P	P	90.155	0.037598	72.3669	0.037354	99.125	0.00415	Ssc.11075.11.S1_x_at	P	P	P	1674.19	0.000732	1655	0.000244	2347.2	0.000732	Ssc.10918.1.A1_at	P	P	P	424.954	0.000244	410.214	0.000244	450.939	0.000244
Ssc.16250.1.S2_at	P	P	P	383.443	0.001221	145.105	0.010742	344.715	0.00293	SscAffx.20.1.S1_at	P	P	P	2495.76	0.000244	2401.79	0.000244	3042.24	0.000244	Ssc.1092.1.A1_at	P	P	P	5901.14	0.000244	4461.46	0.000244	6360.1	0.000244
Ssc.21016.1.S1_at	P	P	P	310.266	0.000244	331.127	0.000244	130.35	0.000732	Ssc.420.4.S1_a_at	P	P	P	132.639	0.018555	200.409	0.005859	163.225	0.01416	Ssc.10920.1.S1_a_at	P	P	P	1547.41	0.000244	1321.35	0.000244	1465.15	0.000244
Ssc.12781.1.A1_at	P	P	P	684.786	0.000244	990.069	0.000244	548.875	0.000244	Ssc.14942.1.S1_at	P	P	P	15452.3	0.000244	13402.6	0.000244	17041.3	0.000244	Ssc.10921.1.S1_at	P	P	P	630.554	0.000244	807.399	0.000244	617.606	0.000732
Ssc.12781.1.A1_s_at	P	P	P	1093.51	0.000244	1676.88	0.000244	903.183	0.000244	Ssc.14942.1.S1_s_at	P	P	P	7022.85	0.000244	6365.18	0.000244	9447.91	0.000244	Ssc.10922.1.A1_at	A	P	P	38.0089	0.030273	27.9247	0.080566	37.9825	0.037598
Ssc.12781.1.A2_at	P	P	P	3104.82	0.000244	3840.68	0.000244	3202.68	0.000244	Ssc.1320.1.A1_at	P	P	P	7281.46	0.000244	5210.79	0.000244	3839.6	0.000244	Ssc.10924.1.A1_a_at	P	P	P	243.026	0.001953	211.148	0.001953	239.01	0.001953
Ssc.13780.5.S1_x_at	P	P	P	16450.1	0.000244	13632	0.000732	13701.9	0.000244	Ssc.7701.1.A1_at	P	P	P	5194.32	0.000244	5277.19	0.000244	7078.4	0.000244	Ssc.10926.1.A1_at	P	P	P	1778.82	0.000244	1965.15	0.000244	1590.79	0.000732
Ssc.16038.1.S1_at	P	P	P	752.451	0.00415	603.888	0.008057	378.868	0.00415	Ssc.236.1.A1_at	P	P	P	3953.5	0.000244	4167.48	0.000244	3949.6	0.000244	Ssc.10928.1.A1_at	P	P	P	1142.72	0.000244	1299.3	0.000244	1322.13	0.000244
Ssc.428.6.S1_a_at	P	P	P	2059.42	0.000244	863.125	0.000244	1848.9	0.000244	Ssc.12417.1.S1_at	P	P	P	2339.31	0.000244	2593.51	0.000244	3290.96	0.000244	Ssc.10928.2.A1_at	P	P	P	63.098	0.001953	82.944	0.001953	75.6751	0.000732
Ssc.507.1.A1_at	P	P	P	4337.61	0.000244	4361.87	0.000244	5716.91	0.000244	Ssc.9544.2.S1_a_at	P	P	P	1829.46	0.000244	1603.49	0.000244	1574.38	0.000244	Ssc.10929.1.A1_at	P	P	P	1129.31	0.000244	745.106	0.000244	996.823	0.000244
Ssc.75.2.S1_a_at	P	P	P	75.6931	0.018555	100.993	0.01416	86.9233	0.01416	Ssc.1177.1.S1_at	P	P	P	5917.27	0.000244	5250.91	0.000244	7946.62	0.000244	Ssc.1093.1.A1_at	P	P	P	279.152	0.00293	636.509	0.000244	211.161	0.005859
Ssc.7158.2.A1_a_at	P	P	P	1396.45	0.000244	1204.07	0.000244	1980.43	0.000244	Ssc.455.1.S1_at	P	P	P	9552.08	0.000244	6176.43	0.000244	7771.12	0.000244	Ssc.1093.2.A1_at	P	P	P	734.945	0.000244	1075.48	0.000244	699.126	0.000244
Ssc.16042.1.S1_at	P	P	P	323.001	0.010742	344.312	0.005859	332.322	0.010742	Ssc.23221.1.S1_at	P	P	P	170.435	0.005859	186.618	0.00415	253.386	0.00415	Ssc.1093.3.S1_at	P	P	P	508.144	0.000244	748.135	0.000732	430.829	0.000732
Ssc.508.1.S1_at	P	P	P	3633.2	0.000244	3481.62	0.000244	5554.34	0.000244	Ssc.18613.1.S1_at	P	P	P	618.266	0.000732	718.482	0.000244	512.755	0.001221	Ssc.10931.1.S1_at	P	P	P	179.032	0.000732	202.165	0.00293	197.164	0.000732
SscAffx.15.1.S1_s_at	P	P	P	561.84	0.000244	763.55	0.000244	529.903	0.000244	Ssc.17274.1.S1_at	P	P	P	185.96	0.023926	163.55	0.037598	176.643	0.008057	Ssc.10932.1.S1_at	P	P	P	293.847	0.000732	577.273	0.000244	287.406	0.00415
Ssc.324.3.S1_a_at	P	P	P	311.4	0.000244	352.801	0.000244	246.37	0.001221	Ssc.1198.1.S1_at	P	P	P	2492.3	0.000732	2381.68	0.000732	2100.41	0.000732	Ssc.10936.1.S1_at	P	P	P	490.126	0.000732	611.448	0.000244	582.923	0.000244
Ssc.76.1.S1_a_at	P	P	P	894.854	0.000244	897.908	0.000732	1093.18	0.000244	Ssc.13780.7.S1_at	P	P	P	2979.69	0.000244	2632.62	0.000244	3516.95	0.000244	Ssc.10936.2.A1_at	P	P	A	250.696	0.01416	307.564	0.010742	260.744	0.149658
Ssc.2370.1.S1_a_at	P	P	P	277.572	0.00293	295.65	0.001221	372.756	0.000244	Ssc.30833.1.S1_at	P	P	P	916.964	0.00415	298.037	0.030273	299.231	0.018555	Ssc.10938.1.S1_at	P	P	P	1024.63	0.000244	1298.52	0.000244	1313.54	0.000244
Ssc.929.1.S1_at	P	P	P	186.831	0.016602	171.676	0.004883	144.146	0.007813	Ssc.13961.1.A1_at	P	P	P	23856.3	0.000244	24110.1	0.000244	24597.3	0.000244	Ssc.1094.1.S1_at	P	P	P	2179.44	0.000244	2417.02	0.000244	1707.55	0.000244
Ssc.11075.1.S1_a_at	P	P	P	3976.5	0.000244	3413.81	0.000244	3257.83	0.000244	Ssc.1202.1.A1_at	P	P	P	20663.6	0.000244	19407.8	0.000244	18544.2	0.000244	Ssc.1094.2.S1_at	P	P	P	638.225	0.000244	663.719	0.001221	552.333	0.000244
Ssc.11075.1.S1_x_at	P	P	P	3623.56	0.000732	2812.23	0.000244	2976.55	0.000732	Ssc.12373.1.S1_at	P	P	P	20605.2	0.000244	18719.4	0.000244	21894.9	0.000244	Ssc.10940.1.S1_at	P	P	P	11927.9	0.000244	10768.1	0.000244	12068.6	0.000244
Ssc.11075.11.S1_x_at	P	P	P	3314.76	0.000244	2736.76	0.000244	2736.9	0.000244	Ssc.11302.1.S1_at	P	P	P	7415.37	0.000244	8148.38	0.000244	9624.82	0.000244	Ssc.10941.1.S1_at	P	P	P	8712.88	0.000244	7052.74	0.000244	10169.4	0.000244
SscAffx.20.1.S1_at	P	P	P	3715.13	0.000244	4753.58	0.000244	3973.72	0.000244	Ssc.11302.1.S2_at	P	P	P	5409.17	0.000244	5061.16	0.000244	5401.04	0.000244	Ssc.10942.1.S1_at	P	A	P	232.445	0.008057	129.516	0.567627	201.086	0.018555
Ssc.14942.1.S1_at	P	P	P	14878.1	0.000244	13990.4	0.000244	14387.7	0.000244	Ssc.395.1.A1_at	P	P	P	1398.88	0.000244	974.611	0.000244	1521.27	0.000244	Ssc.10943.1.S1_at	P	P	P	933.408	0.000244	993.866	0.000244	890.004	0.000244
Ssc.14942.1.S1_s_at	P	P	P	6528.9	0.000244	6030.18	0.000244	6361.49	0.000244	Ssc.16651.1.S1_at	P	P	P	19768.6	0.000244	19904	0.000244	18386.7	0.000244	Ssc.10944.1.A1_at	P	P	P	4182.94	0.000244	4720.2	0.000244	4404.48	0.000244
Ssc.1320.1.A1_at	P	P	P	3635.76	0.000244	4408.13	0.000244	4653.54	0.000244	Ssc.14593.1.S1_at	P	P	P	10356.8	0.000244	11369.9	0.000244	10202.2	0.000244	Ssc.10946.1.S1_at	P	P	P	206.241	0.000244	497.717	0.000244	226.329	0.000244
Ssc.7701.1.A1_at	P	P	P	7674.79	0.000244	6475.04	0.000244	6968.98	0.000244	Ssc.11937.1.S1_at	P	P	P	11850.6	0.000244	13087.2	0.000244	14130.8	0.000244	Ssc.10946.2.A1_at	P	P	P	575.118	0.000244	1187.81	0.000244	526.599	0.000244
Ssc.236.1.A1_at	P	P	P	3754.02	0.000244	3719.44	0.000244	4043.79	0.000244	Ssc.20036.1.S1_at	P	P	P	19657.7	0.000244	19768.9	0.000244	19132.5	0.000244	Ssc.10948.1.S1_at	P	P	P	420.168	0.000244	272.554	0.001221	464.542	0.000732
Ssc.12417.1.S1_at	P	P	P	2543.24	0.000244	2479.32	0.000244	1894.59	0.000244	Ssc.13874.1.S1_at	P	P	P	15226.1	0.000244	15181.1	0.000244	16404.1	0.000244	Ssc.10949.1.S1_at	P	P	P	2710.11	0.000244	2468.24	0.000244	2620.3	0.000244
Ssc.9544.2.S1_a_at	P	P	P	1771.64	0.000244	1682.71	0.000244	1368.39	0.000244	Ssc.11913.1.S1_at	P	P	P	3655.24	0.000244	2202.18	0.000732	3953.61	0.000244	Ssc.1095.1.A1_at	P	P	P	1505.28	0.000244	1117.73	0.000244	1314.27	0.000244
Ssc.1177.1.S1_at	P	P	P	4768.12	0.000244	3924.08	0.000244	4287.17	0.000244	Ssc.11099.1.S1_at	P	P	P	12723.5	0.000244	13839.9	0.000244	15276	0.000244	Ssc.1095.2.S1_at	P	P	P	314.942	0.00415	325.505	0.008057	151.468	0.008057
Ssc.455.1.S1_at	P	P	P	9575.5	0.000244	9825.28	0.000244	9063.93	0.000244	Ssc.6728.1.S1_at	P	P	P	10222.4	0.000244	11851.4	0.000244	11846.5	0.000244	Ssc.1095.3.S1_at	P	P	P	2331.69	0.000244	2313.72	0.000244	2060.15	0.000244
Ssc.23221.1.S1_at	P	P	P	275.53	0.00293	289.769	0.001953	310.427	0.001953	Ssc.939.1.A1_at	P	P	P	13716.7	0.000244	14382.6	0.000244	14573.4	0.000244	Ssc.10950.1.A1_at	P	P	P	3327.03	0.000244	3081.57	0.000244	3651.63	0.000244
Ssc.18613.1.S1_at	P	P	P	673.063	0.001221	598.409	0.000244	1071.19	0.000244	Ssc.939.1.S1_at	P	P	P	4273.28	0.000244	6557.97	0.000244	4614.47	0.000244	Ssc.10952.1.S1_at	P	P	P	434.402	0.018555	386.608	0.01416	437.407	0.008057
Ssc.17274.1.S1_at	P	P	P	174.268	0.023926	152.392	0.023926	176.499	0.008057	Ssc.13017.1.A1_at	P	P	P	12618.9	0.000244	12909	0.000244	13633.9	0.000244	Ssc.10953.1.A1_at	P	P	P	2260.63	0.000244	2811.22	0.000244	2028.99	0.000244
Ssc.1198.1.S1_at	P	P	P	1995.16	0.000244	2116.67	0.000244	2082.17	0.000732	Ssc.806.1.S1_at	P	P	P	15324.3	0.000244	14749.2	0.000244	12847.5	0.000244	Ssc.10955.1.S1_at	P	P	P	2614.74	0.000244	1754.64	0.000244	2826.56	0.000244
Ssc.13780.7.S1_at	P	P	P	4025.05	0.000244	3097.39	0.000244	3493.71	0.000244	Ssc.806.1.A1_at	P	P	P	3285.94	0.000244	6687.83	0.000244	3302.7	0.000244	Ssc.10956.1.S1_at	P	P	P	19284.1	0.000244	18627.8	0.000244	19948.5	0.000244
Ssc.30833.1.S1_at	P	P	P	513.772	0.023926	573.594	0.001953	427.031	0.005859	Ssc.3842.1.A1_at	P	P	P	15390.4	0.000244	15097.6	0.000244	14322.4	0.000244	Ssc.1096.1.A1_at	P	P	P	169.621	0.000732	192.084	0.000732	191.213	0.000244
Ssc.13961.1.A1_at	P	P	P	24763.7	0.000244	24506.9	0.000244	23729.8	0.000244	Ssc.11270.1.S1_at	P	P	P	13686.7	0.000244	13474.7	0.000244	13731.5	0.000244	Ssc.10960.1.S1_at	P	P	P	301.964	0.080566	293.955	0.00293	232.823	0.030273
Ssc.1202.1.A1_at	P	P	P	20133.2	0.000244	20752.2	0.000244	20757.5	0.000244	Ssc.4360.1.A1_at	P	P	P	1793.57	0.000244	1342.18	0.000244	2348.24	0.000244	Ssc.10961.1.S1_at	P	P	P	128.736	0.001221	106.629	0.001953	122.747	0.00415
Ssc.12373.1.S1_at	P	P	P	20170.1	0.000244	19966.5	0.000244	17505.5	0.000244	Ssc.13909.1.A1_at	P	P	P	12722.6	0.000244	12813.5	0.000244	12607.4	0.000244	Ssc.10963.1.A1_at	P	P	P	2617.98	0.000732	2328.05	0.000244	1946.22	0.000732
Ssc.11302.1.S1_at	P	P	P	9235.69	0.000244	9388.88	0.000244	10460.6	0.000244	Ssc.6413.1.A1_at	P	P	P	1696.24	0.000244	1525.09	0.000244	1907.76	0.000244	Ssc.10965.1.A1_at	P	P	P	7409.54	0.000244	9985.93	0.000244	7225.92	0.000244
Ssc.11302.1.S2_at	P	P	P	6531.08	0.000244	6907.02	0.000244	8467.07	0.000244	Ssc.16743.1.S1_at	P	P	P	1706.3	0.000244	2170.46	0.000244	2849.18	0.000244	Ssc.10965.2.S1_at	P	P	P	4414.59	0.000244	5007.23	0.000244	3049.95	0.000244
Ssc.395.1.A1_at	P	P	P	1257.14	0.000244	1075.53	0.000244	1635.29	0.000244	Ssc.10541.1.S1_a_at	P	P	P	12997.3	0.000244	14289.5	0.000244	16689.3	0.000244	Ssc.10966.1.A1_at	P	P	P	5699.03	0.000732	5816.85	0.000732	5215.73	0.000732
Ssc.16651.1.S1_at	P	P	P	19285.8	0.000244	19009.7	0.000244	18835.5	0.000244	Ssc.14559.1.S1_at	P	P	P	8744.3	0.000244	7420.32	0.000244	5449.77	0.000244	Ssc.10968.1.S1_at	P	P	P	11769.9	0.000244	12154.5	0.000244	10314.6	0.000244
Ssc.14593.1.S1_at	P	P	P	10377.8	0.000244	10267.7	0.000244	9735.71	0.000244	Ssc.20080.1.S1_at	P	P	P	14228.2	0.000244	13294.8	0.000244	14077.2	0.000244	Ssc.10969.2.S1_at	P	P	P	183.333	0.001953	162.487	0.001953	180	0.000244
Ssc.11937.1.S1_at	P	P	P	12827.2	0.000244	12508.4	0.000244	12770.4	0.000244	Ssc.551.1.S1_at	P	P	P	3731.22	0.000244	3199.26	0.000244	3962.54	0.000244	Ssc.1097.1.A1_at	P	P	P	3474.36	0.000244	3956.31	0.000244	3278.64	0.000244
Ssc.20036.1.S1_at	P	P	P	19936.9	0.000244	19619.9	0.000244	19582.9	0.000244	Ssc.3118.2.S1_a_at	P	P	P	15494.2	0.000244	12947.7	0.000244	12962.3	0.000244	Ssc.10974.1.S1_at	P	P	P	293.37	0.000244	571.793	0.000244	213.048	0.000244
Ssc.13874.1.S1_at	P	P	P	16774.8	0.000244	16288.8	0.000244	14708.8	0.000244	Ssc.14246.1.S1_at	P	P	P	3626.59	0.000244	3563.69	0.000244	4895.09	0.000244	Ssc.10976.1.S1_at	P	P	P	104.506	0.000244	165.358	0.000244	127.609	0.000244
Ssc.11913.1.S1_at	P	P	P	2817.66	0.000244	2042.27	0.000244	4571.36	0.000244	Ssc.9992.1.S1_at	P	P	P	2291.32	0.000244	2328.09	0.000244	2782.24	0.000244	Ssc.1098.1.S1_at	P	P	P	19128.4	0.000244	18291.4	0.000244	21073.3	0.000244
Ssc.11099.1.S1_at	P	P	P	14145.5	0.000244	13750.4	0.000244	14626.1	0.000244	Ssc.4908.1.S1_at	P	P	P	1341.97	0.000244	1345.07	0.000244	1402.81	0.000244	Ssc.10981.2.A1_at	P	P	P	160.075	0.010742	125.639	0.01416	129.786	0.00415
Ssc.6728.1.S1_at	P	P	P	8690.3	0.000244	8795.91	0.000244	8032.83	0.000244	Ssc.6356.1.S1_at	P	P	P	3685.79	0.000244	3445.33	0.000244	2771.96	0.000244	Ssc.10981.3.S1_a_at	P	P	P	1075.47	0.000732	813.439	0.001221	1134.71	0.000732
Ssc.939.1.A1_at	P	P	P	15314.5	0.000244	13914.1	0.000244	15035.7	0.000244	Ssc.19946.1.S1_at	P	P	P	25826.5	0.000244	23914.3	0.000244	28013.5	0.000244	Ssc.10983.1.A1_at	P	P	P	870.165	0.000244	950.615	0.000244	1051.39	0.000244
Ssc.939.1.S1_at	P	P	P	5628.78	0.000244	5937.6	0.000244	3352.61	0.000244	Ssc.6742.1.A1_at	P	P	P	4675.16	0.000244	5336.69	0.000244	5341.13	0.000244	Ssc.10983.2.S1_at	P	P	P	2609.09	0.000244	2895.51	0.000244	2068.33	0.000244
Ssc.13017.1.A1_at	P	P	P	12359.9	0.000244	12071.9	0.000244	13000.3	0.000244	Ssc.17316.1.S1_at	P	P	P	17248.5	0.000244	16704.4	0.000244	18050.8	0.000244	Ssc.10988.1.S1_at	P	P	P	1139.1	0.000732	1351.72	0.000244	1497.59	0.000244
Ssc.806.1.S1_at	P	P	P	14364.8	0.000244	13853.6	0.000244	14031.5	0.000244	Ssc.11858.1.S1_at	P	P	P	309.553	0.000244	375.128	0.000244	507.79	0.000244	Ssc.10989.1.A1_at	P	P	P	2826.78	0.000244	2880.5	0.000244	2921.72	0.000244
Ssc.806.1.A1_at	P	P	P	4326.44	0.000244	5905.05	0.000244	2274.46	0.000244	Ssc.4003.1.S1_at	P	P	P	8789.36	0.000244	11897.5	0.000244	9821.12	0.000244	Ssc.1099.1.S1_at	P	P	P	1318.86	0.000244	1488.58	0.000244	1342.14	0.000244
Ssc.3842.1.A1_at	P	P	P	14933	0.000244	14670.1	0.000244	15606.4	0.000244	Ssc.5792.1.S1_at	P	P	P	2087.25	0.001221	1901.43	0.001953	2299.3	0.001953	Ssc.10990.1.A1_at	P	P	P	1973.75	0.000244	2077.2	0.000244	2166.19	0.000244
Ssc.11270.1.S1_at	P	P	P	13699.3	0.000244	11998.1	0.000244	14526	0.000244	Ssc.1459.1.S1_at	P	P	P	1429.5	0.000244	1113.39	0.000244	1290.84	0.000244	Ssc.10991.1.A1_at	P	P	P	684.265	0.000244	588.032	0.000244	790.486	0.000244
Ssc.4360.1.A1_at	P	P	P	2007.49	0.000244	1925.11	0.000244	1398.53	0.000244	Ssc.11257.1.S1_at	P	P	P	3067.3	0.000244	1890.68	0.000244	2585.56	0.000244	Ssc.10991.2.S1_at	P	P	P	435.685	0.018555	497.542	0.018555	415.998	0.018555
Ssc.13909.1.A1_at	P	P	P	12571.4	0.000244	11468	0.000244	11338.9	0.000244	Ssc.11235.1.S1_at	P	P	P	2143.81	0.000244	2164.94	0.000244	1416.63	0.000244	Ssc.10991.3.S1_at	P	P	P	367.955	0.00415	401.105	0.00415	340.321	0.005859
Ssc.4222.1.S1_at	P	P	P	237.162	0.00293	327.081	0.000732	261.773	0.000732	Ssc.5846.1.S1_at	P	P	P	2200.48	0.000244	1938.51	0.000244	2103.19	0.000244	Ssc.10992.1.S1_a_at	P	P	P	1400.19	0.000244	986.068	0.000244	1275.9	0.000244
Ssc.6413.1.A1_at	P	P	P	2119.84	0.000244	1911.38	0.000244	1917.61	0.000244	Ssc.16347.1.S1_at	P	P	P	3186.9	0.000244	2487.77	0.000244	2820.73	0.000244	Ssc.10993.1.S1_a_at	P	P	P	1069.84	0.001221	1014.71	0.005859	1194.87	0.000244
Ssc.16743.1.S1_at	P	P	P	2065.48	0.000244	3318.33	0.000244	2920.44	0.000244	Ssc.10148.1.S1_at	P	P	P	1319.94	0.000244	1355.81	0.000244	1928.89	0.000244	Ssc.10994.1.S1_at	P	P	P	334.314	0.001953	317.265	0.00415	409	0.001221
Ssc.10541.1.S1_a_at	P	P	P	14201.3	0.000244	15905.7	0.000244	14347.7	0.000244	Ssc.2957.1.S1_at	P	P	P	8440.11	0.000244	7738.03	0.000244	7090.2	0.000244	Ssc.10995.1.S1_at	P	P	P	3762.69	0.000244	3355.14	0.000244	4057.97	0.000244
Ssc.8177.1.A2_at	P	P	P	184.92	0.018555	150.675	0.046143	193.643	0.037598	Ssc.2957.1.S2_at	P	P	P	85.599	0.001221	67.7241	0.00293	97.7788	0.001221	Ssc.10996.1.A1_at	P	P	P	8310.2	0.000244	8891.69	0.000244	7935.16	0.000244
Ssc.8177.1.A1_at	P	P	P	144.194	0.000732	174.829	0.00293	104.761	0.030273	Ssc.11190.1.S1_at	P	P	P	20810.5	0.000244	21469.5	0.000244	23889.9	0.000244	Ssc.10997.1.S1_at	P	P	P	2014.94	0.000244	3417.21	0.000244	1309.82	0.000244
Ssc.14559.1.S1_at	P	P	P	6562.57	0.000244	6521.51	0.000244	5254.91	0.000244	Ssc.17718.1.S1_at	P	P	P	3302.45	0.000244	2304.33	0.000244	5656.76	0.000244	Ssc.10998.1.A1_at	P	P	P	1916.66	0.000244	2592.39	0.000244	1786.33	0.000244
Ssc.20080.1.S1_at	P	P	P	13619.7	0.000244	13120.9	0.000244	13416.3	0.000244	Ssc.2405.1.A1_at	P	P	P	2821.74	0.000244	2869.06	0.000244	2749.36	0.000244	Ssc.11000.1.S1_at	P	P	P	838.491	0.000244	723.64	0.000244	724.196	0.000732
Ssc.551.1.S1_at	P	P	P	3177.22	0.000244	2880.89	0.000244	3184.67	0.000244	Ssc.8939.1.S1_at	P	P	P	2989.1	0.000244	3223.21	0.000244	4235.65	0.000244	Ssc.11002.1.S1_at	P	P	P	4462.93	0.000244	4029.82	0.000244	3557.65	0.000244
Ssc.3118.2.S1_a_at	P	P	P	14220.2	0.000244	13348.9	0.000244	14533.9	0.000244	Ssc.8939.1.S2_at	P	P	P	2379.27	0.000244	2392.42	0.000244	2025.73	0.000244	Ssc.11004.1.S1_at	P	P	P	17250.2	0.000244	16166.2	0.000244	16017.8	0.000244
Ssc.14246.1.S1_at	P	P	P	4586.36	0.000244	4983.06	0.000244	5050.68	0.000244	Ssc.16046.1.S1_s_at	P	P	P	3149.7	0.000244	3730.85	0.000244	4156.15	0.000244	Ssc.11005.1.A1_at	P	P	P	432.045	0.00415	477.07	0.00293	470.848	0.00293
Ssc.9992.1.S1_at	P	P	P	3020.51	0.000244	2874.5	0.000244	2465.03	0.000244	Ssc.15736.1.S1_at	P	P	P	6985.63	0.000244	7244.53	0.000244	8003.91	0.000244	Ssc.11006.1.S1_at	P	P	P	4875.14	0.000244	4466.62	0.000244	4247.32	0.000244
Ssc.4908.1.S1_at	P	P	P	1314.97	0.000244	1073.06	0.000244	1063.81	0.000244	Ssc.15736.1.S2_at	P	P	P	5095.76	0.000244	5144.66	0.000244	5438.71	0.000244	Ssc.11008.1.S1_at	P	P	P	7370.76	0.000244	8398.48	0.000244	7376.78	0.000244
Ssc.6356.1.S1_at	P	P	P	2341.9	0.000244	2753.68	0.000244	2097.44	0.000244	Ssc.2449.1.S1_at	P	P	P	4748.69	0.000244	5344.64	0.000244	7210.38	0.000488	Ssc.11009.1.A1_at	P	P	P	129.702	0.005859	191.342	0.001953	145.135	0.00415
Ssc.19946.1.S1_at	P	P	P	18701.2	0.000244	25370.2	0.000244	23989.2	0.000244	Ssc.13776.1.S1_at	P	P	P	3544.23	0.000244	3512.04	0.000244	3732.81	0.000244	Ssc.11012.1.A1_at	P	P	P	305.846	0.001953	314.091	0.001953	390.726	0.001221
Ssc.6742.1.A1_at	P	P	P	5350.78	0.000244	5711.38	0.000244	5465.69	0.000244	Ssc.7538.1.S1_at	P	P	P	311.96	0.000244	207.589	0.000244	219.895	0.000244	Ssc.11014.1.S1_at	P	P	P	610.528	0.001221	644.015	0.008057	617.817	0.001953
Ssc.17316.1.S1_at	P	P	P	17547.5	0.000244	18172.8	0.000244	17501.8	0.000244	Ssc.4158.1.S1_at	P	P	P	4383.76	0.000244	4576.12	0.000244	5220.27	0.000244	Ssc.11016.1.S1_at	P	P	P	2576.77	0.000732	3007.84	0.000732	2811.4	0.000732
Ssc.11858.1.S1_at	P	P	P	485.594	0.000244	577.742	0.000244	736.13	0.000244	Ssc.17186.1.S1_a_at	P	P	P	1685.16	0.000244	1768.61	0.000244	2123.76	0.000244	Ssc.11018.1.A1_at	P	P	P	454.549	0.000244	698.562	0.000244	468.879	0.000244
Ssc.4003.1.S1_at	P	P	P	10280.4	0.000244	11905.1	0.000244	8510.36	0.000244	Ssc.17026.1.S1_at	P	P	P	767.661	0.000244	1019.63	0.000244	1290.27	0.000244	Ssc.11019.1.S1_at	P	P	P	6117.82	0.000244	4161.1	0.000244	6434.16	0.000244
Ssc.5792.1.S1_at	P	P	P	1808.79	0.001953	2053.56	0.001221	2125.84	0.001221	Ssc.2306.1.S1_at	P	P	P	4742.55	0.000244	4770.91	0.000244	5271.16	0.000244	Ssc.11023.1.A1_at	P	P	P	3206.98	0.000244	3725.95	0.000244	3162.2	0.000244
Ssc.1459.1.S1_at	P	P	P	1094.93	0.000244	911.574	0.000244	1112.36	0.000244	Ssc.17300.1.S1_at	P	P	P	1908.5	0.000244	2118.01	0.000244	1812.46	0.000244	Ssc.11024.1.S1_at	P	P	P	4511.77	0.000244	5085.21	0.000244	3841.56	0.000244
Ssc.11257.1.S1_at	P	P	P	2207.33	0.000244	1820.63	0.000244	2266.2	0.000244	Ssc.2926.1.S1_at	P	P	P	718.449	0.001953	724.233	0.005859	1006.62	0.000732	Ssc.11024.2.A1_at	P	P	P	1418.28	0.000244	1221.82	0.000244	1321.66	0.000244
Ssc.11235.1.S1_at	P	P	P	648.202	0.000732	606.398	0.000244	810.757	0.000244	Ssc.4157.1.A1_at	P	P	P	747.808	0.000244	916.015	0.000244	1142.66	0.000244	Ssc.11025.1.S1_at	P	P	P	4570.81	0.000244	3636.88	0.000244	3994.37	0.000244
Ssc.5846.1.S1_at	P	P	P	2032.44	0.000244	1927.1	0.000244	2365.3	0.000244	Ssc.7506.1.S1_at	P	P	P	1034.44	0.000244	1002.25	0.000244	1234.59	0.000244	Ssc.11026.1.S1_at	P	P	P	6762.36	0.000244	7181.41	0.000244	6565.03	0.000244
Ssc.16347.1.S1_at	P	P	P	2587.69	0.000244	2406.12	0.000244	2596.9	0.000244	Ssc.68.1.A1_at	P	P	P	1705.09	0.000244	1958.03	0.000244	1344.56	0.000244	Ssc.11027.1.A1_at	P	P	P	4411.97	0.000244	4858.9	0.000244	4496.49	0.000244
Ssc.10148.1.S1_at	P	P	P	1517.52	0.000244	1430.42	0.000244	1367.21	0.000244	Ssc.2034.1.S1_at	P	P	P	3248.56	0.000244	2993.13	0.000244	3698.87	0.000244	Ssc.11028.1.S1_at	P	P	P	2590.63	0.000244	2703.66	0.000244	2296.84	0.000244
Ssc.2957.1.S1_at	P	P	P	7551.47	0.000244	7269.33	0.000244	7021.64	0.000244	Ssc.11004.1.S1_at	P	P	P	16263.8	0.000244	14628.6	0.000244	16484.7	0.000244	Ssc.1103.1.S1_at	P	P	P	1602.31	0.000244	1679.17	0.000244	1695.09	0.000244
Ssc.2957.1.S2_at	P	P	P	142.436	0.000244	147.537	0.00293	60.1138	0.000732	Ssc.5604.1.S1_at	P	P	P	2418.16	0.000732	3551.63	0.000244	3737.33	0.000244	Ssc.11032.1.S1_at	P	P	P	6805.9	0.000244	5452.15	0.000244	6382.22	0.000244
Ssc.11190.1.S1_at	P	P	P	17371.6	0.000244	20320.5	0.000244	21291.9	0.000244	Ssc.13262.1.S1_at	P	P	P	945.058	0.001221	565.905	0.005859	820.814	0.001953	Ssc.11033.1.S1_at	P	P	P	526.223	0.00415	540.481	0.010742	686.711	0.001221
Ssc.17718.1.S1_at	P	P	P	1501.91	0.001953	1747.7	0.000244	1866.69	0.000732	Ssc.639.1.A1_at	P	P	P	501.104	0.000244	361.424	0.000244	521.127	0.000244	Ssc.11035.1.S1_at	P	P	P	732.341	0.000244	802.948	0.000244	419.829	0.000244
Ssc.2405.1.A1_at	P	P	P	2427.98	0.000244	2453.8	0.000244	2509.39	0.000244	Ssc.7096.1.S1_at	P	P	P	7879.18	0.000244	6984.52	0.000244	8000.87	0.000244	Ssc.11035.3.A1_at	P	P	P	193.829	0.00415	242.275	0.008057	114.7	0.018555
Ssc.8939.1.S1_at	P	P	P	3812.81	0.000244	3259.6	0.000244	3515.56	0.000244	Ssc.30.1.S1_at	P	P	P	3676.25	0.000244	3770.89	0.000244	3522.76	0.000244	Ssc.11036.1.S1_at	P	P	P	358.936	0.000244	384.874	0.000732	466.462	0.000732
Ssc.8939.1.S2_at	P	P	P	2733.28	0.000244	2180.04	0.000244	2176.78	0.000244	Ssc.3720.1.S1_at	P	P	P	1282.37	0.000244	1557.32	0.000244	1663.6	0.000244	Ssc.11037.1.S1_at	P	P	P	2221.93	0.000244	1913.61	0.000244	2339.32	0.000244
Ssc.16046.1.S1_s_at	P	P	P	3475.21	0.000244	3535.05	0.000244	4539.37	0.000244	Ssc.13880.1.A1_at	P	P	P	1205.15	0.000244	1270.93	0.000244	1480.21	0.000244	Ssc.11038.1.A1_at	P	P	P	3628.75	0.000244	3521.7	0.000244	3459.73	0.000244
Ssc.15736.1.S1_at	P	P	P	6289.19	0.000244	6165.63	0.000244	5415.7	0.000244	Ssc.13880.1.A2_at	P	P	P	2811.1	0.000244	3188.83	0.000244	2550.28	0.000244	Ssc.1104.1.S1_at	P	P	P	3831.99	0.000244	4376.99	0.000244	3027.44	0.000244
Ssc.15736.1.S2_at	P	P	P	4926.4	0.000244	5694.66	0.000244	4751.94	0.000244	Ssc.1005.1.S1_a_at	P	P	P	5827.09	0.000244	5336.54	0.000244	5886.49	0.000244	Ssc.11040.1.A1_at	P	P	P	1432.7	0.001953	1331.93	0.001953	1506.14	0.001953
Ssc.2449.1.S1_at	P	P	P	6084.11	0.000244	5899.77	0.000244	5872.79	0.000244	Ssc.1005.1.S1_at	P	P	P	5579.41	0.000244	5401.32	0.000244	5505.3	0.000244	Ssc.11041.1.S1_at	P	P	P	824.252	0.000244	872.614	0.000244	972.121	0.000244
Ssc.13776.1.S1_at	P	P	P	3505.48	0.000244	3780.63	0.000244	3539.8	0.000244	Ssc.13269.1.S1_at	P	P	P	2127.65	0.000244	2070.9	0.000244	2331.31	0.000244	Ssc.11043.1.A1_at	P	P	P	1182.36	0.000244	1310.27	0.000244	1204.97	0.000244
Ssc.7538.1.S1_at	P	P	P	286.389	0.000244	343.929	0.000244	258.437	0.000244	Ssc.4111.1.S1_at	P	P	P	472.255	0.01416	523.624	0.005859	456.717	0.010742	Ssc.11043.2.A1_at	P	P	P	731.483	0.000244	778.079	0.000244	635.585	0.000244
Ssc.4158.1.S1_at	P	P	P	5839.37	0.000244	6638.92	0.000244	5729.23	0.000244	Ssc.20571.1.S1_a_at	P	P	P	3462.21	0.000244	2675.67	0.000244	3278.53	0.000244	Ssc.11044.1.A1_at	P	P	P	2570.07	0.000244	2255.64	0.000244	2353.56	0.000244
Ssc.17186.1.S1_a_at	P	P	P	1846.86	0.000244	1735.54	0.000244	1990.72	0.000244	Ssc.983.1.S1_at	P	P	P	6146.91	0.000244	6556.93	0.000244	10032.6	0.000244	Ssc.11045.1.S1_at	P	P	P	3326.47	0.000244	2833.65	0.000244	3114.4	0.000244
Ssc.17026.1.S1_at	P	P	P	871.832	0.000244	961.461	0.000244	977.089	0.000244	Ssc.12108.1.S1_at	P	P	P	2369.43	0.000244	2371.28	0.000244	2914.35	0.000244	Ssc.11046.1.S1_at	P	P	P	546.891	0.000244	1126.81	0.000244	473.247	0.000244
Ssc.2306.1.S1_at	P	P	P	6899.82	0.000244	6959.01	0.000244	6494.52	0.000244	Ssc.12390.1.S1_at	P	P	P	5831.66	0.000244	4502.44	0.000244	4953.33	0.000244	Ssc.11046.2.S1_at	P	P	P	1030.05	0.000244	1406.48	0.000244	1014.78	0.000244
Ssc.17300.1.S1_at	P	P	P	2164.55	0.000244	2297.42	0.000244	3227.54	0.000244	Ssc.17717.1.S1_at	P	P	P	221.29	0.008057	199.17	0.008057	346.66	0.000244	Ssc.11047.1.A1_at	P	P	P	1449.82	0.000244	955.155	0.000244	1327.08	0.000244
Ssc.2926.1.S1_at	P	P	P	895.659	0.001953	811.092	0.001953	1103.14	0.001221	Ssc.17001.1.S1_at	P	P	P	621.634	0.037598	577.019	0.00415	798.565	0.00293	Ssc.11048.1.S1_at	P	P	P	5393.26	0.000244	4664.13	0.000244	5993.86	0.000244
Ssc.4157.1.A1_at	P	P	P	1179.97	0.000244	1088.88	0.000244	977.605	0.000244	Ssc.810.1.S1_at	P	P	P	3195.04	0.000244	2335.78	0.000244	2954.72	0.000244	Ssc.11051.1.S1_at	P	P	P	646.29	0.000244	565.18	0.000244	851.262	0.000244
Ssc.7506.1.S1_at	P	P	P	1006.16	0.000244	873.739	0.000732	985.036	0.000244	Ssc.810.1.S2_at	P	P	P	279.727	0.00415	363.84	0.000244	433.276	0.001221	Ssc.11053.1.S1_at	P	P	P	3533	0.000244	3000.52	0.000244	3514.22	0.000244
Ssc.68.1.A1_at	P	P	P	1674.72	0.000244	1771.42	0.000244	1566.12	0.000244	Ssc.17602.1.S1_at	P	P	P	567.584	0.000732	605.052	0.000732	628.503	0.000244	Ssc.11054.1.S1_at	P	P	P	1901.42	0.000244	1271.61	0.000244	2062.81	0.000244
Ssc.2034.1.S1_at	P	P	P	2786.79	0.000244	2823.89	0.000244	3016.13	0.000244	Ssc.6097.1.S1_a_at	P	P	P	1072.49	0.000244	1003.84	0.000244	1241.69	0.000244	Ssc.11055.1.A1_at	P	P	P	1010.07	0.000244	1087.77	0.000244	1066.18	0.000244
Ssc.11004.1.S1_at	P	P	P	16554	0.000244	16842.8	0.000244	16907.2	0.000244	Ssc.6097.1.S1_at	P	P	P	2578.73	0.000244	1966.54	0.000244	2227.38	0.000244	Ssc.11057.2.S1_at	P	P	P	3653.71	0.000244	3151.75	0.000244	3933.04	0.000244
Ssc.5604.1.S1_at	P	P	P	2923.25	0.000244	3164.19	0.000732	3526.09	0.000244	Ssc.494.1.S2_at	P	P	P	414.052	0.000244	327.492	0.000244	355.884	0.000244	Ssc.11057.3.S1_at	P	P	P	490.489	0.000244	409.049	0.00293	373.705	0.007568
Ssc.13262.1.S1_at	P	P	P	726.595	0.00293	688.635	0.001953	847.779	0.001221	Ssc.494.1.S1_at	P	P	P	263.699	0.000244	216.355	0.000244	242.568	0.000244	Ssc.1106.1.S1_at	P	P	P	1393.21	0.000244	1682.05	0.000244	1443.72	0.000244
Ssc.639.1.A1_at	P	P	P	215.324	0.000244	354.784	0.000244	409.023	0.000244	Ssc.19992.1.S1_at	P	P	P	2064.38	0.001221	2105.55	0.001221	2432.85	0.001221	Ssc.11060.1.S1_at	P	P	P	3817.8	0.000244	3106.6	0.000244	2815.21	0.000732
Ssc.27244.1.S1_at	P	P	P	380.078	0.010742	342.277	0.037598	321.421	0.01416	Ssc.1006.1.S1_at	P	P	P	1309.34	0.000244	1021.99	0.000244	1441.01	0.000244	Ssc.11060.2.S1_at	P	P	P	1042.25	0.000244	788.946	0.000732	541.931	0.000244
Ssc.7096.1.S1_at	P	P	P	8017.78	0.000244	7913.03	0.000244	7891.24	0.000244	Ssc.4741.1.S1_at	P	P	P	187.532	0.046143	225.059	0.046143	241.399	0.008057	Ssc.11061.1.S1_at	P	P	P	1424.27	0.000244	1009.36	0.000244	1452.49	0.000244
Ssc.30.1.S1_at	P	P	P	4062.2	0.000244	3728.66	0.000244	3955.09	0.000244	Ssc.6391.1.S1_at	P	P	P	180.166	0.008057	266.576	0.008057	182.394	0.018555	Ssc.11063.1.S1_at	P	P	P	12014.5	0.000244	11766.6	0.000244	11815.4	0.000244
Ssc.3720.1.S1_at	P	P	P	1642.27	0.000244	1625.85	0.000244	1365.65	0.000244	Ssc.11630.1.S1_at	P	P	P	629.532	0.000732	577.823	0.000732	970.028	0.000244	Ssc.11064.1.S1_at	P	P	P	3831.62	0.000244	3225.88	0.000244	3669.4	0.000244
Ssc.13880.1.A1_at	P	P	P	1214.08	0.000244	1245.98	0.000244	1313.63	0.000244	Ssc.17140.1.A1_at	P	P	P	447.463	0.005859	411.683	0.001953	349.492	0.00415	Ssc.11067.1.S1_a_at	P	P	P	290.29	0.005859	298.219	0.000244	246.065	0.001953
Ssc.13880.1.A2_at	P	P	P	2222.5	0.000244	2554.55	0.000244	2729.62	0.000244	Ssc.1091.1.S1_at	P	P	P	1935.34	0.001953	1441.3	0.000732	2723.32	0.000732	Ssc.11069.1.A1_at	P	P	P	4098.41	0.000244	4499.32	0.000244	3572.15	0.000244
Ssc.1005.1.S1_a_at	P	P	P	5861.5	0.000244	5019.26	0.000244	5861.65	0.000244	Ssc.841.1.S1_at	P	P	P	5544.73	0.000244	4858.15	0.000244	6297.72	0.000244	Ssc.1107.1.A1_at	P	P	P	760.482	0.000732	844.568	0.000732	799.786	0.000732
Ssc.1005.1.S1_at	P	P	P	5491.42	0.000244	5169.78	0.000244	5516.82	0.000244	Ssc.3675.1.A1_at	P	P	P	991.241	0.000244	912.014	0.000244	1362.75	0.000244	Ssc.1107.2.A1_at	P	P	P	197.498	0.000244	341.68	0.001953	146.853	0.000732
Ssc.13269.1.S1_at	P	P	P	2147.16	0.000244	1850.41	0.000244	2016.63	0.000244	Ssc.16336.1.S1_at	P	P	P	217.511	0.001221	219.515	0.000732	184.765	0.000732	Ssc.11070.1.S1_at	P	P	P	1932.92	0.00415	1141.02	0.000732	2416.02	0.001221
Ssc.4111.1.S1_at	P	P	P	437.203	0.010742	523.288	0.010742	592.711	0.001221	Ssc.16336.1.S2_at	P	P	P	73.8873	0.000732	51.9285	0.023926	58.7977	0.01416	Ssc.11071.1.S1_at	P	P	P	3540.99	0.000244	3358.15	0.000244	4094.05	0.000244
Ssc.20571.1.S1_a_at	P	P	P	3191	0.000244	2485.02	0.000244	4593.62	0.000244	Ssc.1450.1.S1_at	P	P	P	1226.71	0.000732	1109.63	0.000732	1307.22	0.000244	Ssc.11071.2.S1_a_at	P	P	A	108.637	0.00415	226.323	0.000244	85.3849	0.219482
Ssc.983.1.S1_at	P	P	P	5739.33	0.000244	5551.95	0.000244	5049.44	0.000244	Ssc.10536.1.S1_at	P	P	P	436.892	0.000244	386.555	0.000244	401.378	0.000244	Ssc.11072.1.S1_at	P	P	P	3755.53	0.000244	3436.86	0.000244	3646.66	0.000244
Ssc.12108.1.S1_at	P	P	P	3185.21	0.000244	2896.93	0.000732	2872.61	0.000244	Ssc.731.1.S1_at	P	P	P	877.529	0.000244	1155.72	0.000244	1199.82	0.000244	Ssc.11072.2.A1_at	P	P	P	336.024	0.001221	452.95	0.001221	273.114	0.005859
Ssc.12390.1.S1_at	P	P	P	4738.24	0.000244	4799.52	0.000244	4922.49	0.000244	Ssc.18382.1.S1_at	P	P	P	1586.02	0.001221	1452.72	0.001953	1328.86	0.001221	Ssc.11073.1.S1_at	P	P	P	2963.13	0.001953	2263.63	0.00415	3112.72	0.00415
Ssc.17717.1.S1_at	P	P	P	209.996	0.000244	203.682	0.000244	251.311	0.000244	Ssc.726.1.A1_at	P	P	P	922.461	0.000244	1038.98	0.000244	1124.96	0.000244	Ssc.11074.1.S1_at	P	P	P	5017.59	0.000244	3396.81	0.000244	4479.15	0.000244
Ssc.17001.1.S1_at	P	P	P	789.229	0.000244	672.547	0.001221	588.911	0.00415	Ssc.4466.1.S1_at	P	P	P	416.796	0.000732	461.002	0.000732	367.322	0.000244	Ssc.11075.1.S1_a_at	P	P	P	3192.98	0.000244	1654.24	0.000244	3012.15	0.000244
Ssc.810.1.S1_at	P	P	P	2211.93	0.000244	1726.22	0.000244	1499.87	0.000244	Ssc.8698.1.S1_at	P	P	P	640.146	0.000244	938.711	0.000244	1066.71	0.000244	Ssc.11075.1.S1_x_at	P	P	P	2729.07	0.000244	1601.07	0.00293	2742.36	0.000244
Ssc.810.1.S2_at	P	P	P	404.547	0.001221	506.443	0.001221	372.155	0.00415	Ssc.295.1.A1_at	P	P	P	2543.97	0.000244	2109.95	0.000244	1855.27	0.000244	Ssc.11075.11.S1_x_at	P	P	P	2531.7	0.000244	1469.56	0.000732	2484.31	0.000244
Ssc.17602.1.S1_at	P	P	P	582.057	0.000244	548.616	0.000732	579.806	0.000244	Ssc.17573.1.S1_at	P	P	P	6092.9	0.000732	1801.79	0.000732	434.98	0.00293	Ssc.11075.15.S1_at	P	P	P	121.555	0.018555	124.748	0.046143	129.791	0.010742
Ssc.6097.1.S1_a_at	P	P	P	985.619	0.000244	1059.11	0.000244	788.625	0.000244	Ssc.167.4.S1_at	P	P	P	3248.79	0.000732	4326.24	0.000244	2637.55	0.001953	Ssc.11075.3.S1_a_at	P	P	P	5902.3	0.000244	3548.61	0.000244	6549.51	0.000244
Ssc.6097.1.S1_at	P	P	P	2299.32	0.000244	1934.08	0.000244	1928.63	0.000244	Ssc.104.1.S1_at	P	P	P	1809.84	0.000244	1874.21	0.000244	2023.94	0.000244	Ssc.11075.6.S1_a_at	P	P	P	2399.61	0.000244	1334.92	0.000244	2381.27	0.000244
Ssc.494.1.S2_at	P	P	P	197.222	0.000244	431.769	0.001221	439.808	0.000244	Ssc.19691.1.S1_at	P	P	P	1144	0.000244	1684.17	0.000244	1952.67	0.000244	Ssc.11075.6.S1_x_at	P	P	P	2259.15	0.023926	1293.95	0.023926	2207	0.023926
Ssc.494.1.S1_at	P	P	P	157.72	0.000244	290.801	0.000244	269.166	0.000244	Ssc.1465.1.S1_at	P	P	P	771.076	0.000244	799.31	0.000244	884.562	0.000244	Ssc.11076.1.S1_at	P	P	P	312.53	0.001953	421.371	0.00293	445.024	0.001953
Ssc.19992.1.S1_at	P	P	P	2057.56	0.000732	2013.03	0.000732	2224.12	0.000732	Ssc.6873.1.S1_at	P	P	P	1828	0.000244	2169.53	0.000244	1708.41	0.000244	Ssc.11077.1.S1_at	P	P	P	577.667	0.000244	559.821	0.000244	626.575	0.000244
Ssc.1006.1.S1_at	P	P	P	927.976	0.000244	1389.73	0.000244	1294.24	0.000244	Ssc.16125.1.S1_x_at	P	P	P	1526.73	0.000244	806.275	0.000244	524.045	0.001221	Ssc.11079.1.A1_at	P	P	P	5478.68	0.000244	5255.97	0.000244	4467.12	0.000244
Ssc.4741.1.S1_at	P	P	P	209.355	0.005859	334.484	0.000244	230.748	0.000244	Ssc.2753.1.S1_at	P	P	P	213.507	0.018555	248.311	0.018555	369.429	0.001953	Ssc.1108.1.S1_at	P	P	P	2181.39	0.000244	1648.7	0.000244	2538.62	0.000244
Ssc.6391.1.S1_at	P	P	P	222.687	0.010742	339.032	0.01416	464.727	0.00293	Ssc.7258.1.S1_at	P	P	P	3495.71	0.000244	3384.06	0.000244	2427.33	0.000244	Ssc.11082.1.A1_at	P	P	P	673.894	0.000244	491.639	0.000244	698.307	0.000244
Ssc.11630.1.S1_at	P	P	P	1383.81	0.000244	1005.47	0.000244	1484.91	0.000244	Ssc.19494.1.S1_at	P	P	P	4158.13	0.000244	5120.45	0.000244	4831.03	0.000244	Ssc.11084.1.S1_at	P	P	P	83.2549	0.000244	60.9806	0.000244	79.9613	0.000244
Ssc.17140.1.A1_at	P	P	P	390.839	0.001953	359.569	0.00415	421.411	0.001221	Ssc.11208.1.S1_at	P	P	P	8104.26	0.000244	6460.07	0.000244	8435.51	0.000244	Ssc.11085.1.S1_at	P	P	P	466.441	0.001953	566.278	0.000732	557.796	0.00415
Ssc.1091.1.S1_at	P	P	P	2329.43	0.000244	2425.65	0.000244	3214.94	0.000244	Ssc.2173.1.A1_at	P	P	P	206.594	0.023926	190.535	0.010742	194.368	0.00415	Ssc.11086.1.A1_at	P	P	P	1561.42	0.000732	1256.29	0.000732	1316.48	0.000732
Ssc.841.1.S1_at	P	P	P	6009.6	0.000244	5452.99	0.000244	6169.5	0.000244	Ssc.11075.3.S1_a_at	P	P	P	3931.89	0.000244	3193.63	0.000244	4931.6	0.000244	Ssc.11087.1.S1_at	P	P	P	15886.8	0.000244	14543.7	0.000244	17190	0.000244
Ssc.3675.1.A1_at	P	P	P	1289.5	0.000244	1076.47	0.000244	1062.79	0.000244	Ssc.16033.1.S1_at	P	P	P	349.266	0.000732	486.283	0.000732	561.861	0.000244	Ssc.11089.1.S1_at	P	P	P	1621.82	0.000244	1215.55	0.000244	1612.59	0.000244
Ssc.16336.1.S1_at	P	P	P	409.194	0.000244	510.159	0.000244	220.206	0.000244	Ssc.26084.1.S1_at	P	P	P	729.809	0.000244	696.103	0.000244	537.652	0.000244	Ssc.1109.1.A1_at	P	P	P	954.233	0.000732	939.869	0.000244	875.799	0.000732
Ssc.16336.1.S2_at	P	P	P	175.686	0.000244	151.521	0.000732	106.979	0.000732	Ssc.2720.1.S1_at	P	P	P	812.072	0.001221	672.496	0.000732	705.756	0.000732	Ssc.11090.1.A1_at	P	P	P	865.235	0.000244	653.291	0.000244	978.292	0.000244
Ssc.1450.1.S1_at	P	P	P	1000.29	0.000732	955.974	0.000732	942.836	0.000732	Ssc.181.1.S1_at	P	P	P	1438.53	0.000244	925.469	0.000244	2044.13	0.000244	Ssc.11090.2.S1_at	P	P	P	254.446	0.00293	231.032	0.001953	266.759	0.000244
Ssc.10536.1.S1_at	P	P	P	400.662	0.000244	329.434	0.000244	309.715	0.000244	Ssc.181.1.S1_s_at	P	P	P	2791	0.000244	2317.04	0.000244	4657.49	0.000244	Ssc.11092.1.S1_at	P	P	P	581.945	0.018555	581.979	0.018555	714.03	0.018555
Ssc.731.1.S1_at	P	P	P	1079.36	0.000244	1042.21	0.000244	667.49	0.000244	Ssc.902.1.S1_a_at	P	P	P	5611.21	0.000244	5813.22	0.000244	5787.52	0.000244	Ssc.11093.1.S1_at	P	P	P	654.133	0.000244	850.192	0.000244	699.05	0.000732
Ssc.18382.1.S1_at	P	P	P	1178.73	0.001221	1065.92	0.001953	1347.69	0.001221	Ssc.936.1.S1_at	P	P	P	660.082	0.000244	887.156	0.000244	1115.89	0.000244	Ssc.11095.1.S1_at	P	P	P	17671.4	0.000244	16127.6	0.000244	16654.3	0.000244
Ssc.726.1.A1_at	P	P	P	1170.87	0.000244	1258.86	0.000244	1301.12	0.000244	Ssc.23474.1.S1_at	P	P	P	767.516	0.000244	709.896	0.000244	648.325	0.000244	Ssc.11096.1.S1_at	P	P	P	1335.79	0.000244	1479.31	0.000244	1006.28	0.000244
Ssc.4466.1.S1_at	P	P	P	311.944	0.000732	441.141	0.000244	520.385	0.000244	Ssc.15640.1.S1_at	P	P	P	3593.58	0.000244	2266.76	0.00415	1085.8	0.005859	Ssc.11098.1.S1_at	P	P	P	3580.01	0.000244	3616.69	0.000244	4869.33	0.000244
Ssc.8698.1.S1_at	P	P	P	1228.84	0.000244	1228.96	0.000244	1591.84	0.000244	Ssc.14456.1.S1_at	P	P	P	7672.95	0.000244	5738.95	0.000244	8392.42	0.000244	Ssc.11099.1.S1_at	P	P	P	15988.6	0.000244	14806.5	0.000244	13752.9	0.000244
Ssc.295.1.A1_at	P	P	P	2345.66	0.000244	2360.89	0.000732	2135.15	0.000244	Ssc.13872.1.S1_at	P	P	P	389.811	0.000244	249.207	0.000244	263.327	0.000244	Ssc.11100.1.S1_at	P	P	P	10718	0.000244	11226.9	0.000244	11033.2	0.000244
Ssc.17573.1.S1_at	P	P	P	177.334	0.018555	156.9	0.018555	162.8	0.018555	Ssc.22119.1.S1_at	P	P	P	177.184	0.001953	266.962	0.000732	331.13	0.001221	Ssc.11100.1.S2_at	P	P	P	5929.98	0.000244	5618.26	0.000244	5915.6	0.000244
Ssc.167.4.S1_at	P	P	P	3737.4	0.000732	3692.63	0.000244	2707.22	0.001221	Ssc.16352.1.S1_at	P	P	P	257.441	0.000244	260.623	0.000244	222.467	0.000244	Ssc.11101.1.S1_a_at	P	P	P	653.935	0.000244	651.009	0.000244	710.797	0.000244
Ssc.104.1.S1_at	P	P	P	2051.08	0.000244	2037.44	0.000244	2205.64	0.000244	Ssc.12724.1.S1_at	P	P	P	2031.58	0.000732	2219.01	0.000244	2938.8	0.000244	Ssc.11101.1.S1_at	P	P	P	399.529	0.00293	404.874	0.000244	405.943	0.001953
Ssc.19691.1.S1_at	P	P	P	913.179	0.000244	913.647	0.000244	752.327	0.000244	Ssc.16180.1.S1_at	P	P	P	179.847	0.001221	179.884	0.005859	169.246	0.00415	Ssc.11101.2.S1_at	P	P	P	911.81	0.000732	1020.23	0.000244	1081.74	0.001953
Ssc.1465.1.S1_at	P	P	P	1173.48	0.000244	1278.42	0.000244	1094.89	0.000244	Ssc.21802.1.S1_at	P	P	P	2292.98	0.000732	2812.41	0.000732	1980.75	0.000732	Ssc.11101.3.S1_at	P	A	P	46.154	0.046143	37.1284	0.067627	37.5847	0.023926
Ssc.6873.1.S1_at	P	P	P	1857.65	0.000244	1958.78	0.000244	1924.59	0.000244	Ssc.22769.1.S1_at	P	P	P	1135.85	0.001221	976.307	0.000732	822.545	0.000732	Ssc.11102.1.S1_at	P	P	P	12786.7	0.000244	13918.6	0.000244	12688	0.000244
Ssc.16125.1.S1_x_at	P	P	P	831.383	0.000244	1469.44	0.000244	642.884	0.001953	Ssc.76.3.S1_a_at	P	P	P	2138.67	0.000244	1167.02	0.000244	1309.26	0.000244	Ssc.11102.2.S1_at	P	P	P	5375.1	0.000244	5931.23	0.000244	4859.17	0.000244
Ssc.2753.1.S1_at	P	P	P	366.09	0.001221	288.492	0.00293	289.83	0.00293	Ssc.15899.1.S1_at	P	P	P	352.48	0.00415	445.597	0.005859	421.85	0.00293	Ssc.11103.1.S1_at	P	P	P	5123.75	0.000244	4466.32	0.000244	4481.43	0.000244
Ssc.7258.1.S1_at	P	P	P	1963.28	0.000244	2673.54	0.000244	1666.64	0.000244	Ssc.20600.1.S1_at	P	P	P	620.44	0.000732	505.05	0.00415	785.51	0.000244	Ssc.11105.1.S1_at	P	P	P	1437.01	0.000244	1331.43	0.000244	1409.87	0.000244
Ssc.19494.1.S1_at	P	P	P	4268.25	0.000244	3153.36	0.000244	3375.03	0.000244	Ssc.1089.1.S1_at	P	P	P	463.066	0.00293	392.578	0.00293	542.882	0.000244	Ssc.11105.2.S1_at	P	P	P	390.45	0.000244	482.696	0.000244	316.043	0.000244
Ssc.11208.1.S1_at	P	P	P	3942.84	0.000244	6599.89	0.000244	8364.21	0.000244	Ssc.1717.1.S1_at	P	P	P	13113.7	0.000244	13324.4	0.000244	10609.8	0.000244	Ssc.11105.3.A1_at	P	P	P	138.573	0.000732	137.007	0.005859	130.787	0.008057
Ssc.2173.1.A1_at	P	P	P	222.472	0.005859	178.87	0.01416	178.951	0.010742	Ssc.670.2.S1_at	P	P	P	7901.62	0.000244	6879.57	0.000244	2319.08	0.000244	Ssc.11107.1.S1_at	P	P	P	2409.77	0.000244	1897.27	0.000244	1883.45	0.000244
Ssc.11075.3.S1_a_at	P	P	P	6160.39	0.000244	6111.02	0.000244	6977.85	0.000244	Ssc.18736.1.S1_at	P	P	P	1149.31	0.000244	1046.96	0.000244	908.558	0.000244	Ssc.11108.1.A1_at	P	P	P	2211.31	0.000244	2277.68	0.000244	2138.94	0.000244
Ssc.16033.1.S1_at	P	P	P	441.139	0.000732	507.95	0.000244	307.183	0.000732	Ssc.4984.1.S1_at	P	P	P	2650.34	0.000732	2229.14	0.000732	1340.69	0.000732	Ssc.11109.1.S1_at	P	P	P	1299.16	0.001953	1271.54	0.001953	838.577	0.000732
Ssc.26084.1.S1_at	P	P	P	673.692	0.000244	717.793	0.000244	689.206	0.000244	Ssc.19390.1.S1_at	P	P	P	1251.97	0.000244	799.667	0.000732	1138.25	0.000732	Ssc.1111.1.S1_at	P	P	P	3607.08	0.000244	3388.27	0.000244	3435.73	0.000244
Ssc.2720.1.S1_at	P	P	P	712.279	0.001953	781.22	0.000732	795.871	0.000732	Ssc.3502.1.S1_at	P	P	P	3277.63	0.000244	2035.75	0.000244	3194.3	0.000244	Ssc.11111.1.S1_at	P	P	P	4419.31	0.000244	3872.43	0.000244	4654.03	0.000244
Ssc.21499.1.S1_at	P	P	P	392.011	0.001221	365.314	0.00293	403.187	0.00415	Ssc.16248.1.S1_at	P	P	P	844.925	0.000244	916.992	0.000244	1132.76	0.000244	Ssc.11113.1.S1_at	P	P	P	4641.98	0.000244	3668.9	0.000244	4674.35	0.000244
Ssc.181.1.S1_at	P	P	P	1754.82	0.000244	1769.47	0.000244	1962.44	0.000244	Ssc.17613.1.S1_at	P	P	P	403.781	0.005859	309.648	0.00415	319.993	0.001953	Ssc.11113.2.A1_at	P	P	P	1305.57	0.000244	1072.98	0.000244	734.042	0.000244
Ssc.181.1.S1_s_at	P	P	P	3888.16	0.000244	3522.75	0.000244	4777.08	0.000244	Ssc.19694.1.S1_at	P	P	P	278.477	0.000244	240.294	0.000732	297.982	0.000732	Ssc.11114.1.A1_at	P	P	P	1938.44	0.000244	1960.65	0.000244	1847.72	0.000244
Ssc.9365.2.S1_a_at	P	P	P	589.377	0.046143	504.011	0.037598	870.104	0.005859	Ssc.1735.1.S1_at	P	P	P	1628.48	0.000244	1321.7	0.000244	1111.29	0.000244	Ssc.11117.1.A1_at	P	P	P	1232.58	0.001221	1103.69	0.001953	782.786	0.001953
Ssc.902.1.S1_a_at	P	P	P	4722.35	0.000244	4322.04	0.000244	4097.42	0.000244	Ssc.12021.1.S1_at	P	P	P	1118.51	0.000244	762.932	0.000244	823.552	0.000244	Ssc.11118.1.S1_at	P	P	P	8839.51	0.000244	7919.11	0.000244	7539.82	0.000244
Ssc.936.1.S1_at	P	P	P	853.226	0.000244	812.007	0.000244	907.304	0.000244	Ssc.5249.1.S1_at	P	P	P	219.859	0.030273	195.545	0.013672	206.06	0.023926	Ssc.11119.1.S1_at	P	P	P	10921.1	0.000244	10270	0.000244	9802.67	0.000244
Ssc.23474.1.S1_at	P	P	P	637.4	0.000244	538.827	0.000244	591.752	0.000244	Ssc.17108.1.S1_at	P	P	P	2146.6	0.000244	2036.3	0.000244	2398.3	0.000244	Ssc.11120.1.S1_at	P	P	P	5397.57	0.000244	3903.45	0.000244	5143.78	0.000244
Ssc.15640.1.S1_at	P	P	P	1975.83	0.001221	2045.81	0.000732	1237.83	0.00415	Ssc.422.1.S1_at	P	P	P	1471.04	0.001221	1154.81	0.000732	1960.2	0.000244	Ssc.11123.1.A1_at	P	P	P	9844.06	0.000244	8633.74	0.000244	8795.5	0.000244
Ssc.14456.1.S1_at	P	P	P	7862.53	0.000244	6182.06	0.000244	7989.15	0.000244	Ssc.24387.1.S1_at	P	P	P	3172.91	0.000244	3843.39	0.000244	3724.77	0.000244	Ssc.11124.1.A1_at	P	P	P	380.817	0.005859	496.25	0.023926	329.837	0.010742
Ssc.13872.1.S1_at	P	P	P	227.483	0.00293	245.745	0.000732	278.68	0.000244	Ssc.14243.1.S1_at	P	P	P	783.678	0.000244	944.604	0.000244	1702.04	0.000244	Ssc.11125.1.S1_at	P	P	P	8380.26	0.000244	7344.76	0.000244	8506.61	0.000244
Ssc.22119.1.S1_at	P	P	P	244.025	0.023926	392.489	0.010742	169.488	0.023926	Ssc.16312.1.S1_at	P	P	P	495.492	0.000244	829.796	0.000244	819.762	0.000244	Ssc.11126.1.A1_at	P	P	P	1116.97	0.000244	1102.84	0.000244	1158.09	0.000244
Ssc.16352.1.S1_at	P	P	P	233.904	0.000244	242.357	0.000244	226.83	0.000244	Ssc.5822.1.S1_at	P	P	P	4181.08	0.000244	2271.13	0.000244	3288.2	0.000244	Ssc.11128.1.A1_at	P	P	P	2295.91	0.000244	2160.63	0.000244	2268.8	0.000244
Ssc.12724.1.S1_at	P	P	P	2732.04	0.000244	2508.52	0.000244	3234.85	0.000244	Ssc.1296.1.S1_at	P	P	P	5533.05	0.000244	4760.4	0.000244	4962.56	0.000244	Ssc.11130.2.A1_at	P	P	P	604.83	0.001221	523.133	0.001953	546.284	0.001953
Ssc.16180.1.S1_at	P	P	P	224.259	0.000732	198.951	0.000244	206.521	0.000244	Ssc.6691.1.S1_at	P	P	P	357.273	0.000732	321.232	0.000244	615.102	0.000244	Ssc.11131.1.S1_at	P	P	P	9359.25	0.000244	10326.8	0.000244	9027.64	0.000244
Ssc.21802.1.S1_at	P	P	P	1138.21	0.005859	1059.17	0.001221	1077.96	0.00293	Ssc.7870.1.S1_at	P	P	P	1799.6	0.000244	1628.96	0.000244	1898.55	0.000244	Ssc.11132.1.S1_a_at	P	P	P	25577	0.000244	25963.5	0.000244	26339.4	0.000244
Ssc.22769.1.S1_at	P	P	P	593.889	0.008057	539.351	0.001953	930.442	0.000732	Ssc.9738.1.A1_at	P	P	P	8234.1	0.000244	6436.17	0.000244	5796.19	0.000244	Ssc.11132.1.S1_at	P	P	P	16114.4	0.000244	13625.4	0.000244	15606.4	0.000244
Ssc.161.1.S1_at	P	P	P	34.8565	0.030273	47.8492	0.005859	45.4486	0.00293	Ssc.349.1.S1_at	P	P	P	1449.26	0.000244	1498.49	0.000244	1521.14	0.000244	Ssc.11134.1.S1_at	P	P	P	1230.4	0.000244	1245.89	0.000244	1404.16	0.000244
Ssc.76.3.S1_a_at	P	P	P	1284.53	0.000244	893.183	0.000244	1546.25	0.000244	Ssc.6685.1.S1_at	P	P	P	808.339	0.000244	1097.24	0.000244	1104.5	0.000244	Ssc.11135.1.A1_at	P	P	P	5577.1	0.000244	6044.2	0.000244	6339.32	0.000244
Ssc.15899.1.S1_at	P	P	P	352.699	0.005859	376.689	0.005859	418.425	0.00293	Ssc.7537.1.S1_at	P	P	P	2009.67	0.000244	1825.33	0.000244	1934.37	0.000244	Ssc.11136.1.S1_at	P	P	P	3073.14	0.000732	3330.76	0.000244	3859.92	0.000244
Ssc.20600.1.S1_at	P	P	P	618.687	0.000244	494.423	0.000732	686.74	0.000244	Ssc.21111.1.S1_at	P	P	P	414.99	0.000244	404.56	0.000244	540.323	0.000244	Ssc.11137.1.A1_at	P	P	P	793.537	0.000244	890.183	0.000244	913.316	0.000244
Ssc.1717.1.S1_at	P	P	P	8362.72	0.000244	8966	0.000244	7665.07	0.000244	Ssc.4656.1.S1_at	P	P	P	1085.14	0.000244	1290.26	0.000244	1271.26	0.000244	Ssc.11137.2.S1_at	P	P	P	502.381	0.000244	427.159	0.000732	460.083	0.000732
Ssc.670.2.S1_at	P	P	P	3948.09	0.000244	3152.27	0.000244	1599.47	0.000244	Ssc.15803.1.S1_at	P	P	P	201.378	0.001221	250.621	0.000244	447.905	0.000244	Ssc.11138.1.S1_at	P	P	P	674.792	0.000244	815.16	0.000244	785.315	0.000244
Ssc.18736.1.S1_at	P	P	P	799.722	0.000244	793.376	0.000244	1095.43	0.000244	Ssc.12017.1.A1_at	P	P	P	3793.91	0.001953	4095.59	0.001953	3368.06	0.001953	Ssc.11139.1.S1_at	P	P	P	3531.1	0.000244	2597.83	0.000244	3574.87	0.000244
Ssc.4984.1.S1_at	P	P	P	528.291	0.00293	1311.43	0.000732	1557.82	0.000732	Ssc.5569.1.S1_at	P	P	P	431.456	0.00415	391.646	0.00293	504.09	0.00293	Ssc.1114.1.A1_at	P	P	P	2595.04	0.000244	2659.01	0.000244	2652.44	0.000244
Ssc.15893.1.S1_at	P	P	P	109.964	0.00415	113.703	0.008057	131.958	0.001221	Ssc.19700.1.S1_at	P	P	P	190.34	0.000244	350.072	0.000244	328.242	0.000244	Ssc.11141.1.S1_at	P	P	P	5870.69	0.000244	5131.52	0.000244	5107.49	0.000244
Ssc.19390.1.S1_at	P	P	P	905.473	0.00415	954.576	0.000732	1190.59	0.001221	Ssc.26124.1.S1_at	P	P	P	3737.88	0.000244	4300.71	0.000244	3980.02	0.000244	Ssc.11142.1.A1_at	P	P	P	1995.69	0.000244	1911.21	0.000244	1932.7	0.000244
Ssc.3502.1.S1_at	P	P	P	982.912	0.000244	1122.73	0.000244	950.497	0.000244	Ssc.180.1.S1_at	P	P	P	951.894	0.000244	725.258	0.000732	1719.41	0.000244	Ssc.11144.1.A1_at	P	P	P	1812.46	0.000244	1828.54	0.000244	2084.17	0.000244
Ssc.16248.1.S1_at	P	P	P	782.983	0.000244	875.301	0.000244	733.182	0.000244	Ssc.295.2.A1_at	P	P	P	506.451	0.000732	384.085	0.000244	405.036	0.000732	Ssc.11145.1.A1_at	P	P	P	8014.79	0.000244	6957.29	0.000244	4902.18	0.000244
Ssc.17613.1.S1_at	P	P	P	349.487	0.005859	322.507	0.001953	380.843	0.001953	Ssc.25045.1.S1_at	P	P	P	375.042	0.000732	649.926	0.000244	831.712	0.000244	Ssc.11145.2.S1_at	P	P	P	3276.7	0.000244	2571.38	0.000244	1061.35	0.000244
Ssc.1735.1.S1_at	P	P	P	815.21	0.000244	918.865	0.000244	691.153	0.000244	Ssc.118.1.S1_at	P	P	P	509.188	0.000732	712.653	0.000732	1100.8	0.000244	Ssc.11147.1.S1_at	P	P	P	2612.69	0.000244	3346.64	0.000244	2682.05	0.000244
Ssc.12021.1.S1_at	P	P	P	818.544	0.000244	909.815	0.000244	1219.04	0.000244	Ssc.15823.1.S1_at	P	P	P	70.123	0.000244	68.9342	0.00293	73.0066	0.000244	Ssc.11149.1.S1_at	P	P	P	144.813	0.018555	158.591	0.023926	178.407	0.005859
Ssc.5249.1.S1_at	P	P	P	253.795	0.018555	244.364	0.01416	243.431	0.023926	Ssc.27614.1.S1_at	P	P	P	105.204	0.001953	110.045	0.00293	95.3661	0.001953	Ssc.1115.1.S1_at	P	P	P	1763.33	0.000244	1660.74	0.000244	1717.05	0.000244
Ssc.17108.1.S1_at	P	P	P	1739.85	0.000244	1977.42	0.000244	2136.39	0.000244	Ssc.16088.1.S1_at	P	P	P	247.524	0.000244	378.001	0.000244	328.751	0.000244	Ssc.11150.1.S1_at	P	P	P	699.347	0.000244	1843.01	0.000244	654.625	0.000244
Ssc.422.1.S1_at	P	P	P	1467.35	0.000732	1184.79	0.001221	1588.23	0.000732	Ssc.21206.1.S1_at	P	P	P	223.488	0.005859	264.447	0.005859	220.075	0.01416	Ssc.11151.1.A1_at	P	P	P	1062.47	0.000244	1111.65	0.000244	1120.72	0.000244
Ssc.24387.1.S1_at	P	P	P	3389.71	0.000244	3301.97	0.000244	3217.38	0.000244	Ssc.307.1.S1_at	P	P	P	1470.1	0.000244	1786.48	0.000244	1964.81	0.000244	Ssc.11151.2.S1_at	P	P	P	491.136	0.000244	513.124	0.000244	388.045	0.000244
Ssc.14243.1.S1_at	P	P	P	1826.98	0.000244	1637.41	0.000244	1147.78	0.000244	Ssc.23789.1.S1_at	P	P	P	228.226	0.001953	294.288	0.00293	168.791	0.00293	Ssc.11152.1.S1_at	P	P	P	939.885	0.000244	1014.46	0.000244	1000.72	0.000244
Ssc.16312.1.S1_at	P	P	P	365.122	0.000732	682.012	0.000244	483.995	0.000244	Ssc.16052.1.S1_at	P	P	P	142.913	0.00293	330.356	0.000244	361.759	0.000244	Ssc.11153.1.S1_at	P	P	P	5104.73	0.000244	5951.09	0.000244	4589	0.000732
Ssc.5822.1.S1_at	P	P	P	1582.77	0.000244	880.884	0.000244	2224.95	0.000244	Ssc.610.1.S1_at	P	P	P	898.797	0.000244	1268.99	0.000244	977.615	0.000244	Ssc.11155.1.S1_at	P	P	P	584.206	0.000732	466.948	0.000732	477.576	0.000732
Ssc.1296.1.S1_at	P	P	P	4923.69	0.000244	5605.04	0.000244	5492.58	0.000244	Ssc.5982.1.A1_at	P	P	P	4060.9	0.000244	3001.99	0.000244	3255.52	0.000244	Ssc.11155.2.S1_at	P	P	P	551.693	0.001953	478.885	0.001953	313.587	0.005859
Ssc.6691.1.S1_at	P	P	P	266.905	0.000244	377.101	0.000244	413.325	0.000244	Ssc.15892.1.S1_at	P	P	P	392.064	0.000244	294.612	0.000244	526.674	0.000244	Ssc.11156.1.S1_at	P	P	P	1861.08	0.000244	1713.58	0.000244	1735.6	0.000244
Ssc.7870.1.S1_at	P	P	P	1691.85	0.000244	1615.89	0.000244	1988.86	0.000244	Ssc.12892.1.S1_at	P	P	P	1621.82	0.000244	1028.23	0.000244	1449.61	0.000244	Ssc.11158.1.A1_at	P	P	P	3588.6	0.000244	3318.89	0.000732	2033.27	0.000732
Ssc.9738.1.A1_at	P	P	P	3838.61	0.000244	3374.1	0.000244	3091	0.000244	Ssc.15932.1.S1_at	P	P	P	1010.89	0.000244	1243.45	0.000244	1224.09	0.000244	Ssc.11158.2.S1_at	P	P	P	2616.81	0.000244	2344.88	0.000244	3481.65	0.000244
Ssc.349.1.S1_at	P	P	P	1361.48	0.000244	1477.2	0.000244	1977.95	0.000244	Ssc.15866.1.S1_at	P	P	P	221.82	0.000732	392.084	0.000732	320.037	0.000244	Ssc.11158.3.S1_at	P	P	P	1489.94	0.000732	1325.92	0.001221	1406.96	0.001953
Ssc.6685.1.S1_at	P	P	P	643.684	0.000244	846.778	0.000244	389.517	0.000244	Ssc.3287.1.S1_at	P	P	P	199.633	0.00293	279.402	0.000732	297.822	0.000732	Ssc.11159.1.A1_at	P	P	P	4220.88	0.000244	5386.29	0.000244	4171.86	0.000244
Ssc.7537.1.S1_at	P	P	P	2122.82	0.000244	2081.15	0.000244	2081.49	0.000244	Ssc.9229.1.S1_at	P	P	P	598.37	0.000244	511.155	0.000244	684.871	0.000732	Ssc.11159.1.A2_at	P	P	P	4065.65	0.000244	4302.73	0.000244	3844.35	0.000244
Ssc.21111.1.S1_at	P	P	P	425.711	0.000244	564.333	0.000244	740.859	0.000244	Ssc.16220.1.S1_at	P	P	P	390.503	0.001221	298.353	0.001953	238.58	0.008057	Ssc.1116.1.S1_at	P	P	P	934.57	0.000244	1053.07	0.000244	912.195	0.000732
Ssc.4656.1.S1_at	P	P	P	949.766	0.000244	946.72	0.000244	846.958	0.000244	Ssc.16359.2.S1_s_at	P	P	P	10835.5	0.000244	12107.1	0.000244	18662.4	0.000244	Ssc.11161.1.S1_at	P	P	P	4390	0.000244	4153.06	0.000244	4278.67	0.000244
Ssc.15803.1.S1_at	P	P	P	292.415	0.000732	558.339	0.000244	533.91	0.000244	Ssc.210.6.S1_x_at	P	P	P	1710.46	0.001953	4038.47	0.000244	2952.58	0.000244	Ssc.11162.1.S1_at	P	P	P	14353.4	0.000244	9724.11	0.000244	10199.7	0.000244
Ssc.12017.1.A1_at	P	P	P	2157.6	0.001953	2907.83	0.001953	3107.52	0.001953	Ssc.16354.1.S1_at	P	P	P	2223.89	0.000244	2056.03	0.000732	3835.88	0.000244	Ssc.11163.1.S1_at	P	P	P	1404.83	0.000244	1262.19	0.000244	1480.85	0.000244
Ssc.5569.1.S1_at	P	P	P	275.469	0.01416	272.887	0.018555	484.042	0.001953	Ssc.4227.1.S1_at	P	P	P	436.63	0.030273	615.236	0.00293	603.956	0.001953	Ssc.11164.1.A1_at	P	P	P	757.94	0.000244	729.269	0.000244	925.355	0.000244
Ssc.19700.1.S1_at	P	P	P	317.582	0.000244	441.167	0.000244	237.57	0.000244	Ssc.12803.1.S1_at	P	P	P	119.695	0.030273	148.781	0.001953	183.171	0.00415	Ssc.11164.2.S1_a_at	P	P	P	205.667	0.001221	196.166	0.001221	256.74	0.000244
Ssc.21988.1.S1_at	P	P	P	118.978	0.018555	254.653	0.000244	100.115	0.00415	Ssc.15824.1.S1_at	P	P	P	1180.18	0.000244	1777.86	0.000244	2226.12	0.000244	Ssc.11165.1.S1_at	P	P	P	2952.24	0.000244	3255.59	0.000244	3201.95	0.000244
Ssc.26124.1.S1_at	P	P	P	5077.98	0.000244	5731.21	0.000244	4618.18	0.000244	Ssc.19364.1.S1_at	P	P	P	328.195	0.001221	164.433	0.030273	335.038	0.001953	Ssc.11165.2.S1_at	P	P	P	230.073	0.00415	385.235	0.001221	205.577	0.005859
Ssc.180.1.S1_at	P	P	P	2889.76	0.000244	3079.36	0.000244	2701.27	0.000244	Ssc.16096.2.S1_a_at	P	P	P	258.788	0.000244	225.466	0.000732	408.536	0.000244	Ssc.11165.3.A1_at	P	M	P	202.679	0.030273	299.325	0.018555	188.453	0.111572
Ssc.295.2.A1_at	P	P	P	346.314	0.001953	430.972	0.000244	546.859	0.000244	Ssc.11075.6.S1_a_at	P	P	P	1483.64	0.000244	1348.77	0.000244	2191.1	0.000244	Ssc.11166.1.S1_at	P	P	P	1427.67	0.018555	1812.48	0.018555	1226.82	0.018555
Ssc.25045.1.S1_at	P	P	P	706.587	0.001221	685.019	0.000732	888.653	0.000244	Ssc.11075.6.S1_x_at	P	P	P	1391.33	0.023926	1327.78	0.023926	2007.56	0.023926	Ssc.11167.1.A1_at	P	P	P	424.827	0.000244	438.265	0.000244	406.51	0.000244
Ssc.118.1.S1_at	P	P	P	758.6	0.000732	995.994	0.000244	329.511	0.001953	Ssc.22030.1.S1_at	P	P	P	1840.07	0.001953	1614.93	0.001953	3252.02	0.001953	Ssc.11168.1.A1_at	P	P	P	1948.45	0.000244	1409.71	0.000244	1943.15	0.000244
Ssc.15823.1.S1_at	P	P	P	70.645	0.000732	64.819	0.00293	64.9051	0.001953	Ssc.17032.1.S1_at	P	P	P	117.156	0.001221	106.825	0.010742	99.4025	0.00415	Ssc.11169.1.A1_at	P	P	P	1056.92	0.000732	1141.34	0.001221	1047.53	0.000732
Ssc.27614.1.S1_at	P	P	P	120.643	0.008057	133.451	0.001953	93.4195	0.00415	Ssc.15894.1.S1_at	P	P	P	245.558	0.010742	278.935	0.000732	328.991	0.000732	Ssc.11170.1.S1_at	P	P	P	1539.91	0.01416	1211.57	0.01416	1261.53	0.023926
Ssc.16088.1.S1_at	P	P	P	276.906	0.000244	328.764	0.000244	239.348	0.000244	Ssc.428.5.S1_at	P	P	P	2598.79	0.000732	2853.75	0.000732	3466.83	0.000244	Ssc.11171.1.S1_at	P	P	P	3758.79	0.000244	4046.33	0.000244	3269.31	0.000244
Ssc.21206.1.S1_at	P	P	P	264.047	0.005859	214.646	0.010742	209.173	0.00415	Ssc.15264.1.S1_at	P	P	P	68.4993	0.023926	44.9621	0.037598	53.9274	0.01416	Ssc.11173.1.A1_at	P	P	P	1083.33	0.000244	928.413	0.000244	1168.53	0.000244
Ssc.307.1.S1_at	P	P	P	1941.11	0.000244	1623.42	0.000244	1800.25	0.000244	Ssc.16341.1.S1_at	P	P	P	159.638	0.000732	185.392	0.000732	285.941	0.000244	Ssc.11174.1.S1_at	P	P	P	823.977	0.000244	741.632	0.000244	810.694	0.000244
Ssc.23789.1.S1_at	P	P	P	261.223	0.001953	381.971	0.001953	203.73	0.008057	Ssc.15942.3.S1_x_at	P	P	P	1099.32	0.000244	641.95	0.000244	656.822	0.000244	Ssc.11175.1.S1_at	P	P	P	2204.91	0.000244	2418.18	0.000244	2310.45	0.000244
Ssc.16052.1.S1_at	P	P	P	291.467	0.000244	521.448	0.000732	123.67	0.00293	Ssc.15960.1.S1_at	P	P	P	545.261	0.000244	768.453	0.000244	1012.85	0.000244	Ssc.11176.1.A1_at	P	P	P	1634.58	0.000244	1779.73	0.000244	1456.66	0.000244
Ssc.610.1.S1_at	P	P	P	1077.65	0.000244	1382.94	0.000244	797.323	0.000244	Ssc.23404.1.S1_at	P	P	P	1280.23	0.001221	1198.55	0.000732	1170.61	0.001221	Ssc.11177.1.S1_at	P	P	P	365.932	0.000244	402.423	0.000244	580.306	0.000244
Ssc.5982.1.A1_at	P	P	P	3713.86	0.000244	3779.96	0.000244	2899.97	0.000244	Ssc.16227.1.S1_at	P	P	P	3245.2	0.001953	1377.3	0.000244	2526.95	0.001953	Ssc.11178.1.S1_at	P	P	P	299.102	0.001221	372.375	0.001953	407.273	0.001953
Ssc.15892.1.S1_at	P	P	P	568.53	0.000244	388.501	0.000244	509.036	0.000244	Ssc.23470.1.S1_at	P	P	P	379.803	0.001953	353.452	0.000732	393.26	0.000732	Ssc.1118.1.A1_at	P	P	P	2359.14	0.000244	2203.79	0.000244	2104.66	0.000244
Ssc.12892.1.S1_at	P	P	P	1249.34	0.000244	1131.11	0.000244	1288.46	0.000244	Ssc.15850.1.S1_a_at	P	P	P	141.178	0.000732	157.968	0.000244	341.636	0.000244	Ssc.1118.2.S1_at	P	P	P	1489.8	0.000732	1124.91	0.000732	1148.21	0.000244
Ssc.15302.1.S1_at	P	P	P	93.4869	0.030273	79.2209	0.01416	89.7518	0.037598	Ssc.15850.1.S1_at	P	P	P	126.781	0.008057	91.9023	0.030273	219.23	0.010742	Ssc.11182.1.S1_at	P	P	P	1867.56	0.000244	1865.95	0.000244	1660.61	0.000244
Ssc.15932.1.S1_at	P	P	P	1160.46	0.000732	1298.25	0.000244	1527.18	0.000244	Ssc.15850.1.S1_x_at	P	P	P	122.508	0.008057	76.7377	0.00415	213.689	0.008057	Ssc.11184.1.S1_at	P	P	P	5690.04	0.000244	4655.5	0.000244	6046.29	0.000244
Ssc.15866.1.S1_at	P	P	P	242.37	0.000732	386.573	0.000244	140.092	0.000732	Ssc.427.1.S1_at	P	P	P	6908.84	0.000244	6193.07	0.000244	7951.99	0.000244	Ssc.11185.1.A1_at	P	P	P	1019.99	0.000244	831.931	0.000732	1163.01	0.000244
Ssc.3287.1.S1_at	P	P	P	391.232	0.000244	363.792	0.000244	191.597	0.00293	Ssc.19692.1.S1_at	P	P	P	948.401	0.000244	462.682	0.000244	309.13	0.000244	Ssc.11185.2.S1_at	P	P	P	504.775	0.000244	400.963	0.000244	726.974	0.000244
Ssc.9229.1.S1_at	P	P	P	480.415	0.001953	527.744	0.000244	294.352	0.000732	Ssc.873.1.S1_at	P	P	P	834.785	0.000244	1001.05	0.000244	1383.72	0.000244	Ssc.11186.1.S1_at	P	P	P	249.55	0.00415	354.957	0.001221	250.992	0.005859
Ssc.16220.1.S1_at	P	P	P	287.13	0.008057	204.262	0.023926	205.098	0.030273	Ssc.9365.3.S1_a_at	P	P	P	890.852	0.00293	845.034	0.005859	912.957	0.001221	Ssc.11187.1.S1_at	P	P	P	2255.21	0.000244	1978.6	0.000244	1720.29	0.000244
Ssc.16169.1.S1_x_at	P	P	P	1192.89	0.037598	5837.61	0.000244	197.24	0.008057	Ssc.26063.1.S1_at	P	P	P	55.6028	0.023926	135.855	0.001221	132.847	0.001221	Ssc.11188.1.S1_at	P	P	P	591.81	0.000244	519.709	0.000732	561.524	0.000732
Ssc.16154.1.S1_at	P	P	P	137.077	0.008057	143.566	0.008057	117.394	0.030273	Ssc.19703.1.S1_s_at	P	P	P	803.964	0.000732	1318.69	0.000244	1219.97	0.000244	Ssc.1119.1.S1_at	P	P	P	1113.54	0.000244	1155.95	0.000244	1080.8	0.000244
Ssc.16359.2.S1_s_at	P	P	P	5637.39	0.000244	15330.7	0.000244	8674.12	0.000244	Ssc.16080.1.S1_at	P	P	P	201.513	0.000244	484.041	0.000244	594.86	0.000244	Ssc.11190.1.S1_at	P	P	P	22972.4	0.000244	23534.7	0.000244	19791.1	0.000244
Ssc.210.6.S1_x_at	P	P	P	2848.57	0.001221	3903.47	0.00415	3806.17	0.00415	Ssc.17783.1.S1_a_at	P	P	P	333.901	0.000244	182.915	0.001221	357.761	0.000244	Ssc.11191.1.A1_at	P	P	P	264.975	0.001221	311.806	0.000732	276.225	0.000732
Ssc.16354.1.S1_at	P	P	P	3247.14	0.000244	3786.16	0.000244	3255.25	0.000244	Ssc.17783.1.S1_at	P	P	P	247.676	0.001953	165.759	0.010742	275.365	0.001953	Ssc.11192.1.A1_at	P	P	P	2604.1	0.000244	2439.64	0.000244	2541.09	0.000244
Ssc.4227.1.S1_at	P	P	P	571.566	0.005859	589.615	0.001953	655.835	0.000732	Ssc.16225.1.S1_at	P	P	P	212.399	0.023926	317.196	0.001221	426.175	0.001221	Ssc.11194.1.S1_at	P	P	P	562.038	0.000244	571.751	0.000244	707.165	0.000244
Ssc.12803.1.S1_at	P	P	P	133.178	0.01416	178.843	0.001953	86.4359	0.037598	Ssc.16009.1.S1_at	P	P	P	96.0559	0.01416	105.637	0.022461	107.247	0.00415	Ssc.11197.1.S1_at	P	P	P	5422.25	0.000244	5258.16	0.000244	5651.94	0.000244
Ssc.15824.1.S1_at	P	P	P	1836.79	0.000244	1739.95	0.000244	1076.15	0.000244	Ssc.22840.1.S1_at	P	P	P	1354.3	0.000244	1389.96	0.000244	1462.63	0.000244	Ssc.11198.1.S1_at	P	P	P	459.274	0.000244	399.194	0.001221	500.651	0.000244
Ssc.19364.1.S1_at	P	P	P	273.627	0.005859	167.245	0.018555	183.34	0.001953	Ssc.390.1.A1_at	P	P	P	80.2324	0.018555	211.521	0.001953	131.688	0.008057	Ssc.11199.1.S1_at	P	P	P	7295.19	0.000244	6221.1	0.000244	8319.16	0.000244
Ssc.16096.2.S1_a_at	P	P	P	340.618	0.000732	653.156	0.000244	726.055	0.000244	Ssc.21343.1.S1_at	P	P	P	536.364	0.023926	667.068	0.00415	704.365	0.005859	Ssc.112.1.S1_at	P	P	P	680.199	0.000244	613.566	0.000244	646.497	0.000244
Ssc.11075.6.S1_a_at	P	P	P	3275.62	0.000244	2700.29	0.000244	2676.8	0.000244	Ssc.16219.1.S1_at	P	P	P	295.399	0.030273	272.843	0.008057	301.622	0.030273	Ssc.1120.1.A1_at	P	P	P	90.0311	0.001953	113.18	0.018555	164.921	0.001953
Ssc.11075.6.S1_x_at	P	P	P	2855.25	0.018555	2518.22	0.023926	2430.54	0.023926	Ssc.19729.1.S1_at	P	P	P	89.8445	0.046143	81.6364	0.023926	94.0161	0.005859	Ssc.11200.1.S1_a_at	P	P	P	1088.82	0.000244	1181.22	0.000244	1232.66	0.000244
Ssc.22030.1.S1_at	P	P	P	8188.3	0.000244	3011.07	0.001221	2462.08	0.001953	Ssc.15950.1.S1_at	P	P	P	350.849	0.001953	363.264	0.005859	346.118	0.000732	Ssc.11201.1.A1_at	P	P	P	299.111	0.000732	473.208	0.000732	305.82	0.000244
Ssc.17032.1.S1_at	P	P	P	96.2735	0.001953	93.1745	0.001221	87.0335	0.001221	Ssc.114.1.S1_at	P	P	P	566.775	0.000244	366.928	0.000732	596.513	0.000244	Ssc.11202.1.A1_at	P	P	P	1118.99	0.000244	1143.08	0.000244	1148.02	0.000244
Ssc.15894.1.S1_at	P	P	P	297.19	0.000732	306.485	0.000732	292.987	0.000732	Ssc.384.1.A1_a_at	P	P	P	69.0685	0.037598	281.442	0.001953	185.603	0.01416	Ssc.11203.1.S1_at	P	P	P	7162.39	0.000244	5661.17	0.000244	6180.77	0.000244
Ssc.428.5.S1_at	P	P	P	6792.25	0.000244	3493.55	0.000732	5254.87	0.000244	Ssc.23501.1.S1_s_at	P	P	P	1531.64	0.005859	514.478	0.005859	835.806	0.008057	Ssc.11206.1.A1_at	P	P	P	454.814	0.000244	554.805	0.000244	629.975	0.000244
Ssc.16341.1.S1_at	P	P	P	199.784	0.000732	365.835	0.000244	126.64	0.000732	Ssc.489.1.A1_at	P	P	P	192.652	0.000244	4185.46	0.000244	2382.15	0.000244	Ssc.11207.1.A1_at	P	P	P	346.631	0.000244	498.455	0.000244	457.513	0.000244
Ssc.15942.3.S1_x_at	P	P	P	103.941	0.000244	1591.81	0.000244	142.145	0.000244	Ssc.13780.9.S1_a_at	P	P	P	10512.5	0.000244	10625.7	0.000244	11225.7	0.000244	Ssc.11208.1.S1_at	P	P	P	8629.76	0.000244	5952.9	0.000244	6343.27	0.000244
Ssc.15960.1.S1_at	P	P	P	871.732	0.000244	450.045	0.000244	385.129	0.000244	Ssc.16234.1.S1_at	P	P	P	176.503	0.000244	497.603	0.000244	177.215	0.000244	Ssc.1121.1.S1_at	P	P	P	1507.92	0.000244	2785.59	0.000244	879.37	0.000244
Ssc.23404.1.S1_at	P	P	P	1278.23	0.001221	1158.07	0.001221	1696.07	0.000732	Ssc.16234.1.A1_at	P	P	P	52.2883	0.018555	201.394	0.001221	61.6629	0.008057	Ssc.11210.1.A1_at	P	P	P	490.13	0.000244	541.706	0.000732	511.183	0.000244
Ssc.16227.1.S1_at	P	P	P	4793.6	0.00415	1652.87	0.00293	1469.57	0.001221	Ssc.16026.1.A1_at	P	P	P	189.481	0.000244	262.06	0.000244	195.977	0.000244	Ssc.11211.1.A1_at	P	P	P	520.573	0.01416	462.334	0.023926	654.88	0.00293
Ssc.23470.1.S1_at	P	P	P	283.298	0.00293	323.488	0.00415	391.883	0.000732	Ssc.16026.1.S1_at	P	P	P	92.9284	0.000244	192.885	0.000244	134.286	0.000244	Ssc.11212.2.S1_a_at	P	P	P	861.659	0.000244	581.767	0.000244	1112.11	0.000244
Ssc.15850.1.S1_a_at	P	P	P	335.68	0.000244	314.884	0.000244	398.152	0.000732	Ssc.16056.1.A1_at	P	P	P	101.049	0.010742	135.425	0.023926	131.335	0.001221	Ssc.11213.1.S1_at	P	P	P	156.445	0.001221	104.634	0.000732	110.455	0.000732
Ssc.15850.1.S1_x_at	P	P	P	271.986	0.001953	404.102	0.001953	324.996	0.00293	Ssc.17343.1.A1_at	P	P	P	37.156	0.00293	67.2916	0.00415	71.9864	0.001953	Ssc.11214.1.A1_at	P	P	P	1753.5	0.000244	1453.75	0.000244	1804.58	0.000244
Ssc.19608.1.S1_at	P	P	P	101.858	0.00415	85.6553	0.005859	95.3592	0.001221	Ssc.17343.1.S1_at	P	P	P	312.278	0.000244	456.916	0.000244	434.568	0.000244	Ssc.11214.2.S1_at	P	P	P	557.587	0.000244	533.916	0.000244	533.152	0.000244
Ssc.427.1.S1_at	P	P	P	7015.44	0.000244	11105.5	0.000244	9851.49	0.000244	Ssc.15778.1.A1_s_at	P	P	P	1006.62	0.000244	1029.14	0.000732	888	0.000244	Ssc.11215.1.S1_at	P	P	P	2061.74	0.000244	2024.86	0.000244	1933.26	0.000244
Ssc.19692.1.S1_at	P	P	P	112.616	0.001953	158.204	0.008057	163.158	0.000244	Ssc.15778.1.S1_s_at	P	P	P	3368.86	0.000244	1977.43	0.000244	3409.94	0.000244	Ssc.11216.1.A1_at	P	P	P	169.975	0.001221	208.89	0.001953	411.21	0.000244
Ssc.873.1.S1_at	P	P	P	1991.62	0.000244	1759.44	0.000244	1161.75	0.000244	Ssc.15959.1.A1_at	P	P	P	30.032	0.000244	123.047	0.001953	43.1198	0.000244	Ssc.11217.1.A1_at	P	P	P	504.103	0.000244	559.645	0.000732	457.594	0.001953
Ssc.9365.3.S1_a_at	P	P	P	908.397	0.001953	790.72	0.000732	919.799	0.000244	Ssc.15959.1.S1_at	P	P	P	122.179	0.000732	179.104	0.001221	160.056	0.000244	Ssc.11217.3.S1_a_at	P	P	P	288.634	0.001953	295.948	0.008057	180.478	0.046143
Ssc.1868.1.S1_at	P	P	P	892.949	0.046143	753.058	0.008057	651.214	0.01416	Ssc.16167.1.A1_at	P	P	P	185.105	0.00293	655.301	0.000244	631.985	0.000244	Ssc.11219.1.S1_at	P	P	P	2295.82	0.00415	2424.54	0.008057	2839.68	0.023926
Ssc.26063.1.S1_at	P	P	P	58.922	0.01416	129.438	0.000732	42.896	0.023926	Ssc.16167.1.S1_at	P	P	P	189.968	0.010742	529.382	0.001221	406.89	0.000732	Ssc.1122.1.S1_at	P	P	P	1005.31	0.000244	961.769	0.000244	951.66	0.000244
Ssc.19703.1.S1_s_at	P	P	P	687.124	0.000244	1139.52	0.000244	464.236	0.000732	Ssc.13990.1.A1_at	P	P	P	3639.42	0.000244	6981.73	0.000244	5046.63	0.000244	Ssc.11220.1.S1_at	P	P	P	542.946	0.000732	439.708	0.001953	661.346	0.000244
Ssc.16080.1.S1_at	P	P	P	720.613	0.000244	1007.01	0.000244	858.404	0.000244	Ssc.13990.1.S1_at	P	P	P	6447.89	0.000244	7966.52	0.000244	7706.55	0.000244	Ssc.11224.1.S1_at	P	P	P	1048.42	0.000244	886.139	0.000732	1030.86	0.000732
Ssc.17783.1.S1_a_at	P	P	P	309.969	0.000732	293.302	0.000244	686.949	0.000244	Ssc.17801.1.S1_s_at	P	P	P	94.0999	0.030273	101.359	0.010742	141.246	0.00293	Ssc.11225.1.A1_at	P	P	P	295.394	0.005859	327.358	0.001221	270.889	0.00293
Ssc.17783.1.S1_at	P	P	P	257.986	0.000732	255.783	0.000732	471.085	0.000244	Ssc.15942.2.S1_x_at	P	P	P	1280.72	0.000244	826.934	0.000244	735.036	0.000244	Ssc.11227.1.S1_at	P	P	P	394.658	0.00415	392.736	0.00415	398.518	0.005859
Ssc.16225.1.S1_at	P	P	P	321.584	0.00293	440.247	0.000732	418.667	0.001221	Ssc.26326.1.S1_at	P	P	P	42.3386	0.010742	91.2899	0.000244	68.9768	0.000244	Ssc.11229.1.S1_at	P	P	P	718.557	0.000244	422.662	0.000244	690.7	0.000244
Ssc.16009.1.S1_at	P	P	P	107.225	0.018555	122.004	0.005859	110.681	0.001953	Ssc.15920.1.A1_at	P	P	P	308.801	0.000244	969.027	0.000244	669.043	0.000244	Ssc.1123.1.A1_at	P	P	P	1283.86	0.000732	1348.31	0.000244	1470.66	0.000244
Ssc.22840.1.S1_at	P	P	P	1304.42	0.000244	1277.45	0.000244	1103.32	0.000244	Ssc.15920.1.S1_at	P	P	P	219.817	0.001221	469.911	0.000244	435.761	0.000244	Ssc.11231.1.A1_at	P	P	P	1136.43	0.000244	1333.74	0.000244	1176.09	0.000244
Ssc.21343.1.S1_at	P	P	P	492.981	0.046143	550.317	0.008057	411.321	0.046143	Ssc.15860.1.A1_x_at	P	P	P	66.6493	0.00415	99.8463	0.000732	101.039	0.000732	Ssc.11233.1.S1_at	P	P	P	760.195	0.000732	581.793	0.000244	1005.15	0.000732
Ssc.16219.1.S1_at	P	P	P	289.834	0.01416	245.672	0.037598	416.471	0.01416	Ssc.15860.1.S1_s_at	P	P	P	242.257	0.000244	215.306	0.000244	487.847	0.000244	Ssc.11235.1.S1_at	P	P	P	1219.55	0.000244	1258.51	0.000244	1018.93	0.000244
Ssc.19698.1.S1_at	P	P	P	256.33	0.030273	237.939	0.030273	216.46	0.037598	Ssc.210.7.S1_x_at	P	P	P	3462.19	0.000244	6556.47	0.000244	4517.04	0.000244	Ssc.11239.1.A1_at	P	P	P	495.318	0.005859	642.772	0.008057	718.843	0.000732
Ssc.19729.1.S1_at	P	P	P	90.0572	0.010742	88.7401	0.008057	69.8	0.037598	Ssc.486.1.A1_at	P	P	P	41.6503	0.023926	32.0556	0.00293	37.6186	0.01416	Ssc.11242.1.S1_at	P	P	P	1344.29	0.000244	1456.17	0.000244	1308.86	0.000244
Ssc.15950.1.S1_at	P	P	P	288.636	0.023926	264.717	0.005859	213.742	0.010742	Ssc.23494.2.A1_a_at	P	P	P	211.036	0.023926	2837.93	0.000732	1566.14	0.000732	Ssc.11243.1.A1_at	P	P	P	1121.59	0.000732	1202.34	0.001221	1058.43	0.000244
Ssc.114.1.S1_at	P	P	P	287.458	0.000732	320.424	0.000732	275.128	0.001221	Ssc.23494.1.S1_a_at	P	P	P	784.134	0.000244	5968.46	0.000244	3872.56	0.000244	Ssc.11245.1.S1_at	P	P	P	1063.02	0.000244	1122.86	0.000244	1067.22	0.000244
Ssc.488.1.S1_at	P	P	P	72.7474	0.030273	59.7859	0.030273	72.7861	0.030273	Ssc.19706.1.A1_at	P	P	P	95.6022	0.008057	140.774	0.00293	88.6666	0.001953	Ssc.11246.1.A1_at	P	A	P	33.9407	0.00293	31.7098	0.030273	27.2052	0.27417
Ssc.23501.1.S1_s_at	P	P	P	85.5943	0.000244	93.9787	0.00293	92.1409	0.001953	Ssc.23796.1.A1_at	P	P	P	128.846	0.018555	128.57	0.00415	101.316	0.008057	Ssc.11247.1.A1_at	P	P	P	3673.64	0.000244	2589.56	0.000244	3702.79	0.000244
Ssc.489.1.A1_at	P	P	P	3257.65	0.000244	150.715	0.008057	1251.95	0.000244	Ssc.23796.1.S1_at	P	P	P	175.684	0.001953	165.152	0.001953	131.768	0.001221	Ssc.11248.1.A1_at	P	P	P	677.477	0.01416	1353.05	0.001221	1026.35	0.000732
Ssc.5569.2.S1_at	P	P	P	279.762	0.017578	294.076	0.023926	277.483	0.023926	Ssc.15821.1.S1_at	P	P	P	44.0234	0.00293	60.0639	0.010742	69.0754	0.000732	Ssc.11248.2.S1_at	P	P	P	125.705	0.008057	333.097	0.000732	148.698	0.00293
Ssc.13780.9.S1_a_at	P	P	P	12577.5	0.000244	11970.5	0.000244	10182.2	0.000244	Ssc.15801.1.A1_at	P	P	P	88.4279	0.010742	116.004	0.00293	121.419	0.001221	Ssc.1125.1.A1_at	P	P	P	2965.46	0.000732	4206.98	0.000244	3564.45	0.000244
Ssc.16026.1.A1_at	P	P	P	237.909	0.000244	274.872	0.000244	113.079	0.000244	Ssc.15801.1.S1_at	P	P	P	256.816	0.000244	599.46	0.001953	437.262	0.000244	Ssc.11252.1.S1_at	P	P	P	1850.56	0.000244	1474.13	0.000244	1687.93	0.000244
Ssc.16026.1.S1_at	P	P	P	130.616	0.000244	209.58	0.000244	74.5622	0.000244	Ssc.15967.1.S1_at	P	P	P	126.966	0.030273	205.896	0.00415	192.071	0.008057	Ssc.11253.1.A1_at	P	P	P	78.7712	0.000244	159.417	0.000244	84.6221	0.001953
Ssc.15928.1.S1_at	P	P	P	427.764	0.01416	404.898	0.005859	281.565	0.023926	Ssc.29002.1.A1_at	P	P	P	222.888	0.000244	325.656	0.000244	269.873	0.000244	Ssc.11255.1.A1_at	P	P	P	67.3631	0.030273	79.0233	0.001953	79.418	0.010742
Ssc.11075.10.A1_a_at	P	P	P	617.159	0.005859	453.653	0.010742	415.123	0.018555	Ssc.29002.1.S1_at	P	P	P	110.149	0.030273	240.639	0.00293	165.868	0.01416	Ssc.11256.1.S1_at	P	P	P	15342.7	0.000244	13942.7	0.000244	14966	0.000244
Ssc.16056.1.A1_at	P	P	P	111.425	0.001953	136.578	0.001953	82.6996	0.046143	Ssc.16051.1.A1_at	P	P	P	142.701	0.023926	333.619	0.000732	262.684	0.001953	Ssc.11257.1.S1_at	P	P	P	2342.28	0.000244	1550.96	0.000732	2031.92	0.000732
Ssc.19728.1.S1_at	P	P	P	144.2	0.000244	197.404	0.000244	111.718	0.005859	Ssc.16051.1.S1_at	P	P	P	249.747	0.000244	420.663	0.000244	443.939	0.000244	Ssc.11258.1.A1_at	P	P	P	897.48	0.000244	458.23	0.000244	779.913	0.000244
Ssc.17343.1.A1_at	P	P	P	43.8536	0.005859	49.9259	0.005859	34.3681	0.00293	Ssc.17222.1.S1_at	P	P	P	32.5282	0.008057	42.6446	0.00415	29.6537	0.037598	Ssc.11258.2.S1_at	A	P	P	1296.69	0.01416	1258.75	0.149658	1358.9	0.030273
Ssc.17343.1.S1_at	P	P	P	317.315	0.000732	330.963	0.000244	245.688	0.000244	Ssc.17346.1.S1_at	P	P	P	44.206	0.046143	67.13	0.008057	53.5848	0.001953	Ssc.1126.1.A1_at	P	P	P	1081.96	0.000244	1058.41	0.000244	869.527	0.000244
Ssc.15778.1.A1_s_at	P	P	P	1139.16	0.001953	864.763	0.000732	1092.09	0.001221	Ssc.23488.1.S1_at	P	P	P	183.564	0.005859	385.522	0.001953	533.835	0.001221	Ssc.11264.1.A1_at	P	P	P	345.423	0.001221	432.727	0.001953	433.644	0.001953
Ssc.15778.1.S1_s_at	P	P	P	1383.08	0.000244	2125.82	0.000244	2893.05	0.000244	Ssc.15914.1.A1_at	P	P	P	286.316	0.018555	443.077	0.000244	442.022	0.000244	Ssc.11266.1.A1_at	P	P	P	1628.61	0.000244	1525.26	0.000244	1374.04	0.000244
Ssc.15959.1.A1_at	P	P	P	66.7141	0.000732	90.962	0.001221	46.103	0.030273	Ssc.15914.1.S1_at	P	P	P	504.482	0.000244	712.244	0.000244	1019.61	0.000244	Ssc.11266.2.S1_at	P	P	P	579.149	0.000244	706.449	0.000244	413.547	0.000244
Ssc.15959.1.S1_at	P	P	P	195.833	0.000732	206.626	0.001221	144.169	0.000732	Ssc.27601.1.S1_at	P	P	P	200.527	0.01416	158.217	0.008057	192.068	0.00293	Ssc.11269.1.A1_at	P	P	P	2601.29	0.000244	2503.23	0.000244	2343.12	0.000244
Ssc.16167.1.A1_at	P	P	P	577.622	0.000732	679.776	0.000244	280.539	0.000732	Ssc.9365.5.A1_at	P	P	P	199.401	0.010742	332.673	0.030273	294.848	0.037598	Ssc.1127.1.A1_at	P	P	P	1583.61	0.000244	1743.04	0.000244	1720.68	0.000244
Ssc.16167.1.S1_at	P	P	P	451.852	0.001221	532.988	0.000732	196.352	0.005859	Ssc.9365.5.S1_a_at	P	P	P	748.29	0.010742	784.664	0.00293	778.086	0.001221	Ssc.11270.1.S1_at	P	P	P	14031.9	0.000244	13194.4	0.000244	14004.1	0.000244
Ssc.13990.1.A1_at	P	P	P	5904.72	0.000244	6726.83	0.000244	2951.53	0.000244	Ssc.29007.1.A1_x_at	P	P	P	156.3	0.001953	124.243	0.001953	94.9168	0.018555	Ssc.11274.1.A1_at	P	P	P	297.565	0.001221	370.407	0.000732	413.41	0.000732
Ssc.13990.1.S1_at	P	P	P	8094.28	0.000244	8353.14	0.000244	5356.11	0.000244	Ssc.16173.1.S1_at	P	P	P	119.72	0.018555	150.228	0.01416	150.45	0.000732	Ssc.11278.1.S1_at	P	P	P	193.622	0.005859	284.145	0.000732	170.35	0.023926
Ssc.17807.1.S1_a_at	P	P	P	211.347	0.001953	123.245	0.046143	128.365	0.00415	Ssc.15848.1.S1_at	P	P	P	60.1353	0.00293	49.8732	0.001953	66.1586	0.00293	Ssc.11278.2.A1_at	P	P	P	240.73	0.010742	197.447	0.030273	265.941	0.01416
Ssc.17795.1.S1_at	P	P	P	99.5364	0.005859	51.0687	0.00415	63.1734	0.018555	Ssc.15864.1.S1_at	P	P	P	228.628	0.000244	81.0391	0.001221	180.89	0.000244	Ssc.11278.3.S1_at	P	P	P	104.823	0.037598	126.611	0.023926	108.728	0.018555
Ssc.17801.1.S1_s_at	P	P	P	214.244	0.00415	257.582	0.00415	157.394	0.00293	Ssc.15853.1.A1_s_at	P	P	P	705.282	0.000244	1555.54	0.000244	938.513	0.000244	Ssc.11279.1.A1_at	A	P	P	145.679	0.01416	127.533	0.077393	118.477	0.030273
Ssc.15942.2.S1_x_at	P	P	P	152.77	0.000244	1768.67	0.000244	195.616	0.000244	Ssc.15853.1.S1_s_at	P	P	P	473.544	0.000244	588.99	0.000244	434.094	0.000244	Ssc.11279.2.A1_at	M	P	P	130.772	0.023926	135.423	0.095215	132.789	0.030273
Ssc.26326.1.A1_at	P	P	P	83.2691	0.01416	97.938	0.010742	57.0871	0.046143	Ssc.28998.1.A1_at	P	P	P	332.511	0.005859	666.734	0.000732	379.942	0.000732	Ssc.1128.1.S1_at	P	P	P	441.09	0.000244	540.972	0.000244	228.992	0.000244
Ssc.26326.1.S1_at	P	P	P	51.9832	0.001953	93.5099	0.000732	68.9663	0.000732	Ssc.15846.1.S1_a_at	P	P	P	228.202	0.001221	260.438	0.001953	338.386	0.000244	Ssc.11281.1.A1_at	P	P	P	187.834	0.005859	141.102	0.037598	183.211	0.005859
Ssc.15920.1.A1_at	P	P	P	597.005	0.000244	732.234	0.000244	278.69	0.000244	Ssc.15856.1.A1_at	P	P	P	136.897	0.018555	109.095	0.01416	103.533	0.010742	Ssc.11284.1.A1_at	P	P	P	61.615	0.001953	88.7692	0.00415	71.5783	0.00293
Ssc.15920.1.S1_at	P	P	P	393.597	0.000244	395.083	0.000244	186.487	0.000244	Ssc.15942.3.A1_x_at	P	P	P	417.485	0.000244	431.544	0.000244	269.962	0.000244	Ssc.11285.1.S1_at	P	P	P	2863.14	0.000244	3366.51	0.000244	2608.8	0.000244
Ssc.17796.1.S1_at	P	P	P	67.8804	0.001221	38.1417	0.005859	45.7186	0.005859	Ssc.21.1.S1_s_at	P	P	P	289.227	0.00293	208.832	0.00293	236.79	0.001953	Ssc.11286.1.S1_at	P	P	P	3966	0.000244	3617.08	0.000244	3495.93	0.000244
Ssc.15860.1.A1_x_at	P	P	P	92.4422	0.001221	203.062	0.000244	67.5772	0.000732	Ssc.14511.1.A1_at	P	P	P	109.314	0.01416	170.939	0.00293	201.406	0.001221	Ssc.11288.1.A1_at	P	P	P	91.1174	0.000732	89.2234	0.000732	92.9467	0.001953
Ssc.15860.1.S1_s_at	P	P	P	445.74	0.000244	587.778	0.000244	490.912	0.000244	Ssc.14511.1.S1_at	P	P	P	43.1029	0.037598	65.9459	0.010254	102.774	0.000244	Ssc.11289.1.A1_at	P	P	P	301.176	0.000244	219.35	0.000244	261.011	0.000244
Ssc.210.7.S1_x_at	P	P	P	5269.67	0.000244	7636.01	0.000244	4187.22	0.000244	Ssc.220.1.A1_at	P	P	P	206.114	0.001953	180.989	0.00415	188.589	0.000244	Ssc.1129.2.A1_a_at	P	P	P	342.373	0.00415	306.417	0.001953	431.857	0.000732
Ssc.23494.2.A1_a_at	P	P	P	1420.79	0.000732	2173.1	0.000732	307.088	0.01416	Ssc.13780.10.S1_x_at	P	P	P	12806.3	0.000244	12431	0.000244	12222.1	0.000244	Ssc.11296.1.A1_at	A	P	P	117.329	0.037598	127.569	0.067627	164.242	0.018555
Ssc.23494.1.S1_a_at	P	P	P	3756.74	0.000244	4509.11	0.000244	1379.97	0.000244	Ssc.6966.3.S1_a_at	P	P	P	1808.81	0.000244	1181.74	0.000244	1303.5	0.000244	Ssc.11297.1.A1_at	P	P	P	598.729	0.001953	745.417	0.001953	496.374	0.001953
Ssc.19706.1.S1_at	P	P	P	79.9589	0.030273	94.6243	0.00415	53.1092	0.046143	Ssc.23794.1.S1_at	P	P	P	146.9	0.000244	237.797	0.000732	166.064	0.000244	Ssc.11298.1.S1_at	P	P	P	443.463	0.000244	393.598	0.000732	457.85	0.000732
Ssc.23796.1.S1_at	P	P	P	141.449	0.010742	149.123	0.010742	115.173	0.030273	Ssc.5020.1.S1_at	P	P	P	334.369	0.001221	336.324	0.00293	346.45	0.005859	Ssc.113.1.S1_at	P	P	P	145.293	0.005859	176.867	0.005859	125.724	0.018555
Ssc.15821.1.S1_at	P	P	P	69.5195	0.001953	70.4343	0.00415	73.0119	0.000244	Ssc.23491.1.A1_at	P	P	P	69.5017	0.001221	218.119	0.001953	157.985	0.001221	Ssc.113.1.S2_at	P	P	P	88.4104	0.008057	127.424	0.018555	115.128	0.010742
Ssc.15801.1.A1_at	P	P	P	111.39	0.000732	99.4075	0.000732	71.2386	0.018555	Ssc.23491.1.S1_at	P	P	P	170.341	0.001221	234.953	0.00415	230.23	0.001221	Ssc.11300.1.S1_at	P	P	P	1071.44	0.000244	1092.79	0.000244	1143.85	0.000244
Ssc.15801.1.S1_at	P	P	P	400.702	0.000732	463.062	0.000244	268.073	0.000732	Ssc.428.9.A1_a_at	P	P	P	219.865	0.01416	396.639	0.008057	374.805	0.00293	Ssc.11302.1.S1_at	P	P	P	10591.8	0.000244	12179.1	0.000244	9754.85	0.000244
Ssc.15967.1.A1_at	P	P	P	331.997	0.008057	342.992	0.001953	242.896	0.037598	Ssc.235.3.S1_a_at	P	P	P	189.795	0.008057	347.772	0.018555	238.506	0.001953	Ssc.11302.1.S2_at	P	P	P	7768.94	0.000244	8483.04	0.000244	6993.55	0.000244
Ssc.15967.1.S1_at	P	P	P	154.67	0.000244	189.367	0.000244	150.561	0.030273	Ssc.11071.2.S1_a_at	P	P	P	102.372	0.030273	116.629	0.00415	169.072	0.000244	Ssc.11302.2.S1_at	P	P	P	4488.56	0.000244	4402.49	0.000244	4213.01	0.000244
Ssc.29002.1.A1_at	P	P	P	283.242	0.000244	396.122	0.000244	251.439	0.000244	Ssc.15862.1.S1_at	P	P	P	179.517	0.010742	287.891	0.005859	242.213	0.01416	Ssc.11304.1.A1_at	P	P	P	189.316	0.00293	221.271	0.010742	166.824	0.01416
Ssc.29002.1.S1_at	P	P	P	177.676	0.00293	228.832	0.00415	123.601	0.023926	Ssc.15863.1.S1_at	P	P	P	603.674	0.001221	925.033	0.000244	880.562	0.000244	Ssc.11307.1.A1_at	P	A	P	459.148	0.046143	400.989	0.056152	450.768	0.056152
Ssc.16051.1.S1_at	P	P	P	361.184	0.000244	417.221	0.000244	165.154	0.000244	Ssc.16259.1.A1_at	P	P	P	44.3312	0.01416	178.428	0.000244	143.71	0.005859	Ssc.11308.1.A1_at	P	P	P	626.41	0.000732	598.314	0.000244	477.634	0.000732
Ssc.23488.1.S1_at	P	P	P	381.771	0.00293	485.729	0.001221	201.066	0.00415	Ssc.16259.1.S1_at	P	P	P	123.98	0.022461	275.357	0.000244	317.785	0.000244	Ssc.1131.1.S1_at	P	P	P	748.56	0.000244	762.943	0.000244	638.74	0.000244
Ssc.15914.1.A1_at	P	P	P	468.448	0.000244	463.755	0.000244	276.598	0.000732	Ssc.15865.1.S1_at	P	P	P	87.5431	0.008057	236.846	0.000244	183.985	0.000732	Ssc.1131.2.A1_at	P	P	P	1007.44	0.000244	1060.54	0.000244	988.173	0.000244
Ssc.15914.1.S1_at	P	P	P	870.086	0.000244	763.308	0.000244	833.757	0.000244	Ssc.15867.1.A1_at	P	P	P	106.837	0.030273	372.432	0.018555	198.581	0.018555	Ssc.11310.1.A1_at	P	A	P	286.44	0.030273	347.691	0.023926	57.6338	0.850342
Ssc.27601.1.S1_at	P	P	P	175.078	0.00415	186.203	0.00293	140.867	0.00293	Ssc.15867.1.S1_at	P	P	P	296.22	0.001221	554.628	0.000244	540.846	0.000244	Ssc.11310.2.A1_at	P	P	P	959.166	0.000244	902.631	0.000244	459.148	0.001953
Ssc.9365.5.S1_a_at	P	P	P	809.532	0.00415	669.497	0.030273	844.557	0.001953	Ssc.390.2.S1_at	P	P	P	33.5476	0.010742	143.467	0.000732	170.147	0.000244	Ssc.11312.1.A1_at	P	P	P	297.85	0.001953	248.881	0.000244	354.199	0.008057
Ssc.29007.1.A1_x_at	P	P	P	100.894	0.005859	112.138	0.023926	71.3255	0.018555	Ssc.15876.1.A1_at	P	P	P	100.324	0.001953	114.191	0.023926	130.415	0.01416	Ssc.11314.1.A1_at	P	P	P	417.306	0.00293	479.914	0.008057	442.905	0.010742
Ssc.16173.1.S1_at	P	P	P	138.048	0.008057	159.196	0.001953	134.189	0.001953	Ssc.11075.15.S1_at	P	P	P	134.954	0.035645	118.35	0.046143	109.883	0.008057	Ssc.11316.1.A1_at	P	P	P	1071.97	0.000244	1125.86	0.000244	1111.05	0.000244
Ssc.15848.1.S1_at	P	P	P	87.2976	0.000732	502.578	0.000244	97.7828	0.000244	Ssc.18553.1.A1_at	P	P	P	1009.51	0.000244	1648.03	0.000244	1060.42	0.000244	Ssc.11317.1.A1_at	P	P	A	312.349	0.01416	294.768	0.001953	358.798	0.030273
Ssc.15864.1.S1_at	P	P	P	124.543	0.000244	64.2307	0.030273	79.7079	0.00293	Ssc.18553.1.S1_at	P	P	P	871.44	0.010742	1073.92	0.000732	1726.52	0.000244	Ssc.11318.1.S1_at	P	P	P	194.474	0.01416	166.059	0.030273	250.805	0.005859
Ssc.17780.1.S1_s_at	P	P	P	102.68	0.000244	59.5064	0.005859	75.6966	0.008057	Ssc.13780.11.S1_x_at	P	P	P	1733.02	0.000244	2648.11	0.000244	1128.31	0.000244	Ssc.1132.1.S1_at	P	P	P	496.877	0.000732	459.515	0.000732	520.023	0.000732
Ssc.15853.1.A1_s_at	P	P	P	962.441	0.000244	914.727	0.000244	689.441	0.000244	Ssc.18552.1.A1_at	P	P	P	1169.07	0.000732	960.783	0.005859	1195.87	0.000732	Ssc.11323.1.A1_at	A	P	P	187.418	0.030273	177.254	0.095215	176.397	0.01416
Ssc.15853.1.S1_s_at	P	P	P	388.859	0.000244	294.34	0.000244	467.264	0.000244	Ssc.18552.1.A1_x_at	P	P	P	1186.16	0.000732	931.994	0.008057	1405.66	0.000244	Ssc.11326.1.S1_at	P	P	P	703.075	0.010742	768.969	0.01416	721.791	0.030273
Ssc.28998.1.A1_at	P	P	P	276.563	0.00415	491.816	0.000732	171.009	0.008057	Ssc.414.1.A1_at	P	P	P	336.976	0.010742	995.149	0.000244	732.922	0.001221	Ssc.11327.1.A1_at	P	P	P	604.294	0.00293	486.677	0.005859	425.274	0.00293
Ssc.15846.1.A1_a_at	P	P	P	131.828	0.01416	186.321	0.00415	121.214	0.008057	Ssc.414.1.S1_at	P	P	P	438.26	0.000244	1005.65	0.000244	1076.79	0.000244	Ssc.1133.1.S1_at	P	P	P	8881.16	0.000244	8900.17	0.000244	8587.33	0.000244
Ssc.15846.1.S1_a_at	P	P	P	441.746	0.000244	891.203	0.000244	550.103	0.000244	Ssc.15769.1.S1_at	P	P	P	364.897	0.023926	413.39	0.00415	335.829	0.01416	Ssc.11330.1.A1_at	P	P	P	16356.9	0.000244	14962.4	0.000244	16298.7	0.000244
Ssc.15856.1.A1_at	P	P	P	103.248	0.046143	99.8956	0.00415	99.4845	0.001953	Ssc.18554.1.A1_at	P	P	P	162.232	0.011719	155.973	0.005859	363.841	0.001465	Ssc.11335.1.A1_at	P	P	P	332.378	0.005859	228.998	0.037598	307.884	0.01416
Ssc.15856.1.S1_at	P	P	P	337.193	0.00293	298.577	0.010742	283.866	0.000732	Ssc.18554.1.A1_s_at	P	P	P	633.831	0.000732	1208.08	0.000244	909.385	0.000244	Ssc.11336.1.S1_at	P	P	P	841.828	0.000732	714.592	0.000732	977.892	0.001221
Ssc.15942.3.A1_x_at	P	P	P	92.7736	0.001221	1029.39	0.000244	61.4112	0.001221	Ssc.18554.1.S1_x_at	P	P	P	88.6323	0.018555	49.8275	0.001221	64.5587	0.00293	Ssc.11338.1.S1_a_at	P	P	P	893.056	0.000732	827.449	0.000732	1044.84	0.000732
Ssc.16338.1.S1_at	P	P	P	539.865	0.023926	482.993	0.010742	421.813	0.005859	Ssc.428.10.S1_s_at	P	P	P	72.9091	0.001221	71.157	0.00293	180.036	0.000244	Ssc.11339.1.S1_at	P	P	A	220.595	0.030273	227.696	0.001953	186.087	0.067627
Ssc.15991.1.S1_at	P	P	P	128.512	0.023926	141.395	0.00293	142.162	0.00415	Ssc.15857.1.A1_a_at	P	P	P	151.811	0.008057	295.609	0.000244	348.811	0.000732	Ssc.11342.1.A1_at	P	P	P	87.4134	0.095215	197.738	0.000732	180.58	0.001953
Ssc.21.1.S1_s_at	P	P	P	758.079	0.000244	380.658	0.000732	346.503	0.001221	Ssc.15857.1.S1_a_at	P	P	P	192.46	0.000244	179.572	0.000244	350.867	0.000244	Ssc.11345.1.A1_at	P	P	P	1697.9	0.000244	1273.84	0.000244	1619.94	0.000244
Ssc.14511.1.A1_at	P	P	P	171.917	0.000244	228.984	0.001221	120.281	0.00293	Ssc.428.13.S1_a_at	P	P	P	40.1177	0.023926	46.9535	0.018555	73.2015	0.037598	Ssc.11346.1.S1_at	P	P	P	3599.41	0.000244	3142.82	0.000244	2984.26	0.000244
Ssc.14511.1.S1_at	P	P	P	111.626	0.000732	147.267	0.000244	137.372	0.001953	Ssc.15952.1.A1_at	P	P	P	86.3107	0.001953	172.068	0.000732	103	0.00415	Ssc.11348.1.A1_at	P	P	P	3648.92	0.000244	3874.1	0.000244	3191.7	0.000244
Ssc.485.1.S1_at	P	P	P	72.6637	0.010742	72.5092	0.023926	57.0244	0.018555	Ssc.15952.1.S1_at	P	P	P	347.37	0.001221	465.729	0.001221	384.883	0.000244	Ssc.11348.1.A2_at	P	P	P	3066.33	0.000244	3273.31	0.000244	2496.82	0.000244
Ssc.220.1.A1_at	P	P	P	408.166	0.000244	176.338	0.001953	214.777	0.000244	Ssc.15852.1.A1_x_at	P	P	P	113.376	0.030273	99.4068	0.023926	121.337	0.008057	Ssc.1135.1.A1_at	P	P	P	1564.69	0.000244	1707.17	0.000244	1023.55	0.000244
Ssc.13780.10.A1_at	P	P	P	530.692	0.01416	682.043	0.008057	463.16	0.018555	Ssc.15852.1.S1_x_at	P	P	P	80.1902	0.023926	104.456	0.010742	134.059	0.005859	Ssc.11351.1.S1_at	P	P	A	124.116	0.018555	159.304	0.030273	140.868	0.046143
Ssc.13780.10.S1_x_at	P	P	P	14748.9	0.000244	11860.6	0.000244	12276	0.000244	Ssc.17794.1.S1_at	P	P	P	328.647	0.01416	308.287	0.023926	254.143	0.010742	Ssc.11354.1.A1_at	P	P	P	268.369	0.000244	278.112	0.000732	415.019	0.000244
Ssc.6966.3.S1_a_at	P	P	P	1596.58	0.000244	1604.61	0.000244	2232.17	0.000244	Ssc.428.22.S1_a_at	P	P	P	183.751	0.001953	197.274	0.001953	221.94	0.000732	Ssc.11355.1.A1_at	P	P	P	299.682	0.001953	331.078	0.000732	310.764	0.001953
Ssc.23794.1.S1_at	P	P	P	187.922	0.000244	239.577	0.000244	106.135	0.001221	Ssc.384.2.S1_at	P	P	P	41.9322	0.046143	93.403	0.00415	102.493	0.008057	Ssc.11357.1.A1_at	P	P	P	874.84	0.000732	571.79	0.000732	805.239	0.000244
Ssc.5020.1.S1_at	P	P	P	236.798	0.000244	309.218	0.023926	251.186	0.018555	Ssc.15852.2.A1_x_at	P	P	P	148.472	0.030273	185.874	0.005859	189.615	0.01416	Ssc.11360.1.S1_at	P	P	P	439.583	0.010742	514.248	0.00293	380.141	0.01416
Ssc.23491.1.A1_at	P	P	P	150.277	0.00293	161.763	0.000732	81.3569	0.000732	Ssc.15852.2.S1_x_at	P	P	P	252.241	0.01416	321.698	0.005859	377.04	0.001221	Ssc.11360.2.S1_at	P	P	P	141.715	0.001953	161.281	0.000244	122.846	0.00293
Ssc.23491.1.S1_at	P	P	P	236.346	0.001953	217.41	0.001953	162.963	0.00415	Ssc.27606.1.S1_at	P	P	P	436.987	0.000244	282.871	0.001953	303.475	0.000244	Ssc.11362.1.A1_at	P	P	P	46.7926	0.000244	113.328	0.000244	86.2518	0.000244
Ssc.428.9.A1_a_at	P	P	P	891.479	0.001953	464.609	0.005859	424.883	0.00293	Ssc.16127.1.S1_at	P	P	P	139.219	0.01416	119.739	0.030273	109.839	0.01416	Ssc.11362.2.S1_at	P	P	P	282.097	0.00415	319.612	0.000244	235.51	0.00415
Ssc.235.3.A1_at	P	P	P	168.596	0.005859	135.292	0.00415	96.1693	0.030273	Ssc.17342.1.S1_at	P	P	P	712.455	0.01416	963.594	0.001953	890.182	0.000732	Ssc.11363.1.S1_at	P	P	P	517.64	0.008057	568.236	0.008057	550.091	0.001953
Ssc.235.3.S1_a_at	P	P	P	336.975	0.00415	259.673	0.000732	177.469	0.005859	Ssc.16165.1.S1_at	P	P	P	19.6923	0.030273	67.3248	0.000244	63.8406	0.00293	Ssc.11364.1.S1_at	P	P	P	450.657	0.005859	508.363	0.001953	491.911	0.00415
Ssc.11071.2.S1_a_at	P	P	P	111.542	0.000244	118.826	0.000244	111.594	0.001221	Ssc.16284.1.S1_at	P	P	P	333.754	0.001953	274.017	0.000732	662.021	0.001953	Ssc.11365.1.A1_at	P	P	P	294.327	0.000244	331.53	0.000244	291.693	0.000244
Ssc.15862.1.S1_at	P	P	P	275.316	0.005859	459.144	0.000732	419.668	0.000732	Ssc.428.23.S1_a_at	P	P	P	193.58	0.00415	255.486	0.037598	227.367	0.000732	Ssc.11365.2.A1_at	P	A	P	238.73	0.018555	283.332	0.01416	233.848	0.095215
Ssc.15863.1.S1_at	P	P	P	969.013	0.000244	749.345	0.000244	809.196	0.000244	Ssc.16135.1.A1_at	P	P	P	37.538	0.01416	37.4026	0.001953	30.6351	0.023926	Ssc.11367.1.S1_at	P	P	P	2752.26	0.000244	2660.91	0.000244	2513.56	0.000244
Ssc.16259.1.A1_at	P	P	P	148.787	0.001953	249.324	0.000732	61.1564	0.01416	Ssc.23791.1.A1_at	P	P	P	84.8694	0.010742	111.569	0.030273	96.9991	0.030273	Ssc.11369.1.S1_at	P	P	P	1490.74	0.000244	1290.94	0.000244	1392.77	0.000244
Ssc.16259.1.S1_at	P	P	P	291.228	0.000244	356.684	0.000244	164.94	0.000244	Ssc.15847.1.A1_at	P	P	P	92.1959	0.000244	107.02	0.00293	184.481	0.000244	Ssc.11369.2.A1_at	P	P	P	1502.9	0.000732	1147.86	0.000732	982.253	0.001221
Ssc.15882.1.A1_at	P	P	P	101.931	0.01416	75.5971	0.037598	89.5755	0.046143	Ssc.15847.1.S1_at	P	P	P	112.413	0.00415	81.3877	0.008057	226.786	0.001953	Ssc.1137.1.S1_at	P	P	P	1056.4	0.000244	488.101	0.000244	530.176	0.000244
Ssc.15865.1.S1_at	P	P	P	164.46	0.000732	216.995	0.000732	119.484	0.001221	Ssc.18561.1.S1_at	P	P	P	80.052	0.00293	85.6526	0.010742	61.3168	0.023926	Ssc.11371.1.S1_at	P	P	P	189.539	0.018555	263.455	0.001953	209.917	0.007568
Ssc.15867.1.S1_at	P	P	P	380.248	0.001221	522.273	0.000244	238.415	0.001953	Ssc.16621.1.S1_at	P	P	P	38.5658	0.00415	28.3667	0.046143	27.6497	0.030273	Ssc.11371.2.A1_at	P	P	P	42.596	0.095215	49.2736	0.008057	30.6073	0.010742
Ssc.390.2.S1_at	P	P	P	120.185	0.001953	327.814	0.000244	41.5827	0.046143	Ssc.15970.1.S1_at	P	P	P	55.7795	0.030273	63.4553	0.030273	67.6372	0.023926	Ssc.11374.1.S1_at	P	P	P	339.575	0.008057	275.061	0.010742	299.254	0.008057
Ssc.15876.1.A1_at	P	P	P	130.925	0.023926	113.057	0.010742	112.854	0.018555	Ssc.16333.1.A1_at	P	P	P	40.9137	0.046143	56.0266	0.018555	41.4923	0.046143	Ssc.11376.1.A1_a_at	P	P	P	1868.15	0.00415	1582.26	0.00293	1292.06	0.023926
Ssc.11075.15.S1_at	P	P	P	138.34	0.010742	108.516	0.008057	114.668	0.008057	Ssc.15789.1.A1_at	P	P	P	62.6728	0.037598	102.2	0.018555	77.8961	0.01416	Ssc.1138.1.A1_at	P	P	P	415.748	0.046143	364.281	0.046143	438.932	0.023926
Ssc.18553.1.A1_at	P	P	P	1675.75	0.000244	801.654	0.000244	326.363	0.023926	Ssc.15789.1.S1_at	P	P	P	99.4624	0.001953	179.207	0.000244	144.02	0.000732	Ssc.11381.1.S1_at	P	P	P	1668.52	0.000244	1745.39	0.000244	1128.58	0.000244
Ssc.18553.1.S1_at	P	P	P	1208.5	0.001953	1612.06	0.000244	966.494	0.000244	Ssc.15850.2.S1_x_at	P	P	P	187.048	0.005859	250.404	0.00293	217.983	0.001953	Ssc.11382.1.S1_at	P	P	P	1602.45	0.000244	2412.24	0.000244	543.491	0.000244
Ssc.13780.11.S1_x_at	P	P	P	2776.1	0.000244	1402.08	0.000244	305.71	0.001953	Ssc.15776.1.S1_at	P	P	P	680.231	0.010742	627.943	0.008057	618.196	0.030273	Ssc.11383.1.A1_at	P	P	P	88.8436	0.010742	93.2149	0.046143	89.7576	0.001953
Ssc.15924.1.A1_at	P	P	P	78.8752	0.01416	91.2501	0.008057	64.8752	0.030273	Ssc.16050.1.A1_at	P	P	P	74.9685	0.018555	118.961	0.000732	86.6172	0.001221	Ssc.11385.1.A1_at	P	P	P	685.83	0.000244	749.538	0.001953	657.551	0.000244
Ssc.18552.1.A1_at	P	P	P	1131.37	0.000244	1264.51	0.000732	1005.28	0.000244	Ssc.393.1.S1_at	P	P	P	90.7139	0.000244	160.137	0.000244	121.236	0.000244	Ssc.1139.1.A1_at	P	P	P	200.229	0.000244	210.906	0.000244	174.906	0.000244
Ssc.18552.1.A1_x_at	P	P	P	1178.21	0.000244	1551.43	0.000244	994.429	0.000244	Ssc.15777.1.A1_at	P	P	P	249.76	0.000732	218.153	0.030273	239.82	0.001953	Ssc.11390.1.A1_at	P	M	P	185.475	0.008057	161.114	0.018555	168.959	0.067627
Ssc.414.1.A1_at	P	P	P	610.825	0.000732	738.004	0.000244	296.541	0.010742	Ssc.15777.1.S1_at	P	P	P	424.799	0.001953	275.981	0.00415	336.743	0.001953	Ssc.11394.1.A1_at	P	P	P	180.618	0.000732	137.869	0.000244	213.921	0.000244
Ssc.414.1.S1_at	P	P	P	736.789	0.000244	772.144	0.000244	430.47	0.000244	Ssc.23041.1.A1_at	P	P	P	54.7656	0.008057	35.9653	0.018555	44.6556	0.00415	Ssc.11395.1.S1_at	P	P	P	608.168	0.000244	564.472	0.000244	484.765	0.000244
Ssc.18554.1.A1_at	P	P	P	352.691	0.003906	208.276	0.000488	106.032	0.016113	Ssc.23041.1.S1_at	P	P	P	763.343	0.000244	598.74	0.001953	651.002	0.001953	Ssc.11397.1.A1_at	P	P	P	507.383	0.00293	483.448	0.005859	541.433	0.00293
Ssc.18554.1.A1_s_at	P	P	P	1150.84	0.000244	1252.23	0.000244	621.823	0.000732	Ssc.17770.1.A1_at	P	P	P	295.614	0.001953	290.167	0.018555	338.597	0.00415	Ssc.114.1.S1_at	P	P	P	268.471	0.001221	253.119	0.00293	282.322	0.00415
Ssc.428.10.A1_s_at	P	P	P	234.187	0.001221	155.067	0.008057	139.236	0.046143	Ssc.17770.1.S1_at	P	P	P	2669.99	0.001953	1396.21	0.00293	2660.34	0.005859	Ssc.1140.1.S1_at	P	P	P	559.079	0.000244	590.335	0.000244	496.844	0.000244
Ssc.428.10.S1_s_at	P	P	P	357.561	0.000244	154.986	0.000244	208.662	0.000244	Ssc.16111.1.S1_a_at	P	P	P	229.328	0.00415	280.801	0.00293	265.03	0.00293	Ssc.1140.2.A1_at	P	P	P	1137.49	0.000244	1084.21	0.000244	1235.91	0.000244
Ssc.15857.1.A1_a_at	P	P	P	415.586	0.000244	1771.2	0.000244	387.508	0.000732	Ssc.26336.1.A1_at	P	P	P	246.776	0.01416	411.741	0.01416	202.933	0.037598	Ssc.11401.1.A1_a_at	P	P	P	664.024	0.000732	710.299	0.001221	828.498	0.001953
Ssc.15857.1.S1_a_at	P	P	P	339.242	0.000244	1180.52	0.000244	434.296	0.000244	Ssc.28999.1.A1_at	P	P	P	82.889	0.008057	96.6943	0.001953	106.736	0.010742	Ssc.11403.1.S1_at	P	P	P	268.764	0.001221	702.446	0.000244	280.941	0.001953
Ssc.15857.1.S1_x_at	P	P	P	233.061	0.008057	873.084	0.018555	292.324	0.005859	Ssc.26341.1.A1_at	P	P	P	361.968	0.00415	439.82	0.000732	394.1	0.000244	Ssc.11404.1.A1_at	P	P	P	1321.22	0.000244	1282.76	0.000244	1399.26	0.000244
Ssc.428.13.S1_a_at	P	P	P	86.9233	0.001953	52.5231	0.005859	66.4135	0.000244	Ssc.19704.1.A1_at	P	P	P	127.17	0.00415	324.007	0.000732	231.058	0.001221	Ssc.11405.1.A1_at	P	P	P	126.579	0.001953	130.763	0.000244	133.425	0.001953
Ssc.17808.1.A1_at	P	P	P	31.1499	0.010742	31.8002	0.00415	26.1942	0.046143	Ssc.19704.1.S1_at	P	P	P	76.5774	0.005859	234.493	0.000244	115.077	0.00415	Ssc.11406.1.A1_a_at	P	P	P	212.776	0.01416	313.082	0.01416	266.265	0.023926
Ssc.15952.1.A1_at	P	P	P	323.519	0.000244	306.816	0.000244	124.494	0.000732	Ssc.16205.1.A1_at	P	P	P	21.5053	0.007324	50.0252	0.000244	78.2899	0.001953	Ssc.11406.3.A1_at	P	P	P	113.433	0.005859	115.595	0.01416	115.033	0.00293
Ssc.15952.1.S1_at	P	P	P	1060.09	0.000732	869.567	0.000732	553.542	0.000732	Ssc.16213.1.A1_x_at	P	P	P	241.436	0.023926	455.518	0.000732	150.102	0.030273	Ssc.11408.1.A1_at	P	A	P	78.5401	0.01416	119.499	0.212891	84.5939	0.01416
Ssc.15852.1.A1_x_at	P	P	P	130.804	0.01416	256.331	0.001953	95.2641	0.046143	Ssc.16202.1.S1_at	P	P	P	76.588	0.000732	57.8836	0.000732	71.0187	0.018555	Ssc.11410.1.A1_at	P	P	A	314.477	0.018555	273.229	0.023926	329.409	0.056152
Ssc.15852.1.S1_a_at	P	P	P	153.201	0.008057	295.332	0.000244	251.793	0.00293	Ssc.16039.1.A1_at	P	P	P	887.599	0.000244	1031.04	0.000244	1393.91	0.000244	Ssc.11411.1.A1_at	P	P	P	188.76	0.01416	133.629	0.01416	237.586	0.023926
Ssc.15852.1.S1_x_at	P	P	P	162.434	0.018555	316.568	0.000244	214.339	0.00415	Ssc.16039.1.S1_at	P	P	P	901.523	0.000244	685.955	0.000244	1418.14	0.000244	Ssc.11411.2.S1_at	P	A	P	107.845	0.037598	110.799	0.111572	121.362	0.023926
Ssc.15857.2.S1_x_at	P	P	P	214.139	0.008057	861.832	0.018555	302.642	0.023926	Ssc.16194.1.A1_at	P	P	P	84.4977	0.030273	163.962	0.000244	183.926	0.01416	Ssc.11414.1.A1_at	P	P	P	368.158	0.000244	298.87	0.000244	300.182	0.000732
Ssc.428.22.S1_a_at	P	P	P	332.67	0.000244	214.511	0.000244	232.48	0.000244	Ssc.16145.1.S1_at	P	P	P	42.8311	0.000732	57.3761	0.001953	47.7223	0.000244	Ssc.11417.1.A1_at	P	P	P	61.5128	0.000244	147.246	0.000732	96.5134	0.001953
Ssc.15875.1.S1_at	P	P	P	120.912	0.00293	143.776	0.01416	132.415	0.00293	Ssc.15995.2.S1_at	P	P	P	146.538	0.001221	49.8069	0.023926	241.491	0.000244	Ssc.1142.1.S1_at	P	P	P	477.02	0.000244	621.957	0.000244	428.192	0.000244
Ssc.384.2.S1_at	P	P	P	58.3478	0.001953	84.2748	0.000244	44.0543	0.018555	Ssc.23503.1.A1_at	P	P	P	54.176	0.023926	94.4593	0.000244	87.0844	0.000732	Ssc.11421.2.A1_at	P	P	P	72.002	0.00293	130.823	0.00293	76.3566	0.000244
Ssc.15852.2.A1_x_at	P	P	P	210.816	0.010742	268.424	0.001221	183.404	0.01416	Ssc.23503.1.S1_at	P	P	P	531.801	0.000732	868.756	0.000732	922.991	0.000732	Ssc.11423.2.A1_at	P	P	P	315.7	0.001221	691.73	0.000732	330.714	0.000732
Ssc.15852.2.S1_x_at	P	P	P	420.102	0.001953	508.278	0.000732	602.542	0.000732	Ssc.16185.1.A1_at	P	P	P	225.944	0.001221	188.803	0.01416	159.908	0.023926	Ssc.11427.1.A1_at	P	P	P	1060.2	0.000732	1025.36	0.000732	1068.48	0.000244
Ssc.27606.1.S1_at	P	P	P	435.914	0.001953	343.928	0.00293	307.974	0.001221	Ssc.842.1.A1_a_at	P	P	P	16897.7	0.000244	17108.3	0.000244	14503.2	0.000244	Ssc.1143.1.S1_a_at	P	P	P	1263.82	0.000244	1278.81	0.000244	1225.2	0.000244
Ssc.16127.1.S1_at	P	P	P	118.933	0.030273	117.627	0.037598	118.547	0.008057	Ssc.7157.1.A1_at	P	P	P	4332.98	0.000244	15244.9	0.000244	8144.79	0.000244	Ssc.1143.3.S1_a_at	P	P	A	761.316	0.046143	821.155	0.018555	669.98	0.056152
Ssc.16028.1.S1_at	P	P	P	183.755	0.008057	177.809	0.023926	150.284	0.030273	Ssc.16804.1.A1_at	P	P	P	15442.2	0.000244	13690.3	0.000244	12827.4	0.000244	Ssc.11430.1.A1_at	P	P	P	253.371	0.001953	287.325	0.001953	285.617	0.008057
Ssc.17342.1.S1_at	P	P	P	952.592	0.001953	839.816	0.001953	694.133	0.001221	Ssc.8925.1.S1_at	P	P	P	1752.26	0.000732	4754.25	0.000244	2917.29	0.000732	Ssc.11433.1.A1_at	P	P	P	26.6046	0.171387	30.4091	0.023926	38.8102	0.046143
Ssc.16165.1.S1_at	P	P	P	60.1122	0.001221	72.5591	0.000244	27.322	0.01416	Ssc.3544.1.S1_a_at	P	P	P	23303.2	0.000244	20939.4	0.000244	22052	0.000244	Ssc.11434.1.S1_at	P	P	P	264.913	0.018555	302.948	0.046143	298.364	0.018555
Ssc.16284.1.S1_at	P	P	P	132.742	0.000244	406.383	0.000244	238.817	0.001953	Ssc.12073.1.A1_at	P	P	P	19061.5	0.000244	19282.9	0.000244	20781.5	0.000244	Ssc.11437.1.A1_at	P	P	P	198.739	0.000244	144.708	0.000244	89.6432	0.000244
Ssc.428.23.S1_a_at	P	P	P	330.649	0.00415	217.33	0.030273	201.956	0.000244	Ssc.9130.1.A1_at	P	P	P	20492.2	0.000244	21070.2	0.000244	21160.4	0.000244	Ssc.11439.1.A1_at	P	P	P	631.614	0.000244	938.987	0.000244	559.018	0.000244
Ssc.15847.1.A1_at	P	P	P	203.633	0.000732	1676.1	0.000244	204.916	0.000244	Ssc.23186.1.A1_at	P	P	P	15784.3	0.000244	15375.9	0.000244	14773.8	0.000244	Ssc.11440.1.A1_at	P	P	P	578.465	0.000732	511.404	0.000244	646.647	0.000244
Ssc.15847.1.S1_at	P	P	P	227.045	0.000732	1980.15	0.000732	267.468	0.001221	Ssc.929.2.S1_at	P	P	P	19747.3	0.000244	19858.3	0.000244	20790.3	0.000244	Ssc.11440.3.A1_at	P	P	P	101.793	0.000244	67.7674	0.005859	100.379	0.000244
Ssc.16001.1.S1_at	P	P	P	326.614	0.046143	234.008	0.01416	348.223	0.01416	Ssc.11095.1.S1_at	P	P	P	15823.1	0.000244	15623.2	0.000244	18639.1	0.000244	Ssc.11441.1.S1_at	P	P	P	343.639	0.000244	300.944	0.000244	316.742	0.000244
Ssc.18561.1.S1_at	P	P	P	75.1881	0.013184	77.6548	0.005859	63.9628	0.030273	Ssc.12277.1.S1_at	P	P	P	13039.2	0.000244	12940.5	0.000244	14029.2	0.000244	Ssc.11444.1.S1_a_at	P	P	P	1580.77	0.000244	794.738	0.000244	1144.18	0.000244
Ssc.16621.1.S1_at	P	P	P	43.7691	0.00293	27.6496	0.01416	32.5966	0.001221	Ssc.9017.1.A1_at	P	P	P	18100.7	0.000244	18371.5	0.000244	16902.2	0.000244	Ssc.11448.1.A1_at	P	P	P	510.543	0.000732	593.512	0.000244	513.542	0.000244
Ssc.15970.1.S1_at	P	P	P	51.621	0.018555	49.5944	0.023926	45.9491	0.008057	Ssc.10956.1.S1_at	P	P	P	20234.5	0.000244	18763.1	0.000244	17323.4	0.000244	Ssc.1145.1.S1_at	P	P	P	1468.07	0.000244	1617.8	0.000244	1836.39	0.000244
Ssc.15850.2.A1_at	P	P	P	102.681	0.008057	110.363	0.023926	67.7036	0.00293	Ssc.16644.1.A1_at	P	P	P	6689.21	0.000244	6822.14	0.000244	6379.8	0.000244	Ssc.11450.1.S1_at	P	P	P	5598.48	0.000244	4204.94	0.000244	5009.65	0.000244
Ssc.15850.2.S1_x_at	P	P	P	236.958	0.00415	320.759	0.00415	271.315	0.008057	Ssc.1062.1.A1_at	P	P	P	16944.5	0.000244	15221.6	0.000244	14877.5	0.000244	Ssc.11454.1.S1_at	P	P	P	524.283	0.00415	773.982	0.000732	614.679	0.000244
Ssc.393.1.A1_at	P	P	P	33.4284	0.005859	45.1364	0.001953	34.3742	0.008057	Ssc.1062.1.S1_at	P	P	P	4266.3	0.000244	6399.17	0.000244	4123.14	0.000244	Ssc.11457.1.A1_at	P	P	P	3410.63	0.000244	3397.06	0.000244	3159.89	0.000244
Ssc.393.1.S1_at	P	P	P	106.01	0.000244	117.962	0.000244	113.298	0.000244	Ssc.4122.1.A1_at	P	P	P	22934.2	0.000244	22335.5	0.000244	21731.7	0.000244	Ssc.11458.1.S1_at	P	P	P	475.89	0.000244	383.528	0.000244	445.575	0.000244
Ssc.15777.1.A1_at	P	P	P	202.459	0.005859	270.312	0.00293	207.776	0.00293	Ssc.4122.1.A1_s_at	P	P	P	22565.1	0.000244	21395.5	0.000244	21685	0.000244	Ssc.1146.1.S1_at	P	P	P	687.504	0.000244	754.275	0.000244	815.373	0.000244
Ssc.15777.1.S1_at	P	P	P	161.954	0.008057	452.899	0.001953	310.967	0.001953	Ssc.4122.1.S1_at	P	P	P	5140.23	0.000244	9142.74	0.000244	5481.32	0.000244	Ssc.11460.1.S1_at	P	P	P	251.985	0.000732	261.662	0.000732	274.398	0.001221
Ssc.23041.1.S1_at	P	P	P	195.907	0.000244	748.875	0.001953	452.985	0.00293	Ssc.6693.1.A1_at	P	P	P	16666.3	0.000244	16682.4	0.000244	15725.1	0.000244	Ssc.11463.1.A1_at	P	P	P	390.841	0.001221	329.292	0.000732	357.374	0.00293
Ssc.17770.1.S1_at	P	P	P	1187.91	0.005859	1539.88	0.005859	2223.4	0.005859	Ssc.15705.1.A1_at	P	P	P	352.618	0.01416	248.858	0.037598	307.195	0.00415	Ssc.11467.1.A1_at	P	P	P	516.616	0.001221	602.072	0.001221	520.139	0.000244
Ssc.16111.1.S1_a_at	P	P	P	234.252	0.00415	223.963	0.00293	236.762	0.001953	Ssc.8763.1.S1_at	P	P	P	21906.8	0.000244	22544.3	0.000244	21638.4	0.000244	Ssc.11469.1.A1_at	P	P	P	646.431	0.000244	782.988	0.000732	658.644	0.001953
Ssc.26336.1.A1_at	P	P	P	279.321	0.037598	330.369	0.046143	154.45	0.018555	Ssc.12202.1.A1_at	P	P	P	18130.7	0.000244	18407.7	0.000244	17143.6	0.000244	Ssc.1147.1.A1_at	P	P	P	264.407	0.000244	469.043	0.000244	496.961	0.000244
Ssc.16123.2.S1_at	P	P	P	151.528	0.030273	134.283	0.046143	104.639	0.023926	Ssc.15700.1.S1_at	P	P	P	13287.8	0.000244	14533.7	0.000244	15133.9	0.000244	Ssc.1147.2.S1_at	P	P	P	474.526	0.000244	915.295	0.000244	669.045	0.000244
Ssc.28999.1.A1_at	P	P	P	117.167	0.008057	91.0494	0.023926	99.8376	0.010742	Ssc.4042.1.S1_at	P	P	P	18259	0.000244	18392.4	0.000244	18645.9	0.000244	Ssc.11477.1.S1_at	P	P	P	243.991	0.000244	253.226	0.000732	249.12	0.001953
Ssc.28999.1.S1_at	P	P	P	239.912	0.005859	154.146	0.01416	116.904	0.037598	Ssc.12241.1.A1_at	P	P	P	6195.55	0.000244	5124.11	0.000244	5552.87	0.000244	Ssc.11477.3.A1_at	P	P	P	373.082	0.000244	368.707	0.000244	354.891	0.000732
Ssc.26341.1.A1_at	P	P	P	416.85	0.00415	430.05	0.00293	330.143	0.001221	Ssc.13398.1.S1_at	P	P	P	14965.1	0.000244	15658	0.000244	14700.7	0.000244	Ssc.11479.1.S1_at	P	P	P	151.314	0.010742	150.342	0.018555	111.998	0.023926
Ssc.19704.1.A1_at	P	P	P	249.466	0.001221	316.168	0.001221	141.068	0.001953	Ssc.11131.1.S1_at	P	P	P	8488.8	0.000244	8195.61	0.000244	9332.68	0.000244	Ssc.11480.1.A1_at	P	P	P	115.832	0.008057	138.93	0.018555	159.255	0.018555
Ssc.19704.1.S1_at	P	P	P	121.018	0.00415	198.106	0.000732	68.9605	0.005859	Ssc.1277.1.A1_at	P	P	P	15211.7	0.000244	15872.5	0.000244	15800.8	0.000244	Ssc.11484.1.A1_at	P	P	P	2435.38	0.000244	2001.96	0.000244	2163.02	0.000244
Ssc.16205.1.A1_at	P	P	P	53.9962	0.001221	57.4298	0.000244	28.8428	0.001953	Ssc.20206.1.A1_at	P	P	P	19864.4	0.000244	19499.7	0.000244	18035.5	0.000244	Ssc.11488.3.A1_at	P	P	A	55.9811	0.008057	78.4184	0.00293	46.3284	0.095215
Ssc.17772.1.A1_at	P	P	P	147.004	0.046143	141.183	0.018555	161.55	0.046143	Ssc.20206.1.S1_at	P	P	P	5270.42	0.000244	8721.17	0.000244	5242.62	0.000244	Ssc.11489.1.A1_at	P	P	P	137.36	0.000244	148.223	0.000732	140.215	0.001221
Ssc.16213.1.A1_x_at	P	P	P	217.027	0.046143	206.049	0.00293	169.329	0.00415	Ssc.13304.1.A1_at	P	P	P	15776.8	0.000244	16764.1	0.000244	17012.7	0.000244	Ssc.1149.1.S1_at	P	P	P	6849.5	0.000244	5645.68	0.000244	6008.64	0.000244
Ssc.16202.1.S1_at	P	P	P	42.9611	0.030273	40.5177	0.023926	75.6308	0.005859	Ssc.20488.1.A1_at	P	P	P	16900.4	0.000244	16061.7	0.000244	16652.3	0.000244	Ssc.1149.2.A1_at	P	P	P	3261.45	0.000244	2756.54	0.000244	1810.1	0.000244
Ssc.16128.1.S1_at	P	P	P	352.146	0.008057	237.731	0.018555	186.167	0.023926	Ssc.16781.1.S1_at	P	P	P	12368.2	0.000244	12571.7	0.000244	13526.5	0.000244	Ssc.11499.1.A1_at	P	P	P	162.29	0.023926	172.031	0.01416	182.305	0.00415
Ssc.15981.1.S1_at	P	P	P	66.8276	0.046143	69.0913	0.00293	98.6914	0.001953	Ssc.1458.3.A1_a_at	P	P	P	6214.54	0.000244	7283.83	0.000244	9385.84	0.000244	Ssc.115.1.S1_s_at	P	P	P	10795.6	0.000244	11577.4	0.000244	7562.23	0.000244
Ssc.16039.1.A1_at	P	P	P	934.06	0.000244	1088.13	0.000244	532.707	0.000244	Ssc.15665.1.S1_at	P	P	P	16876.3	0.000244	16946.5	0.000244	17330.1	0.000244	Ssc.1150.1.S1_at	P	P	P	1296.86	0.000244	1453.39	0.000244	1337.92	0.000244
Ssc.16039.1.S1_at	P	P	P	765.824	0.000244	812.712	0.000244	628.577	0.000244	Ssc.15665.1.A1_at	P	P	P	6393.04	0.000244	9822.11	0.000244	7342.8	0.000244	Ssc.11501.1.A1_at	P	P	P	143.764	0.01416	157.184	0.005859	193.729	0.005859
Ssc.16194.1.A1_at	P	P	P	173.788	0.000244	210.05	0.000244	83.8113	0.005859	Ssc.28893.1.A1_at	P	P	P	2179.57	0.000244	1190.05	0.000244	3042.28	0.000244	Ssc.11502.1.A1_at	P	P	P	207.252	0.000732	232.299	0.005859	281.221	0.000732
Ssc.15995.2.S1_at	P	P	P	143.966	0.001953	188.65	0.001953	173.947	0.000732	Ssc.7336.1.A1_at	P	P	P	18540.3	0.000244	18073.9	0.000244	16536.4	0.000244	Ssc.11504.1.A1_at	P	P	P	997.903	0.000732	712.965	0.001953	730.023	0.001953
Ssc.23503.1.S1_at	P	P	P	481.23	0.000732	612.815	0.000732	311.257	0.000732	Ssc.7336.1.S1_at	P	P	P	4837.64	0.000244	6783.53	0.000244	4530.79	0.000244	Ssc.11506.1.A1_at	P	P	P	1715.11	0.000244	1697.33	0.000244	1369.41	0.000244
Ssc.16320.1.A1_at	P	P	P	164.96	0.030273	133.726	0.008057	85.6242	0.030273	Ssc.11677.1.A1_at	P	P	P	6523.19	0.000244	6514.48	0.000244	9308.09	0.000244	Ssc.11508.1.A1_at	P	P	P	1690.15	0.000244	1591.97	0.000244	1594.33	0.000244
Ssc.16185.1.A1_at	P	P	P	245.631	0.01416	173.786	0.010742	148.521	0.008057	Ssc.11256.1.S1_at	P	P	P	14670.5	0.000244	13852.2	0.000244	14153.9	0.000244	Ssc.1151.1.A1_at	P	P	P	2660.08	0.000244	2453.09	0.000244	3269.88	0.000244
Ssc.23499.1.A1_at	P	P	P	60.7594	0.000244	98.9394	0.000244	35.8739	0.000732	Ssc.8479.1.A1_at	P	P	P	7505.11	0.000244	7820.35	0.000244	8143.31	0.000244	Ssc.11511.1.S1_at	P	A	P	172.057	0.037598	183.622	0.023926	162.575	0.067627
Ssc.23499.1.S1_at	P	P	P	99.0377	0.001953	152.914	0.000732	42.4433	0.023926	Ssc.10553.1.A1_a_at	P	P	P	15426.7	0.000244	16755	0.000244	16350.6	0.000244	Ssc.11515.1.S1_at	P	P	P	4417.98	0.000732	4469.7	0.000732	4428.37	0.000732
Ssc.842.1.A1_a_at	P	P	P	16005	0.000244	16513.3	0.000244	15263.7	0.000244	Ssc.12364.1.S1_at	P	P	P	13394.6	0.000244	15924.9	0.000244	15839.7	0.000244	Ssc.11516.1.S1_at	P	P	P	7871.88	0.000244	6366.91	0.000244	7715.88	0.000244
Ssc.7157.1.A1_at	P	P	P	26049.8	0.000244	23167.9	0.000244	25472.6	0.000244	Ssc.6705.1.A1_at	P	P	P	16521.6	0.000244	17710.4	0.000244	17322.1	0.000244	Ssc.11519.1.A1_at	P	P	P	80.4931	0.018555	224.349	0.000732	46.3097	0.037598
Ssc.16804.1.A1_at	P	P	P	10753.1	0.000244	10035.1	0.000244	8366.68	0.000244	Ssc.13767.1.A1_at	P	P	P	4330.28	0.000244	4076.28	0.000244	3965.26	0.000244	Ssc.11526.1.S1_at	P	P	P	2070.79	0.001953	1856.91	0.001953	2296.45	0.001953
Ssc.8925.1.S1_at	P	P	P	21308.3	0.000244	14675	0.000244	22801.4	0.000244	Ssc.17230.1.S1_at	P	P	P	24524	0.000244	23136.8	0.000244	22174.4	0.000244	Ssc.11527.1.S1_at	P	P	P	1279.2	0.000244	1251.83	0.000244	1147.91	0.000244
Ssc.3544.1.S1_a_at	P	P	P	21119.5	0.000244	20081.3	0.000244	21633.9	0.000244	Ssc.17230.1.A1_at	P	P	P	3221.84	0.000244	6407.39	0.000244	3416.44	0.000244	Ssc.11527.2.S1_a_at	P	P	P	289.763	0.018555	327.26	0.005859	242.625	0.037598
Ssc.12073.1.A1_at	P	P	P	20306.8	0.000244	19432.2	0.000244	19158.2	0.000244	Ssc.12504.1.A1_at	P	P	P	3038.98	0.000244	2701.22	0.000244	4099.86	0.000244	Ssc.11528.1.A1_at	P	P	P	62.2284	0.008057	89.0363	0.001953	91.9001	0.000732
Ssc.9130.1.A1_at	P	P	P	21997.4	0.000244	20927.4	0.000244	21088.2	0.000244	Ssc.11961.1.S1_at	P	P	P	12027.6	0.000244	14538.7	0.000244	13867.7	0.000244	Ssc.11529.1.A1_at	P	P	P	322.531	0.00293	247.228	0.018555	474.325	0.00293
Ssc.23186.1.A1_at	P	P	P	15401.9	0.000244	15456.2	0.000244	15601.8	0.000244	Ssc.17179.1.S1_at	P	P	P	3754.75	0.000244	4828.33	0.000244	4929.5	0.000244	Ssc.1153.1.A1_at	P	P	P	1338.52	0.000244	1264.77	0.000244	1375.89	0.000244
Ssc.929.2.S1_at	P	P	P	21100.4	0.000244	20478.4	0.000244	19783.5	0.000244	Ssc.21011.1.S1_at	P	P	P	5274.8	0.000244	5239.32	0.000244	7686.28	0.000244	Ssc.11530.1.S1_at	P	P	P	497.753	0.000244	422.861	0.000244	612.848	0.000244
Ssc.11095.1.S1_at	P	P	P	17505.5	0.000244	15963.7	0.000244	17538.3	0.000244	Ssc.9914.1.A1_at	P	P	P	1132.03	0.000732	1101.5	0.000244	1238.73	0.000244	Ssc.11539.1.A1_at	P	P	P	341.523	0.000244	309.705	0.000244	311.628	0.000732
Ssc.12277.1.S1_at	P	P	P	13083.7	0.000244	12832.5	0.000244	13609.9	0.000244	Ssc.17024.1.A1_at	P	P	P	19367.9	0.000244	19421.8	0.000244	19585.3	0.000244	Ssc.1154.1.A1_at	P	P	P	10697.2	0.000732	8980.05	0.000244	12581.9	0.000732
Ssc.9017.1.A1_at	P	P	P	18248.9	0.000244	18807.6	0.000244	18321.6	0.000244	Ssc.17024.1.S1_at	P	P	P	1452.17	0.000244	2849.64	0.000244	1670.9	0.000244	Ssc.11541.1.A1_at	P	P	P	571.167	0.000244	546.336	0.000244	361.83	0.000244
Ssc.10956.1.S1_at	P	P	P	19014.7	0.000244	20112.6	0.000244	19310.3	0.000244	Ssc.21860.1.A1_at	P	P	P	2863.32	0.001221	2728.63	0.001221	2589.3	0.000244	Ssc.11542.1.S1_at	P	A	P	244.343	0.008057	263.354	0.056152	274.233	0.008057
Ssc.16644.1.A1_at	P	P	P	7287.5	0.000244	7039.03	0.000244	6182.27	0.000244	Ssc.792.1.S1_at	P	P	P	14136.7	0.000244	14664.5	0.000244	15237.7	0.000244	Ssc.11543.1.A1_at	P	P	P	129.051	0.000244	146.1	0.001953	132.581	0.000732
Ssc.1062.1.A1_at	P	P	P	14599.8	0.000244	14297.3	0.000244	17325.8	0.000244	Ssc.3139.1.A1_at	P	P	P	4495.05	0.000244	3020.9	0.000244	3352.86	0.000244	Ssc.11547.1.S1_at	P	P	P	289.198	0.00293	286.38	0.00293	214.622	0.01416
Ssc.1062.1.S1_at	P	P	P	4522.15	0.000244	5587.35	0.000244	3312.43	0.000244	Ssc.791.1.S1_at	P	P	P	11969.8	0.000244	12893.5	0.000244	11741.1	0.000244	Ssc.11547.2.A1_at	P	P	P	398.32	0.000244	347.267	0.000732	379.827	0.001953
Ssc.4122.1.A1_at	P	P	P	21854.3	0.000244	22771.6	0.000244	22547	0.000244	Ssc.953.1.A1_at	P	P	P	4782.03	0.000244	4569.35	0.000244	4818.32	0.000244	Ssc.11548.1.S1_at	P	P	P	11017	0.000244	11311.4	0.000244	10344	0.000244
Ssc.4122.1.A1_s_at	P	P	P	21819.8	0.000244	22546.4	0.000244	21064.7	0.000244	Ssc.23242.1.A1_at	P	P	P	2200.68	0.000244	2416.84	0.000244	2947.08	0.000244	Ssc.11548.1.S2_at	P	P	P	7156.85	0.000244	7367.93	0.000244	7035.54	0.000244
Ssc.4122.1.S1_at	P	P	P	7029.15	0.000244	8268.23	0.000244	3603.62	0.000244	Ssc.965.1.S1_at	P	P	P	12383.6	0.000244	13414.7	0.000244	15149	0.000244	Ssc.1155.1.S1_at	P	P	P	3966.38	0.000244	3314.89	0.000244	4117.91	0.000244
Ssc.6693.1.A1_at	P	P	P	16479.6	0.000244	16534.2	0.000244	16307.6	0.000244	Ssc.15714.1.A1_at	P	P	P	6571.27	0.000244	7578.45	0.000244	5917.53	0.000244	Ssc.11550.1.A1_at	P	P	P	947.739	0.000244	1068.14	0.000732	1093.21	0.000244
Ssc.15705.1.A1_at	P	P	P	337.673	0.00415	395.928	0.000244	301.192	0.00293	Ssc.20465.1.S1_at	P	P	P	17989.9	0.000244	19032.6	0.000244	17302.3	0.000244	Ssc.11551.1.A1_at	P	P	P	692.3	0.005859	834.536	0.00415	663.451	0.008057
Ssc.8763.1.S1_at	P	P	P	21691.5	0.000244	21631.9	0.000244	23253.7	0.000244	Ssc.16541.1.S1_at	P	P	P	11773.3	0.000244	12697.2	0.000244	12405.5	0.000244	Ssc.11553.1.A1_at	P	P	P	174.84	0.000244	199.528	0.000244	177.633	0.000244
Ssc.12202.1.A1_at	P	P	P	18622.6	0.000244	17748.7	0.000244	18802.9	0.000244	Ssc.15674.1.A1_at	P	P	P	106.253	0.001221	87.4936	0.005859	72.2067	0.008057	Ssc.11554.1.S1_at	P	P	P	1548.49	0.000244	1259.66	0.000244	1460.11	0.000244
Ssc.15700.1.S1_at	P	P	P	14929	0.000244	13456.3	0.000244	14413.6	0.000244	Ssc.1035.1.S1_at	P	P	P	1145.81	0.000732	875.557	0.000732	1499.07	0.000244	Ssc.11555.1.S1_at	P	P	P	869.344	0.000732	1036.88	0.000244	820.276	0.000732
Ssc.4042.1.S1_at	P	P	P	18624.8	0.000244	17808.3	0.000244	19707.3	0.000244	Ssc.6663.1.A1_at	P	P	P	16733.3	0.000244	17691.5	0.000244	17418.4	0.000244	Ssc.11557.1.A1_at	P	P	P	925.509	0.001953	1359.68	0.000244	1401.84	0.000244
Ssc.12241.1.A1_at	P	P	P	5547.92	0.000244	5921.62	0.000244	4910.98	0.000244	Ssc.6729.1.S1_at	P	P	P	8442.99	0.000244	9783.08	0.000244	11377.2	0.000244	Ssc.11558.1.S1_at	P	P	P	5372.79	0.000244	4773.29	0.000244	4995.84	0.000244
Ssc.13398.1.S1_at	P	P	P	15427.3	0.000244	14746.6	0.000244	14615.7	0.000244	Ssc.25198.1.A1_at	P	P	P	1705.07	0.000244	2165.38	0.000244	2665.79	0.000244	Ssc.11558.2.A1_at	P	P	P	119.49	0.000732	128.216	0.00415	94.1358	0.000244
Ssc.11131.1.S1_at	P	P	P	8050.77	0.000244	7952.91	0.000244	8825.2	0.000244	Ssc.941.1.S1_at	P	P	P	11319.1	0.000244	8388.23	0.000244	11499.6	0.000244	Ssc.1156.1.S1_at	P	P	P	369.108	0.000244	400.306	0.000244	348.263	0.000244
Ssc.1277.1.A1_at	P	P	P	16230.4	0.000244	14921.5	0.000244	15938.7	0.000244	Ssc.8946.1.A1_at	P	P	P	3825.91	0.000244	1945.59	0.000244	3929.81	0.000244	Ssc.1156.2.A1_at	P	P	P	584.654	0.000244	479.664	0.000244	529.931	0.000244
Ssc.20206.1.A1_at	P	P	P	19189.7	0.000244	19794.6	0.000244	19727	0.000244	Ssc.19910.1.S1_at	P	P	P	16634.1	0.000244	17669.8	0.000244	14843.9	0.000244	Ssc.11561.1.A1_at	P	P	P	3921.74	0.000244	3584.65	0.000244	4156.21	0.000244
Ssc.20206.1.S1_at	P	P	P	7082.42	0.000244	8104.54	0.000244	4261.53	0.000244	Ssc.793.1.A1_at	P	P	P	14211	0.000244	14466.1	0.000244	14103.9	0.000244	Ssc.11562.1.S1_s_at	P	P	P	445.706	0.000244	366.279	0.000244	564.762	0.000244
Ssc.13304.1.A1_at	P	P	P	17223.5	0.000244	16301.4	0.000244	17048.8	0.000244	Ssc.977.1.A1_at	P	P	P	3650.21	0.000244	3773.29	0.000244	3356.84	0.000244	Ssc.11563.1.S1_at	P	P	P	163.514	0.005859	139.647	0.00415	183.177	0.00415
Ssc.20488.1.A1_at	P	P	P	15578.4	0.000244	13959.4	0.000244	17266.3	0.000244	Ssc.18343.1.A1_at	P	P	P	238.774	0.000732	127.309	0.000732	199.107	0.001221	Ssc.11564.1.A1_at	P	P	P	188.397	0.00293	178.091	0.008057	181.742	0.01416
Ssc.16781.1.S1_at	P	P	P	14639.2	0.000244	13492.6	0.000244	13446.2	0.000244	Ssc.7705.1.A1_at	P	P	P	6284.3	0.000244	7258.58	0.000244	8618.5	0.000244	Ssc.1157.1.S1_at	P	P	P	1015.14	0.000244	700.098	0.000244	893.092	0.000244
Ssc.1458.3.A1_a_at	P	P	P	7432.73	0.000244	6156.81	0.000244	9209.37	0.000244	Ssc.8473.1.S1_at	P	P	P	8790.36	0.000244	8125.05	0.000244	6976.29	0.000244	Ssc.11570.1.A1_a_at	P	P	P	857.886	0.000244	855.283	0.000244	640.633	0.000244
Ssc.15665.1.S1_at	P	P	P	17063	0.000244	17023.5	0.000244	17256.7	0.000244	Ssc.8473.1.S2_at	P	P	P	4756.76	0.000244	4817.13	0.000244	3211.68	0.000244	Ssc.11570.3.A1_a_at	P	P	P	75.5273	0.000244	156.162	0.000244	124.709	0.000244
Ssc.15665.1.A1_at	P	P	P	8442.97	0.000244	8997.04	0.000244	5708.46	0.000244	Ssc.14002.1.S1_at	P	P	P	13768.7	0.000244	14604.4	0.000244	13550.3	0.000244	Ssc.11571.1.S1_at	P	P	P	298.386	0.023926	260.524	0.023926	276.759	0.023926
Ssc.28893.1.A1_at	P	P	P	2022.35	0.000244	1891.23	0.000244	1723.6	0.000244	Ssc.1154.1.A1_at	P	P	P	10966	0.000244	11248.1	0.000244	10117.5	0.000732	Ssc.11571.2.S1_at	P	P	P	244.83	0.000732	228.935	0.00415	218.853	0.00415
Ssc.7336.1.A1_at	P	P	P	18277.2	0.000244	18574.8	0.000244	16684.5	0.000244	Ssc.12219.1.A1_at	P	P	P	6473.39	0.000244	5370.7	0.000244	6111.15	0.000244	Ssc.11571.3.S1_at	P	P	P	207.488	0.010742	234.901	0.01416	165.014	0.023926
Ssc.7336.1.S1_at	P	P	P	5363.33	0.000244	6120.25	0.000244	3091.09	0.000244	Ssc.11197.1.S1_at	P	P	P	9552.76	0.000244	7476.3	0.000244	7386.73	0.000244	Ssc.11572.1.A1_at	P	P	P	1754.4	0.00415	1501.87	0.000732	1653.92	0.000732
Ssc.11677.1.A1_at	P	P	P	8351.97	0.000244	7776.33	0.000244	8501.34	0.000244	Ssc.1649.1.A1_at	P	P	P	3507.5	0.000732	3236.96	0.000732	3320.72	0.000244	Ssc.11572.2.A1_at	P	P	P	73.2172	0.000244	82.3385	0.030273	81.3879	0.018555
Ssc.11256.1.S1_at	P	P	P	13432.9	0.000244	14030.4	0.000244	15713.5	0.000244	Ssc.6967.1.A1_at	P	P	P	18291.9	0.000244	17023.2	0.000244	15219.9	0.000244	Ssc.11574.1.A1_at	P	P	P	1737.33	0.000244	1430.5	0.000244	1414.86	0.000244
Ssc.8479.1.A1_at	P	P	P	8363.57	0.000244	8156.76	0.000244	7912.88	0.000244	Ssc.13956.1.S1_at	P	P	P	7286.35	0.000244	7680.38	0.000244	8796.08	0.000244	Ssc.11575.1.A1_at	P	P	P	611.937	0.000244	575.893	0.000244	654.177	0.000244
Ssc.10553.1.A1_a_at	P	P	P	16114.9	0.000244	15425.9	0.000244	16913.8	0.000244	Ssc.11118.1.S1_at	P	P	P	8107.75	0.000244	7914.62	0.000244	9294.13	0.000244	Ssc.11576.1.A1_at	P	P	P	45.9109	0.000244	32.293	0.00293	47.6518	0.001221
Ssc.12364.1.S1_at	P	P	P	16124.2	0.000244	15225.1	0.000244	15328.9	0.000244	Ssc.1009.1.A1_at	P	P	P	13788.8	0.000244	13375.9	0.000244	12143.9	0.000244	Ssc.11577.1.A1_at	P	A	P	378.671	0.023926	348.372	0.080566	323.538	0.046143
Ssc.6705.1.A1_at	P	P	P	17536.9	0.000244	17778	0.000244	17132.3	0.000244	Ssc.4519.1.A1_at	P	P	P	12879.8	0.000732	13595.8	0.000244	13196.1	0.000244	Ssc.11578.1.S1_at	P	P	P	321.419	0.000244	275.092	0.000244	343.197	0.000244
Ssc.13767.1.A1_at	P	P	P	4090.01	0.000244	3965.43	0.000244	4149.26	0.000244	Ssc.16579.1.S1_at	P	P	P	5939.28	0.000244	5334.53	0.000244	5888.85	0.000244	Ssc.1158.1.A1_at	P	P	P	17961.6	0.000244	17621.1	0.000244	16296.6	0.000244
Ssc.17230.1.S1_at	P	P	P	23596.7	0.000244	23114.4	0.000244	22180.7	0.000244	Ssc.8258.1.S1_at	P	P	P	15200.5	0.000244	14281.3	0.000244	13157.9	0.000244	Ssc.11580.1.S1_at	P	P	P	1527.13	0.000244	1508.35	0.000244	1084.72	0.000244
Ssc.17230.1.A1_at	P	P	P	4335.55	0.000244	5426.22	0.000244	2343.04	0.000244	Ssc.8258.1.A1_at	P	P	P	5595.84	0.000244	7988.77	0.000244	5335.59	0.000244	Ssc.11581.1.S1_at	P	P	P	1830.06	0.000244	1544.93	0.000244	1944.76	0.000244
Ssc.12504.1.A1_at	P	P	P	6022.02	0.000244	2546.52	0.000244	2876.08	0.000244	Ssc.804.1.S1_at	P	P	P	8625.01	0.000732	9151.87	0.000244	9254.28	0.000244	Ssc.11586.1.S1_at	P	P	P	354.328	0.000244	318.889	0.000244	405.27	0.000244
Ssc.11961.1.S1_at	P	P	P	14640.1	0.000244	13178.5	0.000244	13266.2	0.000244	Ssc.1194.1.S1_at	P	P	P	13533.5	0.000244	12942.7	0.000244	10880.1	0.000244	Ssc.11590.1.A1_at	P	P	P	140.618	0.001953	135.412	0.008057	159.567	0.00293
Ssc.17179.1.S1_at	P	P	P	4925.17	0.000244	4492.15	0.000244	4753.2	0.000244	Ssc.4920.1.S1_at	P	P	P	1821	0.000244	1745.18	0.000244	2031.13	0.000244	Ssc.11594.1.A1_at	P	M	P	90.189	0.037598	95.7361	0.037598	78.8097	0.095215
Ssc.21011.1.S1_at	P	P	P	6588.16	0.000244	6409.91	0.000244	8213.52	0.000244	Ssc.2762.1.S1_at	P	P	P	7777.14	0.000244	7926.77	0.000244	7522.72	0.000244	Ssc.116.1.S1_at	P	P	P	172.838	0.037598	196.506	0.037598	205.36	0.008057
Ssc.9914.1.A1_at	P	P	P	1075.29	0.000732	966.301	0.000244	1353.16	0.000244	Ssc.17154.1.A1_a_at	P	P	P	9876.36	0.000244	10618.7	0.000244	12545.2	0.000244	Ssc.1160.1.S1_at	P	P	P	3218.97	0.000244	2613.08	0.000244	2557.74	0.000244
Ssc.17024.1.A1_at	P	P	P	20581.5	0.000244	20362.1	0.000244	21316.2	0.000244	Ssc.12999.1.S1_at	P	P	P	2333.74	0.000244	2218.29	0.000244	3386.8	0.000244	Ssc.11601.1.A1_at	P	P	P	454.564	0.000244	262.889	0.000244	1144.48	0.000244
Ssc.17024.1.S1_at	P	P	P	2334.68	0.000244	2572.16	0.000244	1131.88	0.000244	Ssc.5153.1.S1_at	P	P	P	10130.7	0.000244	9775.08	0.000244	9341.77	0.000244	Ssc.11604.1.A1_s_at	P	P	P	1048.96	0.000244	1179.75	0.000732	903.394	0.000732
Ssc.21860.1.A1_at	P	P	P	2357.64	0.000732	2283.56	0.000244	2662.02	0.000244	Ssc.20489.1.S1_at	P	P	P	524.562	0.01416	500.433	0.01416	476.959	0.01416	Ssc.11606.1.S1_at	P	P	P	2659.1	0.000244	3416.54	0.000244	2895.01	0.000244
Ssc.792.1.S1_at	P	P	P	14533.9	0.000244	13326.7	0.000244	15726.7	0.000244	Ssc.20489.1.S1_s_at	P	P	P	814.714	0.001221	760.226	0.001221	811.4	0.000244	Ssc.11608.1.A1_at	P	P	P	708.026	0.000244	749.476	0.000244	746.448	0.000244
Ssc.3139.1.A1_at	P	P	P	2472.83	0.000244	2972.93	0.000244	3457.66	0.000244	Ssc.5232.2.A1_a_at	P	P	P	3745.81	0.000244	4149.73	0.000244	3365.28	0.000244	Ssc.11609.1.A1_at	P	P	P	1224.89	0.000244	969.156	0.000244	979.151	0.000244
Ssc.791.1.S1_at	P	P	P	12083.1	0.000244	12338.7	0.000244	12096	0.000244	Ssc.11211.1.A1_at	P	P	P	567.737	0.00415	418.951	0.005859	633.092	0.00293	Ssc.1161.1.A1_at	P	P	P	1079.52	0.000244	1169.63	0.000244	689.03	0.000244
Ssc.953.1.A1_at	P	P	P	4558.52	0.000244	4176.52	0.000244	4333.32	0.000244	Ssc.1490.1.S1_at	P	P	P	4233.57	0.000244	4531.25	0.000244	5494.6	0.000244	Ssc.1161.2.S1_at	P	M	P	230.872	0.010742	271.168	0.010742	164.992	0.149658
Ssc.23242.1.A1_at	P	P	P	2019.71	0.000244	2624.59	0.000244	2789.92	0.000244	Ssc.3934.1.S1_at	P	P	P	5333.2	0.000244	5250.31	0.000244	5451.95	0.000244	Ssc.11610.1.A1_at	P	P	P	191.832	0.001953	190.297	0.00415	199.785	0.00415
Ssc.965.1.S1_at	P	P	P	14440.4	0.000244	14174.1	0.000244	13916.3	0.000244	Ssc.5999.1.A1_at	P	P	P	5586.6	0.000244	4622.19	0.000244	6228.04	0.000244	Ssc.11612.2.A1_at	P	P	P	110.301	0.01416	98.9411	0.005859	62.4139	0.030273
Ssc.15714.1.A1_at	P	P	P	4502.03	0.000244	4944.51	0.000244	4611.81	0.000244	Ssc.10336.1.S1_at	P	P	P	4981.46	0.000244	5300.7	0.000244	5832.35	0.000244	Ssc.11616.1.S1_at	P	P	P	1907.83	0.000244	1100.94	0.000244	2432.54	0.000244
Ssc.20465.1.S1_at	P	P	P	17025.6	0.000244	17312.6	0.000244	18108.1	0.000244	Ssc.1015.1.S1_at	P	P	P	8863.59	0.000244	8570.66	0.000244	8226.08	0.000244	Ssc.11618.1.A1_at	P	P	P	602.209	0.000244	776.275	0.000244	625.071	0.000244
Ssc.16541.1.S1_at	P	P	P	12478.6	0.000244	12315.7	0.000244	11940.7	0.000244	Ssc.1500.1.S1_a_at	P	P	P	11997.3	0.000244	14372.5	0.000244	14053.1	0.000244	Ssc.11618.2.S1_at	P	P	P	505.168	0.00415	535.501	0.001221	455.196	0.018555
Ssc.15674.1.A1_at	P	P	P	97.2233	0.001953	50.3023	0.046143	53.9535	0.037598	Ssc.2633.1.A1_at	P	P	P	7187.05	0.000244	7416.43	0.000244	6947.59	0.000244	Ssc.11619.1.A1_at	P	P	M	106.365	0.018555	142.41	0.010742	80.8478	0.046143
Ssc.1035.1.S1_at	P	P	P	1107.64	0.000732	939.997	0.000732	1162.67	0.000732	Ssc.9133.1.A1_at	P	P	P	1856.38	0.000244	1638.24	0.000244	1859.98	0.000732	Ssc.1162.1.S1_at	P	P	P	1106.5	0.000244	1494.24	0.000244	1379.07	0.000244
Ssc.6663.1.A1_at	P	P	P	17812.1	0.000244	17872.1	0.000244	18277.8	0.000244	Ssc.6520.1.A1_at	P	P	P	3356.48	0.000244	3285.25	0.000244	3484.44	0.000244	Ssc.11620.3.S1_a_at	P	P	P	505.002	0.008057	505.443	0.01416	496.501	0.005859
Ssc.6729.1.S1_at	P	P	P	10179.9	0.000244	9480.32	0.000244	9102.47	0.000244	Ssc.10316.1.S1_at	P	P	P	2014.34	0.000244	1177.9	0.000244	3557.12	0.000244	Ssc.11623.1.A1_at	P	P	P	701.2	0.001953	607.857	0.00293	828.189	0.00293
Ssc.25198.1.A1_at	P	P	P	1879.33	0.000244	1989.73	0.000244	1780.81	0.000244	Ssc.1638.1.S1_at	P	P	P	3863.11	0.000244	4936.4	0.000244	4557.38	0.000244	Ssc.11624.1.A1_at	P	P	P	400.559	0.000244	807.888	0.000244	388.374	0.000244
Ssc.941.1.S1_at	P	P	P	10680.3	0.000244	8385.9	0.000244	12229.6	0.000244	Ssc.1200.1.S1_at	P	P	P	7348.26	0.000244	7537.4	0.000244	7549.03	0.000244	Ssc.11627.1.A1_at	P	P	P	541.129	0.00293	583.245	0.001953	581.712	0.001953
Ssc.8946.1.A1_at	P	P	P	2325.95	0.000244	1622.84	0.000244	3720.27	0.000244	Ssc.769.1.S1_a_at	P	P	P	11516	0.000244	12262.8	0.000244	12640.9	0.000244	Ssc.11628.1.A1_at	P	P	P	445.954	0.000244	473.411	0.000732	514.536	0.000244
Ssc.19910.1.S1_at	P	P	P	17359.1	0.000244	18145.1	0.000244	16674.8	0.000244	Ssc.3311.1.S1_at	P	P	P	2152.58	0.000244	1538.16	0.000244	2236.39	0.000244	Ssc.1163.1.S1_at	P	P	P	5233.01	0.000244	3739.99	0.000244	5883.41	0.000244
Ssc.793.1.A1_at	P	P	P	13745.5	0.000244	13479	0.000244	14769.4	0.000244	Ssc.5896.1.S1_at	P	P	P	15378	0.000244	14710.5	0.000244	12514	0.000244	Ssc.11630.1.S1_at	P	P	P	883.954	0.000244	540.798	0.000244	1365.03	0.000244
Ssc.977.1.A1_at	P	P	P	4122.22	0.000244	4522.94	0.000244	4985.3	0.000244	Ssc.1178.1.S1_at	P	P	P	4057.82	0.000244	3673.26	0.000244	4085.86	0.000244	Ssc.11635.1.A1_at	P	A	P	266.449	0.00415	304.363	0.056152	227.16	0.037598
Ssc.18343.1.A1_at	P	P	P	145.978	0.000244	189.718	0.001953	130.825	0.000244	Ssc.16803.1.A1_at	P	P	P	21021.7	0.000244	19658.2	0.000244	16645.4	0.000244	Ssc.11636.1.A1_at	P	P	P	272.303	0.000732	189.959	0.001953	220.641	0.001221
Ssc.7705.1.A1_at	P	P	P	7845.82	0.000244	7219.85	0.000244	6312.56	0.000244	Ssc.15706.1.S1_at	P	P	P	15874	0.001953	15296.9	0.001953	12643.4	0.001953	Ssc.11638.1.A1_at	P	P	P	200.677	0.080566	238.297	0.023926	257.786	0.046143
Ssc.8473.1.S1_at	P	P	P	3575.87	0.000244	3285.86	0.000244	2987.83	0.000244	Ssc.10576.1.S1_at	P	P	P	8052.84	0.000244	8126.78	0.000244	9008.54	0.000244	Ssc.11641.1.A1_at	P	P	P	332.612	0.000732	235.319	0.018555	258.734	0.005859
Ssc.8473.1.S2_at	P	P	P	2289.84	0.000244	2143.58	0.000244	1756.92	0.000244	Ssc.17186.2.S1_at	P	P	P	5080.88	0.000244	5786.23	0.000244	7559.4	0.000244	Ssc.11641.2.A1_at	P	P	P	1997.59	0.000244	1889.71	0.000244	2068.62	0.000244
Ssc.14002.1.S1_at	P	P	P	14533.5	0.000244	12946.6	0.000244	14280.9	0.000244	Ssc.17186.2.S2_at	P	P	P	1363.77	0.000244	1873.81	0.000244	1611.34	0.000244	Ssc.11644.1.A1_at	P	P	P	166.975	0.000244	186.626	0.000732	140.934	0.037598
Ssc.1154.1.A1_at	P	P	P	11154.1	0.000244	10567.9	0.000732	11614.4	0.000244	Ssc.2275.1.A1_at	P	P	P	5042.96	0.000244	4367.98	0.000244	5649.52	0.000244	Ssc.1165.1.S1_at	P	P	P	7778.23	0.000244	8539	0.000244	7121.4	0.000244
Ssc.12219.1.A1_at	P	P	P	5835.8	0.000244	5459.93	0.000244	6127.7	0.000244	Ssc.20897.1.S1_at	P	P	P	6205.84	0.000244	6390.47	0.000244	7342.04	0.000244	Ssc.1165.2.A1_at	P	P	P	6209.5	0.000244	8061.7	0.000244	3895.67	0.000244
Ssc.11197.1.S1_at	P	P	P	5425.81	0.000244	4291.89	0.000244	5821.06	0.000244	Ssc.8890.1.S1_at	P	P	P	2086.68	0.000244	2057.04	0.000244	2599.82	0.000244	Ssc.11657.1.A1_at	P	P	P	129.069	0.001221	88.4503	0.001953	143.571	0.000732
Ssc.1649.1.A1_at	P	P	P	3075.87	0.000732	3064.16	0.000732	2811.29	0.000732	Ssc.7119.1.S1_at	P	P	P	7719.31	0.000244	8381.35	0.000244	7884.41	0.000244	Ssc.11659.1.A1_at	P	P	P	30.4161	0.246094	23.0173	0.046143	26.3898	0.000732
Ssc.6967.1.A1_at	P	P	P	16530.9	0.000244	17916.7	0.000244	18367.2	0.000244	Ssc.3601.1.S1_at	P	P	P	6358.95	0.000244	5470.55	0.000244	5541.11	0.000244	Ssc.1166.1.S1_at	P	P	P	955.839	0.000244	894.624	0.000244	859.707	0.000244
Ssc.13956.1.S1_at	P	P	P	8006.88	0.000244	6634.35	0.000244	9785.01	0.000244	Ssc.9029.1.S1_at	P	P	P	18408.9	0.000244	16055.8	0.000244	13025.3	0.000244	Ssc.1166.2.S1_at	P	P	P	461.513	0.000732	468.071	0.001221	342.756	0.00415
Ssc.11118.1.S1_at	P	P	P	8814.71	0.000244	7728.57	0.000244	7692.14	0.000244	Ssc.1005.2.S1_at	P	P	P	8915.31	0.000244	8307.5	0.000244	8502.8	0.000244	Ssc.11660.1.A1_at	P	P	P	383.827	0.000244	184.031	0.000244	354.005	0.000244
Ssc.1009.1.A1_at	P	P	P	12228.9	0.000244	11779.6	0.000244	15120.5	0.000244	Ssc.17318.1.S1_at	P	P	P	3115.81	0.000244	3241.86	0.000244	4421.74	0.000244	Ssc.11660.3.A1_at	P	P	P	252.861	0.000244	198.418	0.001221	241.759	0.000244
Ssc.4519.1.A1_at	P	P	P	13037.9	0.000244	13185.4	0.000244	12901.5	0.000244	Ssc.7264.1.A1_at	P	P	P	13054.2	0.000244	13228.5	0.000244	12047.2	0.000244	Ssc.11661.1.A1_at	P	P	P	7487.09	0.000244	8313.06	0.000244	7738.65	0.000244
Ssc.16579.1.S1_at	P	P	P	5281.87	0.000244	5020.04	0.000244	5228.91	0.000244	Ssc.1092.1.A1_at	P	P	P	7319.52	0.000244	6864.19	0.000244	6945.4	0.000244	Ssc.11661.2.S1_at	P	P	P	1671.01	0.000244	3149.02	0.000244	1580.18	0.000244
Ssc.8258.1.S1_at	P	P	P	13423.9	0.000244	13239.6	0.000244	14600.5	0.000244	Ssc.4120.1.A1_at	P	P	P	6078.92	0.000244	5708.66	0.000244	5149.59	0.000244	Ssc.11662.1.S1_at	P	P	P	1055.44	0.000732	730.269	0.000732	843.883	0.000244
Ssc.8258.1.A1_at	P	P	P	6309.16	0.000244	6880.02	0.000244	4655.37	0.000244	Ssc.2866.1.A1_at	P	P	P	1050.4	0.000244	1137.74	0.000244	1197.68	0.000244	Ssc.11663.1.A1_at	P	P	P	253.305	0.000732	293.388	0.001953	273.959	0.000732
Ssc.804.1.S1_at	P	P	P	8819.16	0.000732	8649.4	0.000244	8058.05	0.000732	Ssc.1606.1.A1_at	P	P	P	940.933	0.000732	737.735	0.000244	823.372	0.000732	Ssc.11666.1.S1_a_at	P	A	P	246.374	0.018555	167.414	0.067627	276.783	0.00415
Ssc.1194.1.S1_at	P	P	P	11906.3	0.000244	12655.3	0.000244	13245.2	0.000244	Ssc.17313.1.A1_at	P	P	P	5696.62	0.000244	5376.25	0.000244	5738.81	0.000244	Ssc.11666.1.S1_s_at	P	P	P	696.437	0.037598	488.651	0.030273	881.144	0.037598
Ssc.4920.1.S1_at	P	P	P	1767.85	0.000244	1738.9	0.000244	1667.57	0.000244	Ssc.900.1.A1_at	P	P	P	4815.82	0.000244	4491.88	0.000244	4776.94	0.000244	Ssc.11668.1.A1_at	P	P	P	4365.85	0.000244	4242.11	0.000244	4504.76	0.000244
Ssc.2762.1.S1_at	P	P	P	7103.07	0.000244	6766.67	0.000244	8517.26	0.000244	Ssc.1771.1.A1_at	P	P	P	6423.36	0.000244	7151.69	0.000244	8443.96	0.000244	Ssc.11669.1.S1_at	P	P	P	1643.82	0.000244	1243.82	0.000244	2066.97	0.000244
Ssc.17154.1.A1_a_at	P	P	P	10090.1	0.000244	9480.7	0.000244	9146.13	0.000244	Ssc.1172.1.S1_at	P	P	P	13072.5	0.000244	12768.2	0.000244	12989	0.000244	Ssc.11669.3.A1_at	P	P	P	5281.23	0.000244	4457.86	0.000244	6545.1	0.000244
Ssc.12999.1.S1_at	P	P	P	2116.71	0.000244	1536.92	0.000244	2988	0.000244	Ssc.16681.1.A1_at	P	P	P	9380.03	0.000244	8212.26	0.000244	7831.49	0.000244	Ssc.11670.1.A1_at	P	A	P	57.9795	0.046143	71.7754	0.129639	66.1811	0.010742
Ssc.5153.1.S1_at	P	P	P	8825.15	0.000244	8851.56	0.000244	9452.63	0.000244	Ssc.10822.1.S1_at	P	P	P	6810.43	0.000244	5319.2	0.000244	3799.61	0.000244	Ssc.11670.2.S1_at	P	P	P	207.401	0.001221	178.69	0.005859	199.45	0.00293
Ssc.20489.1.S1_at	P	P	P	545.407	0.00293	485.115	0.01416	669.123	0.001953	Ssc.3188.1.S1_at	P	P	P	1149.49	0.000244	1128.87	0.000244	1447.41	0.000244	Ssc.11670.3.A1_at	P	P	P	72.3058	0.000732	79.6273	0.017578	101.931	0.00415
Ssc.20489.1.S1_s_at	P	P	P	1074.58	0.000732	777.269	0.000244	1515.21	0.000732	Ssc.1014.1.S1_at	P	P	P	6655.76	0.000244	5868.05	0.000244	6862.69	0.000244	Ssc.11671.1.A1_at	P	P	P	1396.48	0.001953	1416.21	0.001221	1311.53	0.000732
Ssc.5232.2.A1_a_at	P	P	P	3676.54	0.000244	3641.81	0.000244	3633.22	0.000732	Ssc.6719.1.A1_at	P	P	P	9665.28	0.000244	9868.02	0.000244	8954.91	0.000244	Ssc.11671.2.S1_at	P	P	P	320.303	0.001953	480.117	0.001221	323.303	0.00293
Ssc.11211.1.A1_at	P	P	P	592.017	0.005859	551.453	0.008057	575.346	0.00415	Ssc.16653.1.S1_at	P	P	P	4978.25	0.000244	4413.8	0.000244	4712.17	0.000244	Ssc.11673.1.S1_at	P	P	P	1723.35	0.000244	1058.32	0.000244	1464.19	0.000244
Ssc.1490.1.S1_at	P	P	P	5013.8	0.000244	4675.15	0.000244	4522.97	0.000244	Ssc.6723.1.A1_at	P	P	P	7506.78	0.000244	6355.83	0.000244	6716.25	0.000244	Ssc.11673.2.S1_at	P	P	P	828.86	0.000244	629.158	0.000244	575.745	0.000244
Ssc.3934.1.S1_at	P	P	P	5322.95	0.000244	4637.57	0.000244	5401.36	0.000244	Ssc.5481.1.A1_at	P	P	P	7088.27	0.000244	6714.61	0.000244	6464.85	0.000244	Ssc.11674.1.A1_at	P	P	P	124.626	0.010742	327.589	0.008057	129.813	0.010742
Ssc.5999.1.A1_at	P	P	P	4761.51	0.000244	4367.74	0.000244	4130.53	0.000244	Ssc.13846.1.A1_at	P	P	P	2880.58	0.000244	2913.8	0.000244	4035.62	0.000244	Ssc.11675.1.A1_at	P	P	P	1287.61	0.000244	1252.4	0.000732	1428.24	0.000244
Ssc.10336.1.S1_at	P	P	P	5687.89	0.000244	5545.59	0.000244	5413.1	0.000244	Ssc.15722.1.S1_at	P	P	P	1932.08	0.000244	1280.92	0.000244	1871.15	0.000244	Ssc.11675.2.A1_at	P	P	P	322.926	0.000244	451.985	0.000244	280.56	0.000244
Ssc.1015.1.S1_at	P	P	P	8296.96	0.000244	8668.92	0.000244	7169.7	0.000244	Ssc.10998.1.A1_at	P	P	P	2340.76	0.000244	1847.82	0.000244	2261.79	0.000244	Ssc.11677.1.A1_at	P	P	P	8653.26	0.000244	7282.65	0.000244	8340.7	0.000244
Ssc.1500.1.S1_a_at	P	P	P	13908.4	0.000244	12109.6	0.000244	13161.9	0.000244	Ssc.12925.1.A1_at	P	P	P	8923.39	0.000244	8718.97	0.000244	9181.22	0.000244	Ssc.11677.2.A1_at	P	P	P	2894.88	0.000732	2458.81	0.000732	1377.13	0.000732
Ssc.2633.1.A1_at	P	P	P	5770.2	0.000244	5837.14	0.000244	5560.47	0.000244	Ssc.10996.1.A1_at	P	P	P	8016.27	0.000244	7527.53	0.000244	7075.46	0.000244	Ssc.11681.1.A1_at	P	P	P	867.557	0.000244	1124.61	0.000244	851.532	0.000244
Ssc.9133.1.A1_at	P	P	P	1496.75	0.000732	1596.81	0.000732	1995.58	0.000244	Ssc.16896.1.A1_at	P	P	P	7105.17	0.000244	8000.99	0.000244	8503.94	0.000244	Ssc.11684.1.A1_at	P	P	P	156.218	0.00293	183.894	0.00415	239.296	0.00293
Ssc.6520.1.A1_at	P	P	P	2649.91	0.000244	2708.4	0.000244	2963	0.000244	Ssc.6875.1.A1_at	P	P	P	1949.8	0.000244	1807.85	0.000244	1991.55	0.000244	Ssc.11688.1.A1_at	P	P	P	792.98	0.008057	693.682	0.008057	760.723	0.008057
Ssc.10316.1.S1_at	P	P	P	3294.87	0.000244	1672.74	0.000244	3762.66	0.000244	Ssc.11072.1.S1_at	P	P	P	5195.59	0.000244	4932.44	0.000244	4704.4	0.000244	Ssc.11689.1.A1_at	P	P	P	3414.39	0.000244	3395.09	0.000244	3298.94	0.000244
Ssc.1638.1.S1_at	P	P	P	3398.91	0.000732	3641.07	0.000244	4850.35	0.000244	Ssc.1439.1.S1_at	P	P	P	6912.56	0.000244	7621.34	0.000244	8499.22	0.000244	Ssc.1169.1.A1_s_at	P	P	P	3417.59	0.000244	2258.58	0.000244	3298.57	0.000244
Ssc.1200.1.S1_at	P	P	P	7721.71	0.000244	7213.81	0.000244	9144.84	0.000244	Ssc.16544.1.S1_at	P	P	P	4665.06	0.000244	3436.32	0.000244	4190.38	0.000244	Ssc.11692.1.A1_at	P	P	P	554.76	0.000244	643.134	0.001221	539.396	0.000732
Ssc.769.1.S1_a_at	P	P	P	11690.3	0.000244	11509.2	0.000244	11968.5	0.000244	Ssc.11199.1.S1_at	P	P	P	7552.85	0.000244	7301.17	0.000244	8995.83	0.000244	Ssc.11692.2.S1_at	P	P	P	384.177	0.000244	499.227	0.000244	423.448	0.000244
Ssc.3311.1.S1_at	P	P	P	6992.77	0.000244	7201.63	0.000244	6016	0.000244	Ssc.14563.1.S1_at	P	P	P	2342.21	0.000244	1609.46	0.000244	3176.7	0.000244	Ssc.11694.1.S1_at	P	P	P	5927.86	0.000244	5538.37	0.000244	5892.9	0.000244
Ssc.5896.1.S1_at	P	P	P	13716.2	0.000244	14884.6	0.000244	15026	0.000244	Ssc.16654.1.A2_at	P	P	P	5165.59	0.000244	6236.41	0.000244	5388.88	0.000244	Ssc.11695.1.S1_at	P	P	P	408.437	0.000244	296.717	0.001953	365.666	0.000732
Ssc.1178.1.S1_at	P	P	P	3323.37	0.000244	2979.9	0.000244	3241.52	0.000244	Ssc.16654.1.A1_at	P	P	P	9234.07	0.000244	9858.61	0.000244	9561.9	0.000244	Ssc.11697.1.A1_at	P	P	P	368.401	0.000244	364.485	0.000244	452.965	0.000244
Ssc.16803.1.A1_at	P	P	P	17204	0.000244	18964.9	0.000244	18795.8	0.000244	Ssc.3547.1.S1_at	P	P	P	1441.63	0.000244	1437.89	0.000244	2024.08	0.000244	Ssc.11698.1.A1_at	P	P	P	121.888	0.000732	93.7703	0.000732	45.3632	0.001221
Ssc.15706.1.S1_at	P	P	P	14723.2	0.00293	14907.1	0.001953	14526.3	0.001953	Ssc.803.1.A1_at	P	P	P	14035.7	0.000244	14000.5	0.000244	12226.8	0.000244	Ssc.1170.1.A1_at	P	P	P	1170.48	0.000732	1199.58	0.000732	1121.66	0.000244
Ssc.10576.1.S1_at	P	P	P	8571.97	0.000244	8757.6	0.000244	9003.93	0.000244	Ssc.9345.1.S1_at	P	P	P	5693.71	0.000244	5213.9	0.000244	4090.81	0.000244	Ssc.11700.1.A1_at	P	P	P	583.2	0.000244	527.797	0.000244	579.628	0.000244
Ssc.17186.2.S1_at	P	P	P	5743	0.000244	5432.76	0.000244	7080.58	0.000244	Ssc.10150.1.S1_at	P	P	P	8500.79	0.000244	9456.68	0.000244	8268.75	0.000244	Ssc.11708.1.A1_at	P	P	P	334.099	0.023926	350.556	0.01416	373.4	0.018555
Ssc.17186.2.S2_at	P	P	P	1537.94	0.000244	1883.33	0.000244	2187.18	0.000244	Ssc.893.1.S1_at	P	P	P	2192.28	0.000244	1802.56	0.000244	1935.41	0.000244	Ssc.1171.1.S1_at	P	P	P	4048.23	0.000244	3049.95	0.000244	4555.76	0.000244
Ssc.2275.1.A1_at	P	P	P	4426.98	0.000244	4017.6	0.000244	4908.99	0.000244	Ssc.4092.1.S1_at	P	P	P	1500.42	0.000244	1369.29	0.000244	1273.74	0.000244	Ssc.11712.1.A1_at	P	P	P	525.62	0.000244	580.569	0.000244	438.462	0.000732
Ssc.20897.1.S1_at	P	P	P	6884.17	0.000244	6802.57	0.000244	6756.46	0.000244	Ssc.5366.1.S1_at	P	P	P	8370.98	0.000244	6664.07	0.000244	8350.12	0.000244	Ssc.11714.1.S1_at	P	P	P	322.548	0.000244	308.342	0.000244	274.51	0.001221
Ssc.8890.1.S1_at	P	P	P	2279.06	0.000244	2034.63	0.000244	1910.94	0.000244	Ssc.1881.1.S1_at	P	P	P	12003.7	0.000244	11631.1	0.000244	11511.5	0.000244	Ssc.11714.2.A1_at	P	P	P	251.197	0.000244	165.662	0.000244	234.234	0.000244
Ssc.7119.1.S1_at	P	P	P	8152.62	0.000244	7871.33	0.000244	6978.64	0.000244	Ssc.1881.1.S2_at	P	P	P	4268.73	0.000244	4506.97	0.000244	4003.64	0.000244	Ssc.11715.1.A1_at	P	P	P	521.501	0.000244	295.763	0.000732	498.056	0.001221
Ssc.3601.1.S1_at	P	P	P	5019.98	0.000244	5230.46	0.000244	5106.29	0.000244	Ssc.4994.1.A1_at	P	P	P	5712.13	0.000244	5147.05	0.000244	6292.67	0.000244	Ssc.11716.1.S1_a_at	P	P	P	367.155	0.000244	310.784	0.000244	375.141	0.000244
Ssc.9029.1.S1_at	P	P	P	15097.6	0.000244	14234.6	0.000244	16020.6	0.000244	Ssc.16802.1.S1_at	P	P	P	6150.26	0.000244	4697.3	0.000244	4360.5	0.000244	Ssc.11716.2.S1_at	P	P	P	2161.56	0.000244	1961.38	0.000244	2705.97	0.000244
Ssc.1005.2.S1_at	P	P	P	9003.81	0.000244	8219.99	0.000244	8741.95	0.000244	Ssc.11125.1.S1_at	P	P	P	8535.8	0.000244	8641.1	0.000244	8631.56	0.000244	Ssc.11718.1.S1_at	P	P	P	1659.85	0.000244	1955.84	0.000244	1886.51	0.000244
Ssc.17318.1.S1_at	P	P	P	4338.74	0.000244	3959	0.000244	3935.88	0.000244	Ssc.16824.1.A1_at	P	P	P	8279.09	0.000244	6835.32	0.000244	8472.41	0.000244	Ssc.11719.1.A1_at	P	P	P	1186.53	0.000244	1213.6	0.000244	1471.82	0.000244
Ssc.7264.1.A1_at	P	P	P	12614.6	0.000244	12586.1	0.000244	14219.2	0.000244	Ssc.13764.1.S1_at	P	P	P	13310.6	0.000244	13558.4	0.000244	11363.9	0.000244	Ssc.1172.1.S1_at	P	P	P	13902.7	0.000244	11837.2	0.000244	14739.1	0.000244
Ssc.1092.1.A1_at	P	P	P	6756.29	0.000244	5811.72	0.000244	5924.94	0.000244	Ssc.3747.1.A1_at	P	P	P	14300.8	0.000244	12966.2	0.000244	11339.2	0.000244	Ssc.11720.1.A1_at	P	A	P	261.371	0.01416	285.901	0.067627	285.503	0.010742
Ssc.4120.1.A1_at	P	P	P	4944.05	0.000244	5515.99	0.000244	5186.7	0.000244	Ssc.3747.1.A1_x_at	P	P	P	14981.8	0.000244	13151.6	0.000244	12262.6	0.000244	Ssc.11724.1.S1_at	P	P	P	264.851	0.000732	334.062	0.000244	232.757	0.00415
Ssc.2866.1.A1_at	P	P	P	1317.91	0.000244	1337.59	0.000244	1640.49	0.000244	Ssc.2078.1.S1_at	P	P	P	1592.35	0.001221	1288.85	0.000732	1687.22	0.000244	Ssc.11726.1.A1_at	P	P	P	1050.53	0.023926	695.761	0.046143	1038.48	0.01416
Ssc.1606.1.A1_at	P	P	P	737.784	0.000732	756.182	0.000244	854.822	0.000244	Ssc.15701.1.S1_at	P	P	P	1286.37	0.000244	780.528	0.000244	1163.71	0.000244	Ssc.11727.1.A1_at	P	P	P	717.098	0.000244	670.378	0.000244	807.065	0.000244
Ssc.17313.1.A1_at	P	P	P	5421.51	0.000244	5056.63	0.000244	6483.68	0.000244	Ssc.1072.1.A1_at	P	P	P	4790.35	0.000244	3597.09	0.000244	2961.88	0.000244	Ssc.11728.1.A1_at	P	P	P	469.975	0.000732	366.735	0.001953	460.096	0.000244
Ssc.900.1.A1_at	P	P	P	5081.79	0.000244	4718.44	0.000244	4993.05	0.000244	Ssc.818.1.S1_at	P	P	P	1175.98	0.001221	1111.32	0.000244	1507.87	0.000244	Ssc.11729.1.A1_at	P	P	P	75.7059	0.030273	99.6318	0.00293	93.3298	0.001953
Ssc.1771.1.A1_at	P	P	P	7605.88	0.000244	7075.59	0.000244	7217.94	0.000244	Ssc.17328.1.A1_at	P	P	P	534.416	0.000244	424.814	0.000244	495.27	0.001221	Ssc.11734.1.A1_at	P	P	P	205.181	0.001953	208.54	0.001953	210.287	0.000732
Ssc.1172.1.S1_at	P	P	P	12447.9	0.000244	12621.5	0.000244	13545.3	0.000244	Ssc.1494.1.S1_at	P	P	P	2572.92	0.000244	2328.93	0.000244	2475.88	0.000244	Ssc.11736.1.A1_at	P	P	P	776.262	0.008057	736.876	0.046143	1023.97	0.00415
Ssc.16681.1.A1_at	P	P	P	7310.63	0.000244	7022.41	0.000244	8003.07	0.000244	Ssc.1589.1.A1_at	P	P	P	1571.4	0.000244	1668.48	0.000244	1442.99	0.000244	Ssc.11739.1.A1_at	P	P	P	1072.88	0.000244	1207.86	0.000244	977.403	0.000244
Ssc.10822.1.S1_at	P	P	P	5283.09	0.000244	5681.87	0.000244	6849.88	0.000244	Ssc.6903.1.S2_at	P	P	P	7717.93	0.000244	7108.15	0.000244	8706.17	0.000244	Ssc.11741.1.S1_at	P	P	P	1437.07	0.000244	1929.26	0.000244	1129.85	0.000244
Ssc.3188.1.S1_at	P	P	P	1284.51	0.000244	1280.94	0.000244	1210.27	0.000244	Ssc.6903.1.S1_at	P	P	P	4149.41	0.000244	4535.36	0.000244	8206.87	0.000244	Ssc.11741.2.A1_at	P	P	P	285.559	0.000732	493.367	0.000244	206.847	0.000244
Ssc.1014.1.S1_at	P	P	P	6994.18	0.000244	5606.52	0.000244	6105.06	0.000244	Ssc.21860.2.S2_at	P	P	P	14652.2	0.000244	15287	0.000244	14787.6	0.000244	Ssc.11742.1.S1_at	P	P	P	3834.51	0.000244	2669.87	0.000244	3573.37	0.000244
Ssc.6719.1.A1_at	P	P	P	6977.92	0.000244	6806.74	0.000244	5471.2	0.000244	Ssc.21860.2.S1_at	P	P	P	14151.7	0.000244	13690.3	0.000244	13502.7	0.000244	Ssc.11742.2.S1_at	P	P	P	2445.33	0.000732	2329.22	0.000732	1906.5	0.000732
Ssc.16653.1.S1_at	P	P	P	4220.95	0.000244	3529.65	0.000244	4932.82	0.000244	Ssc.9839.1.S1_at	P	P	P	10424.3	0.000244	8865.5	0.000244	9420.34	0.000244	Ssc.11743.1.S1_at	P	P	P	248.729	0.000244	377.336	0.000244	224.813	0.000244
Ssc.979.1.S1_at	P	P	P	259.312	0.00415	201.34	0.037598	198.901	0.00293	Ssc.795.1.S1_at	P	P	P	8751.26	0.000244	9461.96	0.000244	7821.41	0.000244	Ssc.11744.1.A1_at	P	P	P	145.436	0.000244	123.353	0.000244	175.528	0.000244
Ssc.6723.1.A1_at	P	P	P	6177.07	0.000244	6133.02	0.000244	7021.77	0.000244	Ssc.2919.1.S1_at	P	P	P	9512.09	0.000244	8116.93	0.000244	8712.35	0.000244	Ssc.11746.1.A1_at	P	P	P	515.535	0.000732	327.232	0.000732	429.727	0.000244
Ssc.5481.1.A1_at	P	P	P	7070.25	0.000244	6839.45	0.000244	6095.73	0.000244	Ssc.16685.1.S1_at	P	P	P	4491.96	0.000244	4301	0.000244	4270.78	0.000244	Ssc.11748.1.S1_at	P	P	P	190.307	0.01416	181.532	0.018555	186.345	0.030273
Ssc.13846.1.A1_at	P	P	P	2899.59	0.000244	2846.9	0.000244	3926.36	0.000244	Ssc.2447.1.A1_at	P	P	P	1121.56	0.000244	514.96	0.001221	823.604	0.000732	Ssc.11751.1.S1_at	P	P	P	255.11	0.000244	204.466	0.000244	134.016	0.000244
Ssc.15722.1.S1_at	P	P	P	1449.41	0.000244	1419.14	0.000244	1506.98	0.000244	Ssc.13574.1.S1_at	P	P	P	14297.6	0.000244	13797.8	0.000244	12772.7	0.000244	Ssc.11752.1.A1_s_at	P	P	P	1503.2	0.000244	1172.28	0.000732	1879.27	0.000244
Ssc.10998.1.A1_at	P	P	P	2176.65	0.000244	2343.32	0.000244	2329.72	0.000244	Ssc.1316.1.S1_at	P	P	P	7037.78	0.000244	7997.86	0.000244	7468.62	0.000244	Ssc.11753.1.S1_at	P	P	P	298.708	0.000244	392.488	0.000244	342.735	0.001953
Ssc.12925.1.A1_at	P	P	P	6569.07	0.000244	7654.17	0.000244	7699.51	0.000244	Ssc.3761.1.A1_at	P	P	P	6029.03	0.000244	6990.38	0.000244	9910.58	0.000244	Ssc.11754.2.S1_a_at	P	P	P	1468.84	0.000732	1204.39	0.001953	1929.46	0.000732
Ssc.10996.1.A1_at	P	P	P	7545.22	0.000244	7149.33	0.000244	7561.98	0.000244	Ssc.7951.1.A1_at	P	P	P	1328.98	0.000244	1225.16	0.000244	1207.05	0.000244	Ssc.11756.1.S1_at	P	P	P	179.534	0.010742	300.16	0.008057	192.089	0.046143
Ssc.16896.1.A1_at	P	P	P	8290.74	0.000244	7911.07	0.000244	6787.16	0.000244	Ssc.11135.1.A1_at	P	P	P	4265.26	0.000244	4300.65	0.000244	5064.45	0.000244	Ssc.11756.3.A1_at	P	P	P	83.2609	0.005859	176.669	0.037598	71.3195	0.00293
Ssc.6875.1.A1_at	P	P	P	2738.55	0.000244	2493.47	0.000244	2533.57	0.000244	Ssc.17252.1.S1_at	P	P	P	3901.72	0.000244	4147.72	0.000244	3812.37	0.000244	Ssc.11757.1.S1_at	P	P	P	1159.96	0.000244	1026.05	0.000244	989.464	0.000244
Ssc.11072.1.S1_at	P	P	P	3940.45	0.000244	3846.77	0.000244	4205.39	0.000244	Ssc.6683.1.S1_at	P	P	P	812.263	0.000244	927.777	0.000732	1325.07	0.000244	Ssc.11758.1.A1_at	P	P	P	111.069	0.00293	123.163	0.000244	119.707	0.000244
Ssc.1439.1.S1_at	P	P	P	7343.9	0.000244	6979.83	0.000244	7805.76	0.000244	Ssc.10966.1.A1_at	P	P	P	4285.93	0.000732	5043.67	0.000732	5792.31	0.000732	Ssc.11759.1.A1_at	P	A	P	110.641	0.030273	176.269	0.01416	79.5685	0.398926
Ssc.16544.1.S1_at	P	P	P	4215.76	0.000244	4643.91	0.000244	5015.64	0.000244	Ssc.16707.1.S1_at	P	P	P	8995.1	0.000244	9446.53	0.000244	10039.6	0.000244	Ssc.1176.1.A1_at	P	P	P	4074.47	0.000244	4292.1	0.000244	3914.1	0.000244
Ssc.11199.1.S1_at	P	P	P	9505.34	0.000244	8854.04	0.000244	7871.27	0.000244	Ssc.20965.1.S1_at	P	P	P	3183.14	0.000244	2128.83	0.000244	3700.3	0.000244	Ssc.11763.1.A1_at	P	P	P	179.973	0.000732	196.615	0.000732	176.796	0.000732
Ssc.14563.1.S1_at	P	P	P	2217.89	0.000244	1889.23	0.000244	2393.63	0.000244	Ssc.957.1.S1_at	P	P	P	4256.81	0.000244	4065.79	0.000244	6048.48	0.000244	Ssc.11767.1.A1_at	P	P	P	979.656	0.000244	978.613	0.000244	952.173	0.000244
Ssc.16654.1.A2_at	P	P	P	6364.78	0.000244	6402.75	0.000244	6061.55	0.000244	Ssc.2764.1.S1_a_at	P	P	P	13276.5	0.000244	12428.7	0.000244	12469.2	0.000244	Ssc.1177.1.S1_at	P	P	P	5243.1	0.000244	6551.16	0.000244	4969.71	0.000244
Ssc.16654.1.A1_at	P	P	P	9057.34	0.000244	8681.46	0.000244	9590.26	0.000244	Ssc.925.1.S1_at	P	P	P	13520.1	0.000244	11621	0.000244	10239.1	0.000244	Ssc.11770.1.S1_at	P	P	P	507.757	0.01416	408.659	0.018555	554.392	0.018555
Ssc.3547.1.S1_at	P	P	P	1405.19	0.000244	1088.3	0.000244	1600.35	0.000244	Ssc.2029.1.S1_at	P	P	P	2516.62	0.000244	2229.86	0.000244	2416.42	0.000244	Ssc.11771.1.A1_at	P	P	P	2304.74	0.000244	2178.29	0.000244	2402.74	0.000732
Ssc.803.1.A1_at	P	P	P	12677.9	0.000244	13821.6	0.000244	14123.2	0.000244	Ssc.4345.1.S2_at	P	P	P	2913.31	0.000244	3047.31	0.000244	3517.19	0.000244	Ssc.11774.1.A1_at	P	P	P	120.978	0.000732	114.021	0.00415	134.438	0.001953
Ssc.9345.1.S1_at	P	P	P	4393.47	0.000244	4453.57	0.000244	3915.35	0.000244	Ssc.4345.1.S1_at	P	P	P	926.411	0.000244	932.363	0.000244	1389.89	0.000244	Ssc.11775.1.S1_at	P	P	P	6053.46	0.000244	5389.63	0.000244	5776.01	0.000244
Ssc.10150.1.S1_at	P	P	P	7577.49	0.000244	7651.65	0.000244	6783.87	0.000244	Ssc.17619.1.S1_at	P	P	P	1913.43	0.000244	1812.04	0.000244	2047.96	0.000244	Ssc.11779.1.S1_at	P	P	P	5455.1	0.000244	3221.21	0.000244	3521.6	0.000244
Ssc.893.1.S1_at	P	P	P	1734.88	0.000244	1580.66	0.000244	1976.85	0.000244	Ssc.1641.1.S1_at	P	P	P	5115.79	0.000244	4552.5	0.000244	6419.42	0.000244	Ssc.1178.1.S1_at	P	P	P	3409.49	0.000244	3256.05	0.000244	3128.96	0.000244
Ssc.4092.1.S1_at	P	P	P	1198.65	0.000244	1214.22	0.000244	1114.18	0.000244	Ssc.10538.1.A1_at	P	P	P	3426.05	0.000244	4251.64	0.000244	4341.18	0.000244	Ssc.11781.1.A1_at	P	P	A	76.576	0.023926	103.931	0.018555	117.524	0.037598
Ssc.5366.1.S1_at	P	P	P	6632.33	0.000244	5622.91	0.000244	6920.4	0.000244	Ssc.1952.1.S1_at	P	P	P	1168.36	0.000244	953.529	0.000244	1139.5	0.000244	Ssc.11782.2.A1_at	P	P	P	189.956	0.001953	247.384	0.008057	116.127	0.005859
Ssc.1881.1.S1_at	P	P	P	9420.09	0.000244	9713.66	0.000244	10707.1	0.000244	Ssc.20732.1.A1_at	P	P	P	5620.77	0.000244	5992.97	0.000244	5244.26	0.000244	Ssc.11784.1.S1_at	P	P	P	436.192	0.000244	510.141	0.000244	513.34	0.000244
Ssc.1881.1.S2_at	P	P	P	3040.37	0.000244	2986.39	0.000244	3602.13	0.000244	Ssc.9571.1.S1_at	P	P	P	5618.42	0.000244	6903.55	0.000244	6116.27	0.000244	Ssc.11785.1.A1_at	P	P	P	3991.92	0.000244	4015.85	0.000244	3806.03	0.000244
Ssc.4994.1.A1_at	P	P	P	5487.33	0.000244	5016.89	0.000244	5212.22	0.000244	Ssc.11032.1.S1_at	P	P	P	5653.8	0.000244	4981.89	0.000244	6158.67	0.000244	Ssc.11785.2.A1_at	P	P	P	1642.19	0.000244	1413.31	0.000244	1767.11	0.000244
Ssc.16802.1.S1_at	P	P	P	4288.76	0.000244	4111.33	0.000244	4419.36	0.000244	Ssc.4896.1.A1_at	P	P	P	1457.4	0.00415	1039.29	0.00415	1586.29	0.001953	Ssc.11787.1.S1_at	P	P	P	929.372	0.000244	968.831	0.000244	1153.94	0.000244
Ssc.11125.1.S1_at	P	P	P	9027.3	0.000244	8245.14	0.000244	8752.89	0.000244	Ssc.3996.1.A1_at	P	P	P	912.394	0.000244	958.623	0.000244	1012.97	0.000244	Ssc.11787.2.A1_at	P	P	P	4133.74	0.000244	4126.47	0.000244	4965.88	0.000244
Ssc.16824.1.A1_at	P	P	P	8662.2	0.000244	7763.33	0.000244	8418.49	0.000244	Ssc.20251.1.S1_at	P	P	P	4246.08	0.000244	5220.93	0.000244	4931.73	0.000244	Ssc.11789.1.A1_at	P	P	P	746.835	0.000244	838.734	0.000244	785.423	0.000244
Ssc.13764.1.S1_at	P	P	P	12610.6	0.000244	12896	0.000244	12630.1	0.000244	Ssc.3467.1.S1_at	P	P	P	1598.17	0.000732	1331.37	0.001221	1864.23	0.000732	Ssc.1179.1.S1_at	P	P	P	1436.5	0.000732	1340.01	0.000732	1431.97	0.00293
Ssc.3747.1.A1_at	P	P	P	12172.4	0.000244	12008	0.000244	13764.6	0.000244	Ssc.13760.1.S1_a_at	P	P	P	4071.06	0.000244	3849.69	0.000244	5294.32	0.000244	Ssc.11790.1.S1_at	P	P	P	343.706	0.000244	416.119	0.000244	346.925	0.000244
Ssc.3747.1.A1_x_at	P	P	P	12554.9	0.000244	12574.1	0.000244	14949.5	0.000244	Ssc.11548.1.S2_at	P	P	P	7662.31	0.000244	7509.74	0.000244	6619.45	0.000244	Ssc.11790.3.A1_a_at	P	P	P	828.925	0.001221	659.046	0.000244	959.601	0.000244
Ssc.2078.1.S1_at	P	P	P	1273.41	0.001221	1000.17	0.000732	1699.59	0.000732	Ssc.11548.1.S1_at	P	P	P	12224	0.000244	12489.2	0.000244	11389.4	0.000244	Ssc.11791.1.S1_at	P	P	P	1293.48	0.000244	1166.28	0.001953	1443.82	0.000244
Ssc.15701.1.S1_at	P	P	P	977.767	0.000244	963.135	0.000244	1487.29	0.000244	Ssc.993.1.A1_at	P	P	P	19428.7	0.000244	17464.1	0.000244	15914.5	0.000244	Ssc.11792.1.A1_at	P	P	P	7044.14	0.000244	5697.55	0.000244	6670.96	0.000244
Ssc.1072.1.A1_at	P	P	P	2463.8	0.000244	2620.59	0.000244	2903.41	0.000244	Ssc.945.1.S1_a_at	P	P	P	17847.8	0.000244	17045.8	0.000244	15886.8	0.000244	Ssc.11793.1.A1_at	P	P	P	282.721	0.000244	273.547	0.000732	248.599	0.000732
Ssc.818.1.S1_at	P	P	P	1144.4	0.000244	1190.58	0.000732	1100.62	0.000244	Ssc.17253.1.S1_at	P	P	P	4102.12	0.000244	3557.61	0.000244	3999.18	0.000244	Ssc.11795.1.S1_at	P	P	P	1394.22	0.000732	1231.61	0.000732	1220.68	0.000732
Ssc.17328.1.A1_at	P	P	P	517.183	0.001953	476.776	0.000732	760.913	0.00293	Ssc.15648.1.S1_at	P	P	P	201.096	0.000244	184.271	0.000244	175.268	0.000244	Ssc.11796.1.S1_at	P	P	P	246.072	0.000244	247.939	0.000732	208.035	0.001221
Ssc.1494.1.S1_at	P	P	P	2181.39	0.000244	2056.37	0.000244	3294.48	0.000244	Ssc.20915.1.S1_at	P	P	P	7360.75	0.000244	5964.57	0.000244	5871.17	0.000244	Ssc.11797.1.A1_at	P	A	P	155.269	0.01416	143.994	0.129639	146.741	0.01416
Ssc.1589.1.A1_at	P	P	P	1450.53	0.000244	1326.81	0.000244	1615.08	0.000244	Ssc.16721.1.S1_at	P	P	P	4544.75	0.000244	4372.91	0.000244	5918.9	0.000244	Ssc.11797.2.S1_at	P	P	P	167.575	0.005859	143.038	0.010742	147.174	0.001953
Ssc.6903.1.S2_at	P	P	P	8030.64	0.000244	6539.76	0.000244	7874.3	0.000244	Ssc.7000.1.S1_at	P	P	P	422.237	0.005859	333.013	0.046143	382.853	0.005859	Ssc.11798.1.A1_at	P	P	P	557.798	0.000732	398.2	0.001221	425.757	0.001221
Ssc.6903.1.S1_at	P	P	P	5764.61	0.000244	5707.98	0.000244	4783.87	0.000244	Ssc.11203.1.S1_at	P	P	P	6984.87	0.000244	6808.63	0.000244	7738.25	0.000244	Ssc.118.1.S1_at	P	P	P	437.2	0.001221	1094.61	0.000244	310.023	0.008057
Ssc.21860.2.S2_at	P	P	P	15881.2	0.000244	15060.9	0.000244	13893.6	0.000244	Ssc.1287.1.S1_at	P	P	P	3468.13	0.000244	3202.59	0.000244	3323.26	0.000244	Ssc.1180.1.S1_at	P	P	P	359.22	0.000732	288.118	0.00415	328.483	0.00415
Ssc.21860.2.S1_at	P	P	P	13727.7	0.000244	12951.7	0.000244	13565.4	0.000244	Ssc.1448.1.A1_at	P	P	P	3362.71	0.000244	2858.08	0.000244	3705.64	0.000244	Ssc.11801.1.A1_at	P	P	P	419.189	0.000244	526.948	0.000244	598.955	0.000244
Ssc.9839.1.S1_at	P	P	P	7257.2	0.000244	7104.84	0.000244	7464.78	0.000244	Ssc.20283.1.S1_at	P	P	P	5860.67	0.000244	5325.84	0.000244	5213.81	0.000244	Ssc.11801.2.A1_at	P	P	A	29.273	0.030273	38.7609	0.046143	25.8037	0.111572
Ssc.795.1.S1_at	P	P	P	8644.58	0.000244	8274.09	0.000244	10029.7	0.000244	Ssc.16770.1.S1_at	P	P	P	2528.81	0.000244	2883.86	0.000244	2312.28	0.000244	Ssc.11803.1.A1_at	P	P	P	160.752	0.008057	173.583	0.010742	86.9222	0.046143
Ssc.2919.1.S1_at	P	P	P	8441.06	0.000244	7503.23	0.000244	8447.43	0.000244	Ssc.4382.1.S1_at	P	P	P	2686.92	0.000244	2979.42	0.000244	3711.58	0.000244	Ssc.11805.1.A1_a_at	P	P	P	434.174	0.000244	703.646	0.000244	465.354	0.000244
Ssc.16685.1.S1_at	P	P	P	2520.59	0.000244	2305.17	0.000244	2288.89	0.000244	Ssc.850.1.S1_at	P	P	P	1262.4	0.000732	1143.54	0.000732	1179.97	0.001221	Ssc.11809.1.S1_at	P	P	P	354.789	0.000732	691.624	0.000732	364.354	0.000732
Ssc.2447.1.A1_at	P	P	P	733.948	0.000244	563.553	0.000244	930.306	0.000244	Ssc.1171.1.S1_at	P	P	P	4619.91	0.000244	3735.85	0.000244	4183.81	0.000244	Ssc.11809.2.S1_at	P	P	P	239.681	0.000244	773.902	0.000244	181.369	0.000244
Ssc.13574.1.S1_at	P	P	P	13514.8	0.000244	13068.2	0.000244	13517.7	0.000244	Ssc.5070.1.A1_at	P	P	P	5550.06	0.000244	6242.87	0.000244	6233.06	0.000244	Ssc.1181.1.S1_at	P	P	P	12932.2	0.000244	12933.8	0.000244	11070.4	0.000244
Ssc.1316.1.S1_at	P	P	P	6972.05	0.000244	6898.15	0.000244	7007.26	0.000244	Ssc.21758.1.S1_at	P	P	P	1042.09	0.000244	744.741	0.000244	1106.71	0.000244	Ssc.11811.1.S1_at	P	P	P	1807	0.000244	2213.18	0.000244	1744.13	0.000244
Ssc.3761.1.A1_at	P	P	P	9994.72	0.000244	8513.11	0.000244	8149.2	0.000244	Ssc.5018.1.S1_at	P	P	P	2864.34	0.000244	1726.78	0.000244	2503.33	0.000244	Ssc.11815.1.A1_s_at	P	P	P	135.761	0.000244	119.446	0.00415	149.871	0.001953
Ssc.7951.1.A1_at	P	P	P	1651.48	0.000244	1932.62	0.000244	2143.55	0.000732	Ssc.105.2.A1_at	P	P	P	4452.13	0.000244	3703.12	0.000244	3898.3	0.000244	Ssc.11816.1.A1_at	P	P	P	382.19	0.000244	392.774	0.000732	374.666	0.000244
Ssc.11135.1.A1_at	P	P	P	4859.48	0.000244	4975.7	0.000244	6008.16	0.000244	Ssc.17030.1.S1_at	P	P	P	1048.35	0.000732	865.404	0.000732	1369.49	0.000244	Ssc.11816.2.A1_a_at	P	P	P	380.679	0.000244	558.808	0.000244	678.447	0.000244
Ssc.17252.1.S1_at	P	P	P	3635.05	0.000244	3723.13	0.000244	3424.35	0.000244	Ssc.14465.1.A1_at	P	P	P	3301.24	0.000244	3557.27	0.000244	3440.26	0.000244	Ssc.11818.1.A1_at	P	P	P	474.471	0.030273	579.932	0.030273	624.5	0.018555
Ssc.6683.1.S1_at	P	P	P	1014.91	0.000732	1032.01	0.000732	1185.96	0.000732	Ssc.3970.1.A1_at	P	P	P	2475.39	0.000244	2694.36	0.000244	2147.09	0.000244	Ssc.11819.1.A1_at	P	P	P	241.093	0.000244	259.527	0.000244	231.81	0.000244
Ssc.10966.1.A1_at	P	P	P	5852.31	0.000732	5701	0.000732	5743.36	0.000732	Ssc.15728.1.S1_at	P	P	P	8258.13	0.000244	8222.83	0.000244	9513.41	0.000244	Ssc.11821.1.A1_at	P	P	P	714.893	0.000244	748.25	0.000244	825.887	0.000244
Ssc.16707.1.S1_at	P	P	P	9334.03	0.000244	8720.04	0.000244	8982.86	0.000244	Ssc.15605.1.A1_at	P	P	P	454.961	0.000244	448.026	0.001221	665.974	0.000732	Ssc.11822.1.A1_at	P	P	P	1070.55	0.000244	1141.33	0.000244	1341.47	0.000244
Ssc.20965.1.S1_at	P	P	P	2846.19	0.000244	2418.33	0.000244	3440.1	0.000244	Ssc.17272.1.A1_at	P	P	P	6291.45	0.000244	5394.24	0.000244	5541.1	0.000244	Ssc.11826.1.A1_at	P	A	P	207.815	0.037598	227.407	0.056152	240.499	0.056152
Ssc.957.1.S1_at	P	P	P	4263.32	0.000244	3300.4	0.000244	4624.76	0.000244	Ssc.1969.1.A1_at	P	P	P	6320.78	0.000244	8108.8	0.000244	8883.07	0.000244	Ssc.11828.1.A1_at	P	P	P	44.3727	0.00415	39.6854	0.008057	48.4327	0.001953
Ssc.2764.1.S1_a_at	P	P	P	11090.8	0.000244	10495	0.000244	11160	0.000244	Ssc.7359.1.A1_at	P	P	P	4208.85	0.000244	4112.97	0.000244	3726.56	0.000244	Ssc.11828.2.S1_at	P	P	P	399.247	0.000732	304.392	0.000732	446.604	0.000732
Ssc.925.1.S1_at	P	P	P	11121.9	0.000244	11695.3	0.000244	11110.7	0.000244	Ssc.15720.1.A1_at	P	P	P	4623	0.000244	4377.96	0.000244	5129.16	0.000244	Ssc.11828.3.S1_at	P	P	P	449.745	0.030273	524.18	0.043945	456.836	0.023926
Ssc.2029.1.S1_at	P	P	P	2221.37	0.000244	1846	0.000244	2217.57	0.000244	Ssc.3549.1.S1_at	P	P	P	4243.68	0.000244	5215.51	0.000244	5740.49	0.000244	Ssc.1183.1.S1_at	P	P	P	142.148	0.000244	115.886	0.000732	94.2437	0.000244
Ssc.4345.1.S2_at	P	P	P	2297.24	0.000244	1906.13	0.000732	3253.49	0.000244	Ssc.13777.2.S1_at	P	P	P	1406.04	0.000244	1280.28	0.000244	1507.27	0.000244	Ssc.11832.1.S1_at	P	P	P	1644.38	0.000244	1793.49	0.000244	1552	0.000244
Ssc.4345.1.S1_at	P	P	P	654.291	0.000244	613.184	0.000244	1008.29	0.000244	Ssc.1674.1.A1_at	P	P	P	2773.04	0.000244	2751.03	0.000244	1977.92	0.000244	Ssc.11839.1.S1_at	P	P	P	573.572	0.000244	503.472	0.000244	662.129	0.000244
Ssc.17619.1.S1_at	P	P	P	1483.9	0.000244	1344.97	0.000244	1421.26	0.000244	Ssc.14278.1.A1_at	P	P	P	706.29	0.000244	761.075	0.000244	704.086	0.000244	Ssc.11845.1.A1_at	P	P	P	134.181	0.000244	114.292	0.001221	184.517	0.000244
Ssc.1641.1.S1_at	P	P	P	5482.99	0.000244	4923.6	0.000244	5769.53	0.000244	Ssc.3723.1.S1_at	P	P	P	3841.66	0.000244	3935.16	0.000244	4486.19	0.000244	Ssc.11852.1.A1_at	P	P	P	309.087	0.000244	230.616	0.000244	254.857	0.000244
Ssc.10538.1.A1_at	P	P	P	3249.28	0.000244	3418.47	0.000244	3056.85	0.000244	Ssc.12307.1.A1_at	P	P	P	5897.99	0.000244	5632.39	0.000244	5839.78	0.000244	Ssc.11857.1.A1_at	P	P	P	114.7	0.00415	143.31	0.00293	149.943	0.00293
Ssc.1952.1.S1_at	P	P	P	1054.14	0.000244	845.537	0.000244	1139.04	0.000244	Ssc.6462.1.A1_at	P	P	P	943.511	0.000244	1673.72	0.000244	1619.4	0.000244	Ssc.11858.1.S1_at	P	P	P	829.944	0.000244	1013.8	0.000244	752.476	0.000244
Ssc.20732.1.A1_at	P	P	P	4790.82	0.000244	5088.77	0.000244	4106.02	0.000244	Ssc.9128.1.A1_at	P	P	P	985.863	0.001953	1145.28	0.000732	1072.82	0.000732	Ssc.11859.1.A1_at	P	P	A	825.682	0.01416	889.784	0.023926	779.481	0.018555
Ssc.9571.1.S1_at	P	P	P	6603.96	0.000244	7051.41	0.000244	6651.2	0.000244	Ssc.3080.1.A1_at	P	P	P	632.618	0.000732	598.985	0.000244	680.324	0.000244	Ssc.11861.1.S1_at	P	P	P	5297.71	0.000244	5394.05	0.000244	4419.62	0.000244
Ssc.11032.1.S1_at	P	P	P	6177.69	0.000244	5597.47	0.000244	6387.61	0.000244	Ssc.7582.1.A1_at	P	P	P	5273.2	0.000244	5799.96	0.000244	5378	0.000244	Ssc.1187.1.S1_at	P	P	P	167.771	0.000244	154.799	0.010742	198.161	0.000732
Ssc.4896.1.A1_at	P	P	P	1012.68	0.00415	1029.66	0.00293	2082.36	0.001953	Ssc.9752.1.A1_at	P	P	P	9975.72	0.000244	10176	0.000244	9200.15	0.000244	Ssc.11870.1.A1_at	P	P	P	450.947	0.010742	570.891	0.00415	466.882	0.005859
Ssc.3996.1.A1_at	P	P	P	832.663	0.000244	772.929	0.000244	994.035	0.000244	Ssc.8139.1.S1_at	P	P	P	861.404	0.000244	697.99	0.000244	969.2	0.000244	Ssc.11871.1.A1_at	P	P	P	58.5014	0.149658	111.343	0.018555	47.5977	0.037598
Ssc.20251.1.S1_at	P	P	P	4502.31	0.000244	4454.43	0.000244	4905.33	0.000244	Ssc.2257.1.S1_at	P	P	P	9328.43	0.000244	8227.64	0.000244	9173.25	0.000244	Ssc.11874.1.S1_at	P	P	P	1252.48	0.001221	1032.21	0.00293	1311.43	0.000732
Ssc.3467.1.S1_at	P	P	P	1145.97	0.001221	949.973	0.000732	2114.77	0.000244	Ssc.868.1.S1_at	P	P	P	8971	0.000244	8476.92	0.000244	8903.05	0.000244	Ssc.11875.1.A1_at	P	P	P	389.927	0.000244	310.799	0.000732	302.053	0.000244
Ssc.13760.1.S1_a_at	P	P	P	5833.01	0.000244	5805.37	0.000244	5674.88	0.000244	Ssc.2032.1.S1_at	P	P	P	2662.85	0.000244	1955.14	0.000244	2104.11	0.000244	Ssc.11877.1.A1_at	P	P	P	136.164	0.00415	141.217	0.005859	130.307	0.001953
Ssc.11548.1.S2_at	P	P	P	7013.94	0.000244	6729.57	0.000244	7444.04	0.000244	Ssc.6865.1.S1_at	P	P	P	3874.68	0.000244	3875.09	0.000244	3817.87	0.000244	Ssc.11878.1.S1_at	P	P	P	1481.1	0.000244	1052.65	0.001221	1704.86	0.000244
Ssc.11548.1.S1_at	P	P	P	11540.3	0.000244	11040.8	0.000244	11917	0.000244	Ssc.15723.1.S1_at	P	P	P	321.334	0.00415	305.716	0.00415	564.08	0.000244	Ssc.11879.1.A1_at	P	P	P	219.884	0.000244	197.987	0.000244	328.288	0.000244
Ssc.993.1.A1_at	P	P	P	17286.8	0.000244	17593.5	0.000244	18808.6	0.000244	Ssc.5355.1.S1_at	P	P	P	4650.82	0.000244	4692.41	0.000244	5359.98	0.000244	Ssc.11881.1.A1_a_at	P	P	P	174.751	0.000732	187.394	0.000244	160.255	0.000732
Ssc.945.1.S1_a_at	P	P	P	17081	0.000244	16537.6	0.000244	17810.2	0.000244	Ssc.18360.1.S1_at	P	P	P	1376.86	0.000244	1157.93	0.000732	1478.85	0.000244	Ssc.11883.1.A1_at	A	P	P	47.3778	0.018555	27.2665	0.71875	53.0899	0.046143
Ssc.17253.1.S1_at	P	P	P	3527.34	0.000244	3357.44	0.000244	4106.34	0.000244	Ssc.2292.1.A1_at	P	P	P	3795.93	0.000244	3940.7	0.000244	4237.06	0.000244	Ssc.11884.1.A1_at	P	P	P	379.002	0.001953	400.053	0.00293	331.908	0.001953
Ssc.15648.1.S1_at	P	P	P	184.375	0.000244	187.195	0.000244	310.627	0.000244	Ssc.19545.1.S1_at	P	P	P	3645.33	0.000244	3208.33	0.000244	2406.81	0.000244	Ssc.11889.1.S1_at	P	P	P	3105.19	0.000244	2902.4	0.000244	3323.49	0.000244
Ssc.20915.1.S1_at	P	P	P	7629.17	0.000244	6458.36	0.000244	6007.45	0.000244	Ssc.11002.1.S1_at	P	P	P	4911.29	0.000244	4774.02	0.000244	5279.72	0.000244	Ssc.1189.1.S1_at	P	P	P	1206.97	0.000244	1345.1	0.000244	1087.68	0.000244
Ssc.16721.1.S1_at	P	P	P	4456.85	0.000244	3883.63	0.000244	4741.33	0.000244	Ssc.4554.1.S1_at	P	P	P	8499.21	0.000244	9090.63	0.000244	7745.71	0.000244	Ssc.11892.1.A1_at	P	P	P	149.43	0.001221	178.665	0.001953	138.697	0.000732
Ssc.7000.1.S1_at	P	P	P	341.285	0.018555	368.075	0.005859	447.491	0.005859	Ssc.9264.1.A1_at	P	P	P	702.182	0.000244	582.884	0.000244	744.04	0.000244	Ssc.11893.1.S1_at	P	P	P	615.762	0.000244	418.327	0.000244	537.985	0.000244
Ssc.11203.1.S1_at	P	P	P	6310.09	0.000244	6649.35	0.000244	7325.75	0.000244	Ssc.5023.1.S1_at	P	P	P	3183.62	0.000244	3282.4	0.000244	2773.43	0.000244	Ssc.11898.1.A1_at	P	P	P	884.54	0.000244	765.587	0.000244	1122.78	0.000244
Ssc.1287.1.S1_at	P	P	P	3021.89	0.000244	3066.7	0.000244	3516.26	0.000244	Ssc.1002.1.A1_at	P	P	P	5460.75	0.000244	5183.47	0.000244	5764.22	0.000244	Ssc.1190.1.S1_at	P	P	P	361.656	0.000244	430.89	0.000244	446.717	0.000244
Ssc.1448.1.A1_at	P	P	P	3743.73	0.000244	3685.31	0.000244	3725.24	0.000244	Ssc.13837.1.S1_at	P	P	P	3102.2	0.000244	2197.19	0.00415	2362.93	0.000244	Ssc.11900.1.A1_at	P	P	P	178.42	0.000244	308.707	0.000244	122.12	0.000244
Ssc.20283.1.S1_at	P	P	P	6552.42	0.000244	5790.41	0.000244	6785.52	0.000244	Ssc.1149.1.S1_at	P	P	P	5285.8	0.000244	5251.28	0.000244	7577.28	0.000244	Ssc.11901.1.S1_at	P	P	P	327.11	0.000244	497.655	0.000244	299.458	0.000244
Ssc.16770.1.S1_at	P	P	P	2315.28	0.000244	2179.24	0.000244	2210.52	0.000244	Ssc.7021.1.A1_at	P	P	P	3524.69	0.000244	3361.07	0.000244	4129.15	0.000244	Ssc.11902.1.A1_s_at	P	P	P	482.717	0.000244	334.939	0.000732	502.334	0.000244
Ssc.4382.1.S1_at	P	P	P	3298.23	0.000244	3191.89	0.000244	3208.5	0.000244	Ssc.6714.1.A1_at	P	P	P	1844.94	0.000244	1573.16	0.000244	1967.24	0.000244	Ssc.11903.1.A1_at	P	P	P	286.797	0.000244	322.724	0.000244	288.159	0.000244
Ssc.850.1.S1_at	P	P	P	1306.12	0.000732	1106.83	0.000732	1260.19	0.000732	Ssc.6281.1.S1_at	P	P	P	2697.46	0.000244	2175.66	0.000244	2429.85	0.000244	Ssc.11906.1.S1_at	P	P	P	2938.39	0.000244	2793.43	0.000244	2453.44	0.000244
Ssc.1171.1.S1_at	P	P	P	4312.79	0.000244	3969.04	0.000244	4296.56	0.000244	Ssc.17029.1.A1_at	P	P	P	114.6	0.000244	103.089	0.000244	127.134	0.000244	Ssc.11908.1.A1_at	P	P	P	269.699	0.000244	246.054	0.000244	220.586	0.000244
Ssc.5070.1.A1_at	P	P	P	7442.28	0.000244	8484.22	0.000244	7551.19	0.000244	Ssc.23247.1.S1_at	P	P	P	8574.36	0.000244	9139.12	0.000244	8409.07	0.000244	Ssc.11909.1.S1_at	P	P	P	405.77	0.018555	371.157	0.018555	389.845	0.030273
Ssc.21758.1.S1_at	P	P	P	1050.21	0.000244	879.707	0.000244	1195.95	0.000244	Ssc.11113.1.S1_at	P	P	P	4933.39	0.000244	4684.45	0.000244	5180.99	0.000244	Ssc.1191.1.S1_at	P	P	P	289.348	0.000244	402.567	0.000244	68.8526	0.00293
Ssc.5018.1.S1_at	P	P	P	2119.28	0.000244	1644.95	0.000244	2296.72	0.000244	Ssc.3337.1.A1_at	P	P	P	5021.11	0.000244	4882.14	0.000244	4661.82	0.000244	Ssc.11910.1.S1_at	P	P	P	1370.22	0.000244	1633.8	0.000244	1451.16	0.000244
Ssc.105.2.A1_at	P	P	P	4739.4	0.000244	5207.61	0.000244	5084.78	0.000244	Ssc.7514.1.A1_at	P	P	P	1397.77	0.000244	1151.54	0.000244	849.827	0.000244	Ssc.11911.1.A1_at	P	P	P	90.2134	0.095215	108.869	0.018555	109.687	0.008057
Ssc.17030.1.S1_at	P	P	P	1611.46	0.000732	1842.82	0.000244	1543.41	0.000244	Ssc.16430.1.S1_at	P	P	P	4251.65	0.000244	4227.33	0.000244	2795.59	0.000244	Ssc.11912.1.S1_at	P	P	P	2472.18	0.000244	2007.28	0.000244	1920.87	0.000244
Ssc.14465.1.A1_at	P	P	P	3456.33	0.000244	3450.54	0.000244	3351.32	0.000244	Ssc.6810.1.A1_at	P	P	P	1388.97	0.000244	1709.61	0.000244	1897.8	0.000244	Ssc.11913.1.S1_at	P	P	P	4698.81	0.000244	2849.35	0.000244	4148.95	0.000732
Ssc.3970.1.A1_at	P	P	P	2180.13	0.000244	2442.62	0.000244	2327.55	0.000244	Ssc.10588.1.A1_at	P	P	P	4020.38	0.000244	3052.3	0.000244	3497.68	0.000244	Ssc.11920.1.A1_at	P	P	P	178.958	0.00415	179.043	0.023926	196.797	0.010742
Ssc.15728.1.S1_at	P	P	P	8130.24	0.000244	8193.58	0.000244	8268.19	0.000244	Ssc.9742.1.S1_s_at	P	P	P	4338.12	0.000244	3621.05	0.000244	4550.41	0.000244	Ssc.11922.1.S1_at	P	P	P	186.251	0.000732	165.157	0.000732	240.593	0.000732
Ssc.15605.1.A1_at	P	P	P	689.14	0.000244	562.679	0.000244	672.065	0.000244	Ssc.7463.1.A1_at	P	P	P	2185.5	0.000244	1957.15	0.000244	2431.06	0.000244	Ssc.11925.1.A1_at	P	P	P	95.1153	0.056152	118.152	0.01416	55.1441	0.023926
Ssc.17272.1.A1_at	P	P	P	5004.5	0.000244	4441.87	0.000244	4708.06	0.000244	Ssc.6886.1.A1_at	P	P	P	1978.78	0.000244	1706.31	0.000244	1396.71	0.000244	Ssc.11929.1.A1_at	P	P	P	348.105	0.001221	251.954	0.005859	294.88	0.001221
Ssc.1969.1.A1_at	P	P	P	4690.5	0.000244	4335.17	0.000244	5790.63	0.000244	Ssc.5773.1.A1_at	P	P	P	2160.9	0.000244	1829.98	0.000244	2068.04	0.000244	Ssc.1193.1.A1_at	P	P	P	1314.3	0.000244	1298.68	0.000244	1287.37	0.000244
Ssc.7359.1.A1_at	P	P	P	3662.61	0.000244	3741.47	0.000244	3633.25	0.000244	Ssc.5773.1.S1_at	P	P	P	485.774	0.000732	685.395	0.000732	493.156	0.00415	Ssc.1193.2.S1_at	P	P	P	377.111	0.000244	674.54	0.000244	359.686	0.000244
Ssc.15720.1.A1_at	P	P	P	4075.85	0.000244	3443.36	0.000244	3376.48	0.000244	Ssc.7315.1.S1_at	P	P	P	6793.81	0.000244	4978.51	0.000244	4638.02	0.000244	Ssc.1193.3.A1_at	P	P	P	483.369	0.000732	586.914	0.000244	469.59	0.000732
Ssc.3549.1.S1_at	P	P	P	3214.36	0.000244	3401.43	0.000244	5693.25	0.000244	Ssc.23511.1.S1_at	P	P	P	6975.77	0.000244	6136.33	0.000244	6545.33	0.000244	Ssc.11932.1.A1_at	P	A	P	125.242	0.010742	116.939	0.095215	156.415	0.01416
Ssc.13777.2.S1_at	P	P	P	1274.15	0.000244	1562.6	0.000244	1419.52	0.000244	Ssc.11285.1.S1_at	P	P	P	2675.86	0.000244	2840.2	0.000244	3163.24	0.000244	Ssc.11935.1.A1_at	P	P	P	168.717	0.000244	494.856	0.000244	162.555	0.000244
Ssc.1674.1.A1_at	P	P	P	1215.24	0.000244	1171.84	0.000244	1368.31	0.000244	Ssc.4882.1.S1_at	P	P	P	590.172	0.001221	557.569	0.000732	525.835	0.001953	Ssc.11937.1.S1_at	P	P	P	14214.9	0.000244	13514.7	0.000244	12107.4	0.000244
Ssc.14278.1.A1_at	P	P	P	1228.28	0.000244	747.951	0.000244	1701.2	0.000244	Ssc.17325.1.S1_at	P	P	P	1011.1	0.000244	1834.6	0.000244	1087.23	0.000244	Ssc.1194.1.S1_at	P	P	P	13148.6	0.000244	11811.2	0.000244	13959.4	0.000244
Ssc.3723.1.S1_at	P	P	P	3696.2	0.000244	3567.44	0.000244	2897.76	0.000244	Ssc.15631.1.S1_at	P	P	P	9457.75	0.000244	10190	0.000244	8889.3	0.000244	Ssc.11942.1.S1_at	M	P	P	109.446	0.046143	134.963	0.067627	107.05	0.037598
Ssc.12307.1.A1_at	P	P	P	5424.92	0.000244	5862.52	0.000244	5856.89	0.000244	Ssc.20101.1.S1_at	P	P	P	5058.47	0.000244	4089.72	0.000244	4964.58	0.000244	Ssc.11945.1.A1_at	P	P	P	133.708	0.01416	83.4297	0.00415	122.267	0.001221
Ssc.6462.1.A1_at	P	P	P	957.511	0.000244	1387.6	0.000244	1383.94	0.000244	Ssc.6701.1.S1_at	P	P	P	504.735	0.000732	570.088	0.000732	557.376	0.000732	Ssc.11948.1.A1_at	P	A	P	188.302	0.030273	155.604	0.111572	179.438	0.01416
Ssc.9128.1.A1_at	P	P	P	1242.17	0.000732	1256.57	0.000732	1327.35	0.000244	Ssc.5104.1.S1_at	P	P	P	2952.73	0.001221	3206.03	0.000732	3432.43	0.000732	Ssc.1195.1.S1_at	P	P	P	166.967	0.005859	385.223	0.000244	154.257	0.018555
Ssc.3080.1.A1_at	P	P	P	459.539	0.000732	620.134	0.000244	618.762	0.000732	Ssc.1970.1.S1_at	P	P	P	3426.7	0.000244	2166.92	0.000244	2045.77	0.000244	Ssc.11952.1.S1_at	P	P	P	256.639	0.00415	237.024	0.001221	190.004	0.001953
Ssc.7582.1.A1_at	P	P	P	5881.22	0.000244	5515.45	0.000244	5431.59	0.000244	Ssc.21045.1.S1_at	P	P	P	5015.08	0.000244	4978.6	0.000244	5199.05	0.000244	Ssc.11954.1.A1_at	P	P	P	3373.46	0.000244	3763.82	0.000244	3640.08	0.000244
Ssc.9752.1.A1_at	P	P	P	9095.52	0.000244	9365.5	0.000244	8856.1	0.000244	Ssc.3869.1.A1_at	P	P	P	3090.84	0.000244	2833.96	0.000244	2549.91	0.000244	Ssc.11954.2.S1_at	P	P	P	523.159	0.000244	477.715	0.000244	288.9	0.000244
Ssc.8139.1.S1_at	P	P	P	1040.89	0.000244	908.289	0.000732	1353.52	0.000244	Ssc.12449.1.S1_at	P	P	P	713.674	0.000244	628.039	0.000244	756.003	0.000244	Ssc.11959.1.A1_at	P	P	M	25.8484	0.00415	36.4484	0.005859	25.3994	0.030273
Ssc.2257.1.S1_at	P	P	P	8267.8	0.000244	8056.99	0.000244	8136.92	0.000244	Ssc.11192.1.A1_at	P	P	P	3252.58	0.000244	3182.87	0.000244	2550.76	0.000244	Ssc.11961.1.S1_at	P	P	P	13298.8	0.000244	13361.7	0.000244	14164.1	0.000244
Ssc.868.1.S1_at	P	P	P	9332.09	0.000244	8508.69	0.000244	8046.1	0.000244	Ssc.1837.1.A1_at	P	P	P	7906.82	0.000244	9712.33	0.000244	7466.61	0.000244	Ssc.11964.1.S1_at	P	P	P	506.979	0.001221	529.819	0.001953	511.492	0.00415
Ssc.2032.1.S1_at	P	P	P	2066.77	0.000244	1984.65	0.000244	2473.67	0.000244	Ssc.2339.1.S1_at	P	P	P	933.058	0.000244	1027.96	0.000244	1009.19	0.000244	Ssc.11966.1.S1_at	P	P	P	795.376	0.000244	595.214	0.000244	743.614	0.000244
Ssc.6865.1.S1_at	P	P	P	4410.8	0.000244	4949.33	0.000244	4727.37	0.000244	Ssc.8883.1.S1_at	P	P	P	5611.35	0.000244	5530.79	0.000244	5522.96	0.000244	Ssc.11969.1.A1_at	P	P	P	84.9339	0.00415	80.7168	0.018555	86.553	0.001221
Ssc.15723.1.S1_at	P	P	P	390.876	0.000732	365.688	0.000732	416.486	0.000732	Ssc.3245.1.S1_at	P	P	P	1531.02	0.000244	1123.03	0.000244	1411.18	0.000244	Ssc.1197.1.A1_at	P	P	P	635.622	0.000732	772.762	0.000244	669.666	0.000732
Ssc.5355.1.S1_at	P	P	P	5271.63	0.000244	4737.58	0.000244	4873.16	0.000244	Ssc.16897.1.S1_at	P	P	P	2871.06	0.000244	3094.07	0.000244	3065.29	0.000244	Ssc.1197.2.S1_at	P	P	P	266.954	0.000732	256.752	0.00293	259.497	0.000732
Ssc.18360.1.S1_at	P	P	P	1669.78	0.000244	963.306	0.000244	1111.53	0.000244	Ssc.16570.1.S1_at	P	P	P	2236.54	0.000244	1367.72	0.001221	2780.44	0.000244	Ssc.11971.1.A1_at	P	P	P	156.018	0.00415	164.095	0.000732	93.1138	0.023926
Ssc.2292.1.A1_at	P	P	P	4161.19	0.000244	4349.18	0.000244	4181.6	0.000244	Ssc.13628.1.A1_at	P	P	P	3549.11	0.000244	3312.63	0.000244	3151.47	0.000244	Ssc.11977.1.S1_at	P	P	P	685.608	0.000244	443.627	0.000244	825.987	0.000244
Ssc.19545.1.S1_at	P	P	P	2060.87	0.000244	1954.44	0.000244	2041.19	0.000244	Ssc.19951.1.A1_at	P	P	P	5214.9	0.000244	4331.03	0.000244	3927.29	0.000244	Ssc.11979.1.A1_at	P	P	M	82.2949	0.046143	88.8761	0.046143	105.191	0.046143
Ssc.11002.1.S1_at	P	P	P	4244.37	0.000244	3968.66	0.000244	3580.08	0.000244	Ssc.3236.1.A1_at	P	P	P	1444.4	0.000244	1717.39	0.000244	1192.64	0.000244	Ssc.1198.1.S1_at	P	P	P	2188.55	0.000732	1599.2	0.000732	1745.16	0.000732
Ssc.4554.1.S1_at	P	P	P	8232.43	0.000244	8726.47	0.000244	8271.12	0.000244	Ssc.11376.1.A1_a_at	P	P	P	794.07	0.023926	851.063	0.018555	1635.74	0.001953	Ssc.1198.2.A1_at	P	P	P	1521.24	0.000732	1547.67	0.000732	1425.01	0.000244
Ssc.9264.1.A1_at	P	P	P	650.552	0.000244	683.192	0.000244	621.188	0.000244	Ssc.5678.1.A1_at	P	P	P	453.69	0.000244	443.251	0.000244	564.327	0.000244	Ssc.11984.1.A1_at	P	P	P	392.392	0.000244	406.009	0.000244	506.348	0.000244
Ssc.5023.1.S1_at	P	P	P	3231.42	0.000244	3551.82	0.000244	3746.1	0.000244	Ssc.8573.1.A1_at	P	P	P	126.175	0.005859	124.654	0.00415	377.683	0.000244	Ssc.11985.1.S1_at	P	P	P	4052.07	0.000244	2914.55	0.000244	4372.27	0.000244
Ssc.1002.1.A1_at	P	P	P	6157.66	0.000244	6194.68	0.000244	5614.11	0.000244	Ssc.7331.1.S1_at	P	P	P	4105.94	0.000244	1930.94	0.000244	1132.93	0.000244	Ssc.1199.1.A1_at	P	P	P	2160.8	0.000244	2386.19	0.000244	1816.42	0.000244
Ssc.13837.1.S1_at	P	P	P	1695.64	0.008057	1840.78	0.000244	1618.83	0.00415	Ssc.4403.1.A1_at	P	P	P	2965.8	0.000244	2687.07	0.000244	3016.19	0.000244	Ssc.11991.1.A1_at	P	P	P	100.683	0.001953	147.195	0.000244	92.8746	0.010742
Ssc.1149.1.S1_at	P	P	P	7363.67	0.000244	6446.35	0.000244	6436.68	0.000244	Ssc.1697.1.S1_at	P	P	P	749.482	0.001221	576.381	0.001953	673.061	0.001221	Ssc.11992.1.A1_at	P	P	P	5083.07	0.000244	4670.72	0.000244	4011.91	0.000244
Ssc.7021.1.A1_at	P	P	P	3596.51	0.000244	3799.59	0.000244	4059.89	0.000244	Ssc.7943.1.S1_at	P	P	P	3578.01	0.000244	3587.76	0.000244	3499.2	0.000244	Ssc.11993.1.S1_at	P	P	P	1428.87	0.000244	1852.66	0.000244	1660.12	0.000244
Ssc.6714.1.A1_at	P	P	P	2154.27	0.000244	1544.84	0.000244	1550.82	0.000244	Ssc.14254.1.A1_at	P	P	P	1239.68	0.001221	1311.82	0.001221	1246.33	0.000732	Ssc.11995.1.A1_at	P	P	P	964.438	0.000732	1098.24	0.000244	865.271	0.000244
Ssc.6281.1.S1_at	P	P	P	2452.47	0.000244	2187.91	0.000244	2485.32	0.000244	Ssc.6735.1.A1_at	P	P	P	1821.75	0.000244	2414.02	0.000244	3381.21	0.000244	Ssc.120.1.S1_at	P	P	P	145.876	0.005859	144.598	0.005859	178.492	0.01416
Ssc.17029.1.A1_at	P	P	P	195.577	0.000244	139.696	0.000244	229.617	0.000732	Ssc.1311.1.A1_at	P	P	P	2593.37	0.000732	1987.39	0.000732	1602.35	0.000732	Ssc.1200.1.S1_at	P	P	P	8499.5	0.000244	7058.23	0.000244	7851.4	0.000244
Ssc.23247.1.S1_at	P	P	P	7495.48	0.000244	6689.42	0.000244	8114.83	0.000244	Ssc.16429.1.A1_at	P	P	P	4945.04	0.000244	4944.02	0.000244	5910.18	0.000244	Ssc.12000.1.A1_at	P	P	P	257.784	0.000244	254.586	0.000244	269.076	0.000244
Ssc.11113.1.S1_at	P	P	P	4558.89	0.000244	4022.26	0.000244	4491.5	0.000244	Ssc.984.1.S1_at	P	P	P	10947.6	0.000244	9314.13	0.000244	9848.69	0.000244	Ssc.12004.1.A1_s_at	P	P	P	8693.16	0.000244	6941.25	0.000244	8363.12	0.000244
Ssc.3337.1.A1_at	P	P	P	4747.15	0.000244	5392.2	0.000244	5296.75	0.000244	Ssc.6645.1.S1_at	P	P	P	1642.03	0.001221	2142.54	0.000244	2315.92	0.000732	Ssc.12005.1.A1_at	P	P	P	889.769	0.000244	57.3289	0.008057	52.7635	0.00293
Ssc.7514.1.A1_at	P	P	P	829.725	0.000244	851.06	0.000244	782.701	0.000244	Ssc.10944.1.A1_at	P	P	P	3793.38	0.000244	3650.23	0.000244	3276.85	0.000244	Ssc.12008.1.A1_at	P	P	P	4215.98	0.000244	4342.19	0.000244	4495.49	0.000244
Ssc.16430.1.S1_at	P	P	P	3576.75	0.000244	3865.37	0.000244	3461.87	0.000244	Ssc.4490.1.A1_at	P	P	P	3486.42	0.000244	3518.84	0.000244	2766.11	0.000244	Ssc.12009.1.A1_at	P	P	P	1109.71	0.000244	1025.74	0.00293	1550.43	0.000732
Ssc.6810.1.A1_at	P	P	P	2106.6	0.000244	2276.85	0.000244	2191.54	0.000244	Ssc.22795.1.A1_at	P	P	P	228.235	0.000732	307.675	0.000244	183.349	0.000732	Ssc.1201.1.S1_at	P	P	P	2916.71	0.000244	2984.89	0.000244	2573.8	0.000244
Ssc.10588.1.A1_at	P	P	P	6674.94	0.000244	4926.28	0.000244	4115.94	0.000244	Ssc.1276.1.S1_at	P	P	P	3406.54	0.000244	4671.97	0.000244	3491.3	0.000244	Ssc.12010.1.A1_at	P	P	A	144.112	0.00293	123.559	0.023926	122.654	0.056152
Ssc.9742.1.S1_s_at	P	P	P	3939.54	0.000244	3514.42	0.000244	3688.91	0.000244	Ssc.3421.1.S1_at	P	P	P	718.923	0.001953	691.943	0.00293	773.259	0.008057	Ssc.12013.1.A1_at	P	P	P	274.674	0.000732	337.343	0.001221	308.673	0.000732
Ssc.7463.1.A1_at	P	P	P	2643.49	0.000244	2409.55	0.000244	4193.13	0.000244	Ssc.2028.1.S1_at	P	P	P	2126.58	0.000244	1769.18	0.000244	1562.42	0.000244	Ssc.12014.1.S1_at	P	P	P	117.084	0.000732	114.901	0.023926	147.767	0.001953
Ssc.6886.1.A1_at	P	P	P	1729.88	0.000244	2110.27	0.000244	2211.63	0.000244	Ssc.6924.1.S1_at	P	P	P	3911.75	0.000244	4674.82	0.000244	4470.71	0.000244	Ssc.12014.2.A1_at	P	P	P	584.465	0.000732	557.102	0.001953	725.026	0.000732
Ssc.5773.1.A1_at	P	P	P	1470.72	0.000244	1393.81	0.000244	1204.41	0.000244	Ssc.1845.1.S1_at	P	P	P	334.321	0.005859	328.003	0.030273	291.6	0.005859	Ssc.12015.1.A1_at	P	P	P	107.461	0.030273	251.994	0.000732	92.2207	0.023926
Ssc.5773.1.S1_at	P	P	P	434.366	0.001953	510.745	0.005859	260.385	0.008057	Ssc.13371.1.S1_at	P	P	P	8683.63	0.000244	8253.31	0.000244	9714.67	0.000244	Ssc.12017.1.A1_at	P	P	P	2644.84	0.001953	2335.65	0.001953	2653.66	0.001953
Ssc.7315.1.S1_at	P	P	P	4373.2	0.000244	5017.41	0.000244	5323	0.000244	Ssc.20117.1.S1_at	P	P	P	7188.04	0.000244	7227.16	0.000244	7212.65	0.000244	Ssc.12018.1.A1_at	P	P	P	934.779	0.001221	1011.85	0.001221	597.708	0.00415
Ssc.23511.1.S1_at	P	P	P	6893.61	0.000244	6267.15	0.000244	7201.8	0.000244	Ssc.20939.1.S1_at	P	P	P	3362.26	0.000732	2358.87	0.000732	3463.08	0.000732	Ssc.1202.1.A1_at	P	P	P	20727.8	0.000244	20129.5	0.000244	19892.2	0.000244
Ssc.11285.1.S1_at	P	P	P	2430.63	0.000244	2623.27	0.000244	2494.9	0.000244	Ssc.2758.1.S1_at	P	P	P	2106.41	0.000244	2051.96	0.000244	1820.89	0.000244	Ssc.12020.1.A1_at	P	P	P	353.443	0.005859	465.292	0.001221	291.996	0.00293
Ssc.4882.1.S1_at	P	P	P	482.605	0.001221	460.279	0.001221	521.965	0.000244	Ssc.13518.1.A1_at	P	P	P	3590.04	0.000244	3689.13	0.000244	3785.32	0.000244	Ssc.12021.1.S1_at	P	P	P	1076.67	0.000244	1029.82	0.000244	1126.67	0.000244
Ssc.17325.1.S1_at	P	P	P	1037.31	0.000244	1217.17	0.000244	2203.96	0.000244	Ssc.1082.1.S1_at	P	P	P	2055.9	0.000244	1897.04	0.000244	2025.99	0.000244	Ssc.12022.1.S1_at	P	P	P	1456.32	0.008057	1022.26	0.00415	1194.62	0.010742
Ssc.15631.1.S1_at	P	P	P	11174.6	0.000244	11304.6	0.000244	10576.3	0.000244	Ssc.12202.2.S1_at	P	P	P	641.188	0.000244	721.57	0.000244	892.855	0.000244	Ssc.12023.2.S1_at	P	P	P	103.035	0.00415	141.289	0.00415	97.899	0.008057
Ssc.20101.1.S1_at	P	P	P	10566.5	0.000244	4681.89	0.000244	3862.28	0.000244	Ssc.11302.2.S1_at	P	P	P	3759.21	0.000244	4026.41	0.000244	4964.26	0.000244	Ssc.12024.1.A1_at	M	P	P	210.63	0.037598	215.199	0.095215	229.491	0.037598
Ssc.6701.1.S1_at	P	P	P	515.819	0.000732	470.135	0.000732	431.229	0.000732	Ssc.16439.1.S1_at	P	P	P	756.272	0.008057	709.039	0.010742	821.221	0.005859	Ssc.12026.1.A1_at	P	P	P	3078.58	0.000244	3154.41	0.000244	2963.27	0.000244
Ssc.5104.1.S1_at	P	P	P	2069.16	0.001953	1996.31	0.001953	1610.41	0.001953	Ssc.1247.1.S1_at	P	P	P	1498.03	0.000244	1503.78	0.000244	1564.32	0.000244	Ssc.12027.1.A1_at	P	P	P	1392.91	0.000244	1517.61	0.000244	1036.02	0.000244
Ssc.1970.1.S1_at	P	P	P	1687.31	0.000244	1873.56	0.000244	2256.68	0.000244	Ssc.2312.1.S1_at	P	P	P	1555.04	0.000244	1319.07	0.000244	1827.56	0.000244	Ssc.12027.2.A1_at	P	P	P	1562.06	0.000244	2178.46	0.000244	1653.45	0.000244
Ssc.21045.1.S1_at	P	P	P	5200.15	0.000732	4559.31	0.000244	5224.02	0.000244	Ssc.2574.1.A1_at	P	P	P	954.522	0.000244	950.794	0.000244	1323.34	0.000244	Ssc.12029.1.S1_at	P	P	P	984.358	0.001953	856.803	0.001221	1010.94	0.000732
Ssc.3869.1.A1_at	P	P	P	2816.7	0.000244	2612.37	0.000244	2340.83	0.000244	Ssc.12809.4.S1_a_at	P	P	P	1719.73	0.000244	2193.04	0.000244	3542.02	0.000244	Ssc.1203.1.S1_at	P	P	P	55.6769	0.00415	184.497	0.000732	36.4795	0.023926
Ssc.12449.1.S1_at	P	P	P	547.38	0.000244	553.675	0.000244	787.365	0.000244	Ssc.3000.1.S1_at	P	P	P	3863.53	0.000244	3787.09	0.000244	4033.06	0.000244	Ssc.12031.1.A1_at	P	P	P	74.375	0.005859	74.3841	0.008057	78.6959	0.001953
Ssc.11192.1.A1_at	P	P	P	2823.66	0.000244	3008	0.000244	2923.88	0.000244	Ssc.4357.1.S1_at	P	P	P	1906.41	0.001221	1690.66	0.001221	1478.47	0.001953	Ssc.12032.1.S1_at	P	P	A	110.562	0.030273	117.964	0.046143	127.34	0.056152
Ssc.1837.1.A1_at	P	P	P	8646.41	0.000244	9801.03	0.000244	8285.42	0.000244	Ssc.11233.1.S1_at	P	P	P	947.93	0.000732	793.472	0.000244	870.801	0.000244	Ssc.1204.1.S1_at	P	P	P	2864.76	0.000244	2447.02	0.000244	3135.97	0.000244
Ssc.2339.1.S1_at	P	P	P	1018.47	0.000244	870.142	0.000244	1148.68	0.000244	Ssc.10941.1.S1_at	P	P	P	10170.9	0.000244	8591.07	0.000244	7528.56	0.000244	Ssc.12049.1.A1_at	P	P	P	200.23	0.008057	227.077	0.018555	173.781	0.046143
Ssc.8883.1.S1_at	P	P	P	4814.79	0.000244	5000.87	0.000244	5193.97	0.000244	Ssc.10040.1.S1_at	P	P	P	4293.5	0.000244	4735.67	0.000244	4187	0.000244	Ssc.1205.1.S1_at	P	P	P	820.151	0.000244	976.202	0.000244	747.445	0.000244
Ssc.3245.1.S1_at	P	P	P	1334.47	0.000244	1194.31	0.000244	1444.65	0.000244	Ssc.1181.1.S1_at	P	P	P	12889.9	0.000244	11754.8	0.000244	15155.8	0.000244	Ssc.12051.1.S1_at	P	P	P	1438.1	0.000244	1324.33	0.000244	1219.06	0.000244
Ssc.16897.1.S1_at	P	P	P	2682.26	0.000244	2576.84	0.000244	2786.31	0.000244	Ssc.959.1.S1_at	P	P	P	3803.84	0.000732	3930.33	0.000732	3997.27	0.000732	Ssc.12056.1.A1_at	P	P	P	354.952	0.00293	312.093	0.005859	317.24	0.005859
Ssc.16570.1.S1_at	P	P	P	1900.29	0.000732	1575.93	0.000732	2571.48	0.000244	Ssc.2093.1.A1_at	P	P	P	945.8	0.000732	625.187	0.00293	739.051	0.001221	Ssc.12057.1.S1_at	P	P	P	329.034	0.005859	388.482	0.005859	415.133	0.010742
Ssc.13628.1.A1_at	P	P	P	2837.99	0.000244	2865.96	0.000244	3396.74	0.000244	Ssc.3954.1.A1_at	P	P	P	2228.8	0.000244	2007.04	0.000244	2360.25	0.000244	Ssc.12059.1.A1_at	P	P	P	209.293	0.000732	237.315	0.000732	195.289	0.000732
Ssc.19951.1.A1_at	P	P	P	3631.12	0.000244	3650.75	0.000244	3707.33	0.000244	Ssc.1049.1.S1_at	P	P	P	634.515	0.000244	880.595	0.000244	755.606	0.000244	Ssc.1206.1.A1_at	P	P	P	1274.41	0.000732	1533.36	0.000244	1375.31	0.000732
Ssc.3236.1.A1_at	P	P	P	1165.73	0.000244	1133.8	0.000244	1240.87	0.000244	Ssc.1122.1.S1_at	P	P	P	835.981	0.000244	640.302	0.000732	1111.4	0.000244	Ssc.12060.1.A1_at	P	P	P	158.557	0.001221	161.672	0.001953	127.555	0.000732
Ssc.11376.1.A1_a_at	P	P	P	1393.25	0.01416	1439.69	0.01416	1463.23	0.01416	Ssc.3361.1.S1_at	P	P	P	923.181	0.000244	977.229	0.000244	1118.48	0.000732	Ssc.12067.1.S1_at	P	P	P	307.102	0.010742	221.227	0.030273	388.063	0.00415
Ssc.5678.1.A1_at	P	P	P	519.6	0.000244	529.84	0.000244	649.239	0.000244	Ssc.4973.1.S1_at	P	P	P	700.749	0.000732	719.197	0.000244	717.868	0.000244	Ssc.12068.1.A1_at	P	P	P	111.124	0.00415	114.712	0.008057	102.51	0.00415
Ssc.8573.1.A1_at	P	P	P	78.9736	0.010742	125.892	0.001953	262.671	0.001221	Ssc.4972.1.A1_at	P	P	P	1816.38	0.000244	1284.49	0.000244	1089.56	0.000244	Ssc.1207.1.S1_at	P	P	P	317.275	0.001221	291.364	0.001953	275.539	0.000244
Ssc.7331.1.S1_at	P	P	P	581.414	0.000244	772.383	0.000244	673.216	0.000244	Ssc.4787.1.A1_at	P	P	P	1620.35	0.000244	1125.67	0.000732	1599.33	0.000244	Ssc.12070.1.A1_at	P	P	P	177.675	0.000732	336.038	0.000732	217.088	0.000244
Ssc.4403.1.A1_at	P	P	P	2795.99	0.000244	2575.44	0.000244	2817.54	0.000244	Ssc.16726.1.A1_at	P	P	P	908.176	0.000244	687.921	0.000244	806.553	0.000244	Ssc.12072.1.S1_a_at	P	P	P	1491.51	0.000244	1067.7	0.000244	1646.19	0.000244
Ssc.1697.1.S1_at	P	P	P	645.941	0.00293	511.019	0.00415	636.525	0.001221	Ssc.6155.1.S1_at	P	P	P	6027.45	0.000244	5115.37	0.000244	6502.24	0.000244	Ssc.12073.1.A1_at	P	P	P	19834.7	0.000244	18896	0.000244	19213.8	0.000244
Ssc.7943.1.S1_at	P	P	P	3147.9	0.000244	3634.66	0.000244	3511.11	0.000244	Ssc.3288.1.S1_at	P	P	P	4864.55	0.000244	4823.36	0.000244	5001.27	0.000244	Ssc.12073.2.A1_at	P	P	P	2436.89	0.000244	2152.16	0.000244	1827.81	0.000244
Ssc.14254.1.A1_at	P	P	P	1125.99	0.001221	1087.91	0.001221	1114.36	0.001221	Ssc.8236.1.S1_at	P	P	P	2342.29	0.000244	1862.85	0.000244	2137.75	0.000244	Ssc.12074.1.A1_at	P	P	P	1279.87	0.000244	1036.17	0.000244	1366.16	0.000244
Ssc.6735.1.A1_at	P	P	P	2712.41	0.000244	2641.03	0.000244	2063.7	0.000244	Ssc.1279.1.A1_at	P	P	P	345.214	0.001221	357.756	0.001221	427.544	0.000732	Ssc.12078.1.A1_at	P	P	P	2268.72	0.000244	1923.04	0.000244	2054.6	0.000244
Ssc.1311.1.A1_at	P	P	P	1439.31	0.001221	1410.31	0.001221	1327.66	0.000732	Ssc.9383.1.S1_at	P	P	P	1049.15	0.005859	879.643	0.00415	1040.99	0.00415	Ssc.12078.2.S1_at	P	P	P	500.138	0.000244	552.939	0.000244	363.434	0.000244
Ssc.16429.1.A1_at	P	P	P	4942.6	0.000244	5183.12	0.000244	5951.91	0.000244	Ssc.887.1.A1_at	P	P	P	2799.34	0.000244	3429.84	0.000244	3692.26	0.000244	Ssc.1208.1.A1_at	P	P	P	775.499	0.000244	892.86	0.000244	829.431	0.000244
Ssc.984.1.S1_at	P	P	P	9297.96	0.000244	10231.9	0.000244	10370.2	0.000244	Ssc.8150.1.A1_at	P	P	P	4447.84	0.000244	4382.31	0.000244	4599.63	0.000244	Ssc.12080.1.A1_at	P	P	P	74.8973	0.00293	54.808	0.017822	66.8428	0.005859
Ssc.6645.1.S1_at	P	P	P	2100.45	0.000732	2307.17	0.000732	2053.98	0.000732	Ssc.1646.1.S1_at	P	P	P	1111.59	0.000244	1099.15	0.000244	1204.32	0.000244	Ssc.12083.2.S1_at	P	P	P	70.9419	0.001221	70.4683	0.008057	48.9228	0.001221
Ssc.10944.1.A1_at	P	P	P	3970.16	0.000244	4655.88	0.000244	4590.57	0.000244	Ssc.942.1.S1_at	P	P	P	716.307	0.000244	1241.94	0.000244	1015.07	0.000244	Ssc.12086.1.S1_at	P	P	P	423.2	0.001953	368.966	0.00293	474.471	0.001953
Ssc.4490.1.A1_at	P	P	P	3266.73	0.000244	4273.66	0.000244	3979.79	0.000244	Ssc.1435.1.S1_at	P	P	P	938.612	0.037598	686.81	0.030273	779.412	0.046143	Ssc.12086.2.S1_at	P	M	P	291.635	0.037598	259.423	0.023926	253.82	0.129639
Ssc.22795.1.A1_at	P	P	P	140.598	0.001221	227.666	0.000732	252.269	0.000244	Ssc.19954.1.S1_at	P	P	P	2309.8	0.000244	2107.09	0.000244	2241.5	0.000244	Ssc.1209.1.S1_at	P	P	P	86.6489	0.000732	86.1864	0.030273	92.0215	0.023926
Ssc.1276.1.S1_at	P	P	P	2375.66	0.000244	2824.79	0.000244	3920.64	0.000244	Ssc.13845.1.A1_at	P	P	P	1282.83	0.000732	1392.76	0.000732	1664.18	0.000732	Ssc.12091.1.A1_at	P	P	P	678.753	0.000244	928.842	0.000244	650.97	0.000244
Ssc.3421.1.S1_at	P	P	P	847.465	0.000732	668.669	0.005859	696.554	0.00293	Ssc.2401.1.A1_at	P	P	P	617.571	0.000732	543.591	0.001221	670.951	0.000732	Ssc.12091.2.A1_at	P	P	P	76.6555	0.000244	164.4	0.000244	67.7516	0.001221
Ssc.2028.1.S1_at	P	P	P	1706.63	0.000244	1561.5	0.000244	1315.94	0.000244	Ssc.11126.1.A1_at	P	P	P	963.66	0.000244	1161.5	0.000244	795.517	0.000244	Ssc.12094.1.A1_at	P	P	P	2504.29	0.000244	2265.11	0.000244	2571.93	0.000244
Ssc.6924.1.S1_at	P	P	P	4356.45	0.000244	4135.84	0.000244	4292.69	0.000244	Ssc.11348.1.A2_at	P	P	P	4282.26	0.000244	4825.05	0.000244	3606.49	0.000244	Ssc.12095.1.S1_at	P	P	P	1660.15	0.000244	1476.95	0.000244	1565.59	0.000244
Ssc.1845.1.S1_at	P	P	P	284.455	0.023926	277.613	0.023926	266.583	0.00415	Ssc.11348.1.A1_at	P	P	P	4575.06	0.000244	5183.61	0.000244	4362.1	0.000244	Ssc.12099.1.A1_at	P	P	P	3858.48	0.000244	4069.64	0.000244	3697.85	0.000244
Ssc.13371.1.S1_at	P	P	P	9625.86	0.000244	8571.03	0.000244	8400.82	0.000244	Ssc.6644.1.A1_at	P	P	P	360.257	0.000244	281.332	0.000244	337.241	0.000244	Ssc.1210.1.A1_at	P	P	P	710.651	0.000244	732.868	0.000244	778.458	0.000244
Ssc.20117.1.S1_at	P	P	P	7121.87	0.000244	6148.68	0.000244	7788.21	0.000244	Ssc.7626.1.A1_at	P	P	P	3066.06	0.000244	3005.63	0.000244	2909.07	0.000244	Ssc.1210.2.S1_at	P	P	P	316.911	0.000244	418.857	0.000732	270.073	0.000244
Ssc.20939.1.S1_at	P	P	P	3293.78	0.000732	3077.7	0.000732	4837.65	0.000244	Ssc.8562.3.A1_at	P	P	P	1910.62	0.000244	1213.99	0.000244	2731.82	0.000244	Ssc.12104.1.S1_at	P	P	P	1291.07	0.000244	1160.16	0.000244	1800.17	0.000244
Ssc.2758.1.S1_at	P	P	P	1783.64	0.000244	1625.16	0.000244	1756.08	0.000244	Ssc.19839.1.S1_at	P	P	P	1050.83	0.000244	938.684	0.000244	1150.18	0.000244	Ssc.12108.1.S1_at	P	P	P	2989.88	0.000244	2172.85	0.000244	2740.36	0.000244
Ssc.13518.1.A1_at	P	P	P	3683.21	0.000244	3640.72	0.000244	3820.96	0.000244	Ssc.8049.1.A1_at	P	P	P	178.466	0.001221	222.931	0.000244	151.755	0.005859	Ssc.12109.1.A1_at	P	P	P	145.937	0.01416	160.408	0.010742	166.718	0.010742
Ssc.1082.1.S1_at	P	P	P	1396.14	0.000244	1562.44	0.000244	1907.3	0.000244	Ssc.8477.1.A1_at	P	P	P	1055.37	0.000244	823.11	0.000244	1011.22	0.000244	Ssc.1211.1.A1_at	P	P	P	1884.47	0.000244	1514.01	0.000244	1513.48	0.000244
Ssc.12202.2.S1_at	P	P	P	700.677	0.000244	723.515	0.000244	668.711	0.000244	Ssc.17287.1.A1_at	P	P	P	1255.75	0.001221	1181.33	0.000732	1411.34	0.001221	Ssc.12110.1.S1_at	P	P	P	622.816	0.000244	548.715	0.000244	572.208	0.000244
Ssc.11302.2.S1_at	P	P	P	4251.4	0.000244	4237.51	0.000244	3868.12	0.000244	Ssc.6672.1.A1_at	P	P	P	6867.72	0.000244	5975.94	0.000244	4474.65	0.000244	Ssc.12113.2.S1_at	P	P	P	1886.9	0.018555	1764.76	0.001953	1741.51	0.001953
Ssc.16439.1.S1_at	P	P	P	555.62	0.005859	626.992	0.010742	1028.11	0.00415	Ssc.9169.1.A1_at	P	P	P	4468.14	0.000244	4588.3	0.000244	4560.52	0.000244	Ssc.12114.1.S1_a_at	P	P	P	857.433	0.000244	818.14	0.000244	909.263	0.000244
Ssc.1247.1.S1_at	P	P	P	1424.44	0.000244	1380.19	0.000244	1431	0.000244	Ssc.10401.1.A1_at	P	P	P	403.946	0.000732	308.82	0.01416	353.709	0.000244	Ssc.12115.1.S1_at	P	P	P	616.84	0.010742	598.5	0.00293	721.474	0.010742
Ssc.2312.1.S1_at	P	P	P	1628.67	0.000244	1391.63	0.000244	1596.14	0.000244	Ssc.9258.1.A1_at	P	P	P	358.115	0.005859	354.868	0.010742	356.318	0.00415	Ssc.12117.2.A1_at	A	P	P	82.7258	0.046143	78.9345	0.080566	85.9363	0.046143
Ssc.2574.1.A1_at	P	P	P	1130.19	0.000244	1003.12	0.000244	972.135	0.000244	Ssc.1125.1.A1_at	P	P	P	3349.64	0.000244	3081.14	0.000244	2683.86	0.000244	Ssc.12119.1.S1_at	P	P	P	1019.67	0.00415	1164.17	0.005859	1023.49	0.00415
Ssc.12809.4.S1_a_at	P	P	P	3044.72	0.000244	3134.78	0.000244	3602.43	0.000244	Ssc.8208.1.A1_at	P	P	P	265.432	0.000244	268.531	0.000244	195.766	0.000244	Ssc.12120.1.A1_at	P	P	P	307.962	0.001953	299.215	0.00293	318.195	0.005859
Ssc.3000.1.S1_at	P	P	P	4146.31	0.000244	4169.66	0.000244	4111.96	0.000244	Ssc.8009.1.A1_at	P	P	P	2227.05	0.000244	2544.39	0.000244	2442.11	0.000244	Ssc.12121.1.S1_at	P	P	P	710.249	0.001953	1020.81	0.001953	834.141	0.00415
Ssc.4357.1.S1_at	P	P	P	1588.83	0.001953	1537.7	0.001221	2180.93	0.000244	Ssc.31057.1.A1_s_at	P	P	P	5465.51	0.000244	5609.85	0.000244	4978.41	0.000244	Ssc.12126.1.A1_at	P	P	P	596.515	0.000732	639.984	0.000732	564.002	0.001221
Ssc.11233.1.S1_at	P	P	P	844.536	0.000732	678.183	0.000732	838.084	0.000732	Ssc.11024.1.S1_at	P	P	P	4804.62	0.000244	6202.46	0.000244	5340.13	0.000244	Ssc.12128.1.A1_at	P	P	P	593.234	0.000244	632.602	0.000244	582.337	0.000244
Ssc.10941.1.S1_at	P	P	P	8516.16	0.000244	9645.08	0.000244	9100.34	0.000244	Ssc.11252.1.S1_at	P	P	P	1578.99	0.000244	1480.85	0.000244	1746.24	0.000244	Ssc.12128.2.S1_at	P	P	P	162.209	0.000732	224.251	0.000244	135.758	0.000732
Ssc.10040.1.S1_at	P	P	P	4192.62	0.000244	3764.16	0.000244	4554.83	0.000244	Ssc.7335.1.S1_at	P	P	P	6457.89	0.000244	6053.99	0.000244	6212.24	0.000244	Ssc.12129.1.A1_at	P	P	P	590.055	0.000244	1132.35	0.000244	1049.27	0.000244
Ssc.1181.1.S1_at	P	P	P	10800.9	0.000244	11502.9	0.000244	11317	0.000244	Ssc.11051.1.S1_at	P	P	P	771.378	0.000244	588.365	0.000244	996.572	0.000244	Ssc.12130.1.A1_at	P	A	P	59.4098	0.008057	50.5165	0.219482	58.4832	0.005859
Ssc.959.1.S1_at	P	P	P	2762.95	0.000732	3327.73	0.000732	3435.39	0.000732	Ssc.5315.1.S1_at	P	P	P	5977.33	0.000244	4787.15	0.000244	4813.38	0.000244	Ssc.12135.1.A1_at	P	P	P	429.927	0.000244	1208.44	0.000244	546.673	0.000244
Ssc.2093.1.A1_at	P	P	P	611.338	0.001221	604.19	0.001221	860.566	0.001221	Ssc.16656.1.S1_at	P	P	P	865.351	0.001221	624.44	0.001953	786.156	0.001221	Ssc.12138.1.A1_at	P	P	P	73.9717	0.000244	117.37	0.001953	75.8159	0.00293
Ssc.3954.1.A1_at	P	P	P	1652.83	0.000244	1851.02	0.000244	1727.94	0.000244	Ssc.1219.1.S1_at	P	P	P	5597.46	0.000244	4661.78	0.000244	4203.51	0.000244	Ssc.1214.1.S1_at	P	P	P	1209.85	0.008057	1040.98	0.005859	1065.93	0.005859
Ssc.1049.1.S1_at	P	P	P	554.97	0.000244	591.974	0.000244	818.733	0.000244	Ssc.17183.1.S1_at	P	P	P	1886.54	0.000244	1435.04	0.000244	2117.32	0.000244	Ssc.12144.1.S1_at	P	P	P	2238.54	0.000244	2153.85	0.000244	2439.22	0.000244
Ssc.1122.1.S1_at	P	P	P	858.266	0.000244	708.465	0.000244	1135.75	0.000244	Ssc.14003.2.S1_at	P	P	P	5476.09	0.000244	6140.05	0.000244	7594.24	0.000244	Ssc.12145.1.A1_at	P	P	P	591.213	0.000244	231.389	0.000244	237.399	0.000244
Ssc.3361.1.S1_at	P	P	P	1179.88	0.000732	1093.68	0.000732	1005.9	0.000244	Ssc.17323.1.S1_at	P	P	P	6315.82	0.000244	5074.03	0.000244	5516.22	0.000244	Ssc.12159.1.A1_at	P	P	P	1994.87	0.008057	2500.21	0.005859	2462.55	0.000732
Ssc.4973.1.S1_at	P	P	P	669.548	0.001953	660.433	0.001953	745.91	0.000244	Ssc.17314.1.S1_at	P	P	P	4209.04	0.000244	3761.99	0.000244	4041.22	0.000244	Ssc.12159.2.S1_at	P	P	P	214.622	0.001221	205.327	0.000244	164.138	0.001221
Ssc.4972.1.A1_at	P	P	P	1443.06	0.000244	1615.8	0.000244	1573.51	0.000244	Ssc.11019.1.S1_at	P	P	P	5932.45	0.000244	5233.39	0.000244	5781.34	0.000244	Ssc.12160.1.A1_at	P	P	P	111.279	0.046143	119.28	0.005859	118.036	0.037598
Ssc.4787.1.A1_at	P	P	P	1093.66	0.000244	1184.6	0.000244	1376.25	0.000244	Ssc.15709.1.S1_at	P	P	P	1828.86	0.000244	1578.17	0.000244	2135.22	0.000244	Ssc.12161.1.S1_at	P	P	P	1594.18	0.000244	1367.05	0.000244	1620.91	0.000244
Ssc.16726.1.A1_at	P	P	P	727.737	0.000244	829.901	0.000244	802.349	0.000244	Ssc.1270.1.S1_at	P	P	P	1992.95	0.000244	1841.54	0.000244	2340.09	0.000244	Ssc.12162.1.A1_at	P	P	P	241.556	0.000244	309.406	0.000244	295.099	0.000244
Ssc.6155.1.S1_at	P	P	P	4127.33	0.000244	4831.03	0.000244	3843.45	0.000244	Ssc.16953.1.S1_at	P	P	P	1281.48	0.000244	1094.54	0.000244	1161.63	0.000244	Ssc.12163.1.A1_at	P	P	P	137.964	0.005615	138.425	0.008057	136.168	0.010742
Ssc.3288.1.S1_at	P	P	P	5063.1	0.000244	5357.87	0.000244	5160.73	0.000244	Ssc.11016.1.S1_at	P	P	P	2495.52	0.000732	2945.18	0.000732	2882.05	0.000732	Ssc.12166.1.A1_at	P	P	P	606.25	0.005859	812.903	0.001953	729.964	0.008057
Ssc.8236.1.S1_at	P	P	P	2374.39	0.000244	2350.64	0.000244	1570.13	0.000244	Ssc.4386.1.S1_at	P	P	P	12756.5	0.000244	12845.5	0.000244	10229.5	0.000244	Ssc.1217.1.S1_at	P	P	P	1911.74	0.000244	1936.06	0.000244	2189.34	0.000244
Ssc.1279.1.A1_at	P	P	P	406.639	0.001221	413.935	0.001221	437.147	0.000732	Ssc.24995.1.S1_at	P	P	P	6474.98	0.000244	7036.76	0.000244	5975.91	0.000244	Ssc.12171.1.A1_at	P	M	P	62.5334	0.037598	65.9546	0.00415	45.9048	0.219482
Ssc.9383.1.S1_at	P	P	P	1116.4	0.00415	893.821	0.005859	1128.38	0.000732	Ssc.5035.1.S1_at	P	P	P	1321.26	0.000732	1106.4	0.000732	1373.27	0.000732	Ssc.12177.1.A1_at	P	P	P	1187.29	0.000244	803.726	0.000244	1252.58	0.000244
Ssc.887.1.A1_at	P	P	P	3359.95	0.000244	3604.08	0.000244	3893.87	0.000244	Ssc.7770.1.A1_at	P	P	P	4598.28	0.000244	4937.89	0.000244	4093.46	0.000244	Ssc.12179.1.A1_at	P	P	P	292.672	0.056152	313.55	0.01416	338.288	0.018555
Ssc.8150.1.A1_at	P	P	P	4940.97	0.000244	4926.9	0.000244	4413.47	0.000244	Ssc.17033.1.S1_at	P	P	P	3060.57	0.000244	3136.38	0.000244	3261.19	0.000244	Ssc.12185.1.A1_at	A	P	P	265.609	0.023926	286.14	0.171387	300.43	0.037598
Ssc.1646.1.S1_at	P	P	P	1161.08	0.000244	1043.43	0.000244	1232.71	0.000244	Ssc.1884.1.S1_at	P	P	P	1953.09	0.000244	2477.67	0.000244	2945.76	0.000244	Ssc.12187.1.S1_at	P	P	P	1111.94	0.000244	1010.09	0.000244	1221.73	0.000244
Ssc.942.1.S1_at	P	P	P	581.611	0.000244	983.454	0.000244	947.409	0.000244	Ssc.3261.1.S1_at	P	P	P	1213.82	0.000244	1253.93	0.000244	1155.7	0.000244	Ssc.1219.1.S1_at	P	P	P	3859.72	0.000244	2972.59	0.000244	4827.16	0.000244
Ssc.19954.1.S1_at	P	P	P	2175.37	0.000244	2276.41	0.000244	2558.97	0.000244	Ssc.21087.1.S1_at	P	P	P	4931.95	0.000244	5159.44	0.000244	4464.26	0.000244	Ssc.12191.1.A1_at	P	P	P	2060.17	0.000244	3543	0.000244	1175.43	0.000244
Ssc.13845.1.A1_at	P	P	P	1449.34	0.000732	1911.34	0.000732	1717.28	0.000732	Ssc.6485.6.A1_a_at	P	P	P	473.218	0.000732	528.224	0.000732	658.652	0.000244	Ssc.12191.1.A2_at	P	P	P	11199.1	0.000244	14170	0.000244	9745.52	0.000244
Ssc.2401.1.A1_at	P	P	P	672.724	0.000244	597.884	0.000732	683.666	0.000732	Ssc.7713.1.A1_at	P	P	P	8222.55	0.000244	8444.57	0.000244	7463.08	0.000244	Ssc.12191.2.A1_at	P	P	P	633.934	0.000244	830.245	0.000244	580.523	0.000244
Ssc.11126.1.A1_at	P	P	P	1077.39	0.000244	1150.88	0.000244	1172.34	0.000244	Ssc.6568.1.S1_at	P	P	P	747.443	0.000732	765.13	0.000732	537.806	0.000732	Ssc.12191.3.A1_at	P	P	P	5529.52	0.000244	7791.66	0.000244	4258.69	0.000244
Ssc.11348.1.A2_at	P	P	P	2901.97	0.000244	2836.73	0.000244	2825.56	0.000244	Ssc.4115.1.S1_at	P	P	P	3336.94	0.000244	3040.31	0.000244	3330.58	0.000244	Ssc.12193.1.S1_at	P	P	P	406.416	0.000244	517.505	0.000244	398.529	0.000244
Ssc.11348.1.A1_at	P	P	P	4442.19	0.000244	3922.71	0.000244	3276.69	0.000244	Ssc.4260.1.A1_at	P	P	P	3032.78	0.000244	2904.87	0.000244	2777.01	0.000244	Ssc.12196.2.S1_a_at	P	P	P	201.07	0.010742	238.245	0.000732	237.564	0.001221
Ssc.6644.1.A1_at	P	P	P	276.051	0.000244	271.285	0.000732	360.529	0.000244	Ssc.6494.1.A1_at	P	P	P	670.584	0.00415	740.883	0.001953	796.907	0.001953	Ssc.12197.1.S1_at	P	P	P	434.909	0.00415	957.801	0.000732	375.108	0.010742
Ssc.7626.1.A1_at	P	P	P	2576.69	0.000244	2815.2	0.000244	2850.45	0.000244	Ssc.1911.1.A1_at	P	P	P	2225.77	0.000244	2116.67	0.000244	2518.66	0.000244	Ssc.12198.1.A1_at	P	P	P	5008.9	0.000244	4899.61	0.000244	4119.17	0.000244
Ssc.3240.1.A1_at	P	P	P	745.338	0.001221	614.169	0.00415	966.189	0.00293	Ssc.10133.1.A1_at	P	P	P	3423.48	0.000244	4081.56	0.000244	3970.95	0.000244	Ssc.122.1.S1_at	P	P	P	414.8	0.000732	368.231	0.000244	592.211	0.000244
Ssc.8562.3.A1_at	P	P	P	1436.6	0.000244	2315.77	0.000244	3261.09	0.000244	Ssc.17275.1.A1_at	P	P	P	4598.69	0.000244	4707.65	0.000244	5025.65	0.000244	Ssc.12202.1.A1_at	P	P	P	18828.3	0.000244	18197.3	0.000244	19278.6	0.000244
Ssc.19839.1.S1_at	P	P	P	851.773	0.000244	818.637	0.000244	1082.95	0.000244	Ssc.944.1.A1_at	P	P	P	340.256	0.008057	371.636	0.018555	317.792	0.005859	Ssc.12202.2.S1_at	P	P	P	738.916	0.000244	539.735	0.000244	613.393	0.000244
Ssc.8049.1.A1_at	P	P	P	104.194	0.046143	181.388	0.00293	275.569	0.000244	Ssc.8767.1.A1_at	P	P	P	3835.44	0.000244	3414.48	0.000244	4191.04	0.000244	Ssc.12205.1.A1_at	P	P	P	71.2109	0.000244	119.549	0.000244	68.6459	0.000244
Ssc.8477.1.A1_at	P	P	P	1079.36	0.000244	1086.72	0.000244	1142.46	0.000244	Ssc.11028.1.S1_at	P	P	P	1971.28	0.000244	1914.2	0.000244	2298.79	0.000244	Ssc.12206.1.S1_at	P	P	P	444.345	0.023926	455.065	0.037598	503.493	0.046143
Ssc.17287.1.A1_at	P	P	P	3485.79	0.000244	2694.69	0.000244	4428.5	0.000244	Ssc.20358.1.S1_at	P	P	P	2718.84	0.000244	2498.29	0.000244	2770.33	0.000244	Ssc.12207.1.A1_at	P	P	P	178.196	0.001953	195.541	0.001953	212.246	0.001953
Ssc.6672.1.A1_at	P	P	P	4865.9	0.000244	5820.61	0.000244	5432.2	0.000244	Ssc.7523.1.A1_at	P	P	P	428.555	0.000732	520.657	0.000244	563.139	0.000244	Ssc.12209.1.A1_at	P	P	P	181.758	0.000244	459.481	0.000244	192.238	0.000244
Ssc.9169.1.A1_at	P	P	P	4489.45	0.000244	4770.97	0.000244	4854.01	0.000244	Ssc.5082.1.A1_at	P	P	P	1668.56	0.001953	1882.57	0.001953	943.927	0.001221	Ssc.1221.1.A1_at	P	P	P	305.179	0.000244	340.913	0.001953	485.334	0.000732
Ssc.10401.1.A1_at	P	P	P	371.533	0.000732	384.232	0.001953	597.863	0.000244	Ssc.1050.1.S1_at	P	P	P	5493.1	0.000244	4387.43	0.000244	5368.78	0.000244	Ssc.12211.1.A1_at	P	P	P	253.231	0.00293	392.83	0.00415	355.049	0.018555
Ssc.9258.1.A1_at	P	P	P	405.488	0.00415	357.88	0.001221	329.464	0.00415	Ssc.4657.1.S1_at	P	P	P	4685.17	0.000244	4038.82	0.000244	3794.44	0.000244	Ssc.12218.1.S1_a_at	P	P	P	1260.5	0.000732	922.81	0.001953	1056.01	0.000732
Ssc.1125.1.A1_at	P	P	P	2365.67	0.000244	2422.76	0.000244	3971.37	0.000244	Ssc.5784.1.S1_at	P	P	P	2680.15	0.000732	2506.59	0.000732	3030.41	0.000732	Ssc.12219.1.A1_at	P	P	P	6093.95	0.000244	4200.81	0.000244	6151.31	0.000244
Ssc.8208.1.A1_at	P	P	P	252.902	0.000244	248.514	0.000244	292.161	0.000244	Ssc.3392.1.A1_at	P	P	P	4270.01	0.000244	3173.2	0.000244	3559.97	0.000244	Ssc.1222.1.S1_at	P	P	P	8224.17	0.000244	8207.82	0.000244	8456.87	0.000244
Ssc.8009.1.A1_at	P	P	P	2603.91	0.000244	2817.12	0.000244	3040.99	0.000244	Ssc.3751.1.A1_at	P	P	P	3368.47	0.000244	3788.92	0.000244	3661.7	0.000244	Ssc.12222.1.S1_at	P	P	P	2281.7	0.000244	2014.79	0.000244	2037.77	0.000244
Ssc.31057.1.A1_s_at	P	P	P	3583.97	0.000244	3759.08	0.000244	3409.31	0.000732	Ssc.18281.1.S1_at	P	P	P	898.974	0.000732	1004.32	0.000732	1000.57	0.000732	Ssc.12223.1.A1_at	P	P	P	48.3396	0.000732	52.7113	0.001221	47.5069	0.001953
Ssc.11024.1.S1_at	P	P	P	4319.55	0.000244	4853.47	0.000244	4069.55	0.000244	Ssc.1972.1.S1_at	P	P	P	1684.4	0.000244	1533.59	0.000244	1701.21	0.000244	Ssc.12229.1.S1_at	P	P	P	3704.01	0.000244	2756.6	0.000244	4314.08	0.000244
Ssc.11252.1.S1_at	P	P	P	1594.37	0.000244	1294.27	0.000244	1871.67	0.000244	Ssc.16956.1.A1_at	P	P	P	6608.88	0.000244	6916.54	0.000244	6481.78	0.000244	Ssc.1223.1.S1_at	P	P	P	337.885	0.001221	431.512	0.001221	308.409	0.001221
Ssc.7335.1.S1_at	P	P	P	5869.99	0.000244	5260.97	0.000244	5575.78	0.000244	Ssc.15605.2.S1_at	P	P	P	2555.45	0.000244	2333.93	0.000244	2772.98	0.000244	Ssc.12241.1.A1_at	P	P	P	4827.67	0.000244	5294.89	0.000244	3873.12	0.000244
Ssc.11051.1.S1_at	P	P	P	769.281	0.000244	451.412	0.000244	863.791	0.000244	Ssc.3952.1.S1_at	P	P	P	3132.63	0.000244	3869.04	0.000244	3224.87	0.000244	Ssc.12247.1.A1_at	P	P	P	620.555	0.000244	784.36	0.000244	752.874	0.000244
Ssc.5315.1.S1_at	P	P	P	4509.19	0.000244	3865.17	0.000244	4367.69	0.000244	Ssc.4601.1.A1_at	P	P	P	1924.37	0.000244	2300.44	0.000244	2080.38	0.000244	Ssc.1225.1.S1_at	P	P	P	1102.25	0.001221	1003.36	0.001953	1062.51	0.001953
Ssc.16656.1.S1_at	P	P	P	763.586	0.001953	715.02	0.00293	764.853	0.000732	Ssc.719.2.A1_at	P	P	P	4934.15	0.000244	4263.94	0.000244	3855.99	0.000244	Ssc.12255.1.A1_at	P	P	P	458.694	0.000244	474.076	0.000244	517.186	0.000244
Ssc.1219.1.S1_at	P	P	P	4374.45	0.000244	4142.39	0.000244	4164.91	0.000244	Ssc.20785.1.A1_at	P	P	P	1596.91	0.000244	1880.44	0.000244	2234.46	0.000244	Ssc.12256.1.S1_at	P	P	P	418.744	0.000244	417.721	0.000244	412.666	0.000244
Ssc.17183.1.S1_at	P	P	P	1615.7	0.000244	1389.72	0.000244	1665.83	0.000244	Ssc.20239.1.A1_at	P	P	P	653.24	0.000244	882.644	0.000244	1034.51	0.000244	Ssc.12259.1.A1_at	P	P	P	768.826	0.000244	863.789	0.000244	731.093	0.000244
Ssc.14003.2.S1_at	P	P	P	6034.92	0.000244	6476.9	0.000244	6991.52	0.000244	Ssc.16819.1.A1_at	P	P	P	948.327	0.000244	1031.15	0.000244	670.406	0.000244	Ssc.1226.1.S1_at	P	P	P	1750.4	0.000244	1252.94	0.000244	1519.13	0.000244
Ssc.17323.1.S1_at	P	P	P	4121.15	0.000244	3842.39	0.000244	3548.83	0.000244	Ssc.888.1.A1_at	P	P	P	508.83	0.000732	580.538	0.001221	380.279	0.001953	Ssc.1226.2.S1_at	P	P	P	533.856	0.00415	470.08	0.010742	554.226	0.008057
Ssc.17314.1.S1_at	P	P	P	4213.01	0.000244	3689.21	0.000244	3955.91	0.000244	Ssc.20590.1.A1_at	P	P	P	2656.08	0.000244	2558.84	0.000244	2508.65	0.000244	Ssc.12264.1.A1_at	P	P	P	81.4556	0.00415	152.843	0.000244	73.4931	0.000244
Ssc.11019.1.S1_at	P	P	P	5586.8	0.000244	6435.43	0.000244	6351.29	0.000244	Ssc.9449.1.A1_at	P	P	P	576.855	0.000244	1001.12	0.000244	699.251	0.000244	Ssc.12268.1.S1_at	P	M	P	262.609	0.037598	252.284	0.037598	267.308	0.095215
Ssc.15709.1.S1_at	P	P	P	1672.95	0.000244	1758.22	0.000244	2032.7	0.000244	Ssc.7591.1.A1_at	P	P	P	5498.39	0.000244	5073.39	0.000244	4453.52	0.000244	Ssc.1227.1.A1_at	P	P	P	2482.72	0.000732	2280.61	0.000732	3402.48	0.000244
Ssc.1270.1.S1_at	P	P	P	1690.74	0.000244	1979.05	0.000244	1674.51	0.000244	Ssc.12546.1.A1_at	P	P	P	1137.74	0.000244	1316.79	0.000244	1318.13	0.000244	Ssc.12272.1.A1_at	P	P	P	248.73	0.01416	290.922	0.018555	296.75	0.010742
Ssc.16953.1.S1_at	P	P	P	1046.9	0.000244	824.002	0.000244	1204.14	0.000244	Ssc.9718.1.A1_at	P	P	P	1473.95	0.000244	1963.37	0.000244	2261.45	0.000244	Ssc.12273.1.A1_at	P	P	P	409.019	0.000732	392.792	0.000244	478.553	0.000732
Ssc.11016.1.S1_at	P	P	P	2918.4	0.000732	2501.53	0.000732	2371.97	0.000732	Ssc.3226.1.A1_at	P	P	P	1976.97	0.000244	1674.23	0.000244	2682.1	0.000244	Ssc.12277.1.S1_at	P	P	P	14036.1	0.000244	12288	0.000244	12170	0.000244
Ssc.4386.1.S1_at	P	P	P	11519.6	0.000244	10919.9	0.000244	11742.8	0.000244	Ssc.3409.1.A1_at	P	P	P	3243.29	0.000244	3482.79	0.000244	3078.23	0.000244	Ssc.1228.1.S1_at	P	P	P	9653.99	0.000244	10820.6	0.000244	9435.49	0.000244
Ssc.24995.1.S1_at	P	P	P	6007.25	0.000244	6216.28	0.000244	5441.4	0.000244	Ssc.21860.3.A1_at	P	P	P	941.695	0.000244	894.269	0.000244	900.911	0.000244	Ssc.12282.1.S1_at	P	P	P	3197.05	0.000244	2869.28	0.000732	2997.36	0.000732
Ssc.5035.1.S1_at	P	P	P	1255.86	0.000732	1046.43	0.000732	1305.57	0.000732	Ssc.21604.1.A1_at	P	P	P	4642.64	0.000244	5043.03	0.000244	5162.35	0.000244	Ssc.12284.1.A1_at	P	P	P	2125.27	0.000244	2394.94	0.000244	1923.46	0.000244
Ssc.7770.1.A1_at	P	P	P	3174.84	0.000244	3210.1	0.000244	3408.35	0.000244	Ssc.17286.1.A1_at	P	P	P	4639.41	0.000244	2530.64	0.000244	2428.25	0.000244	Ssc.12285.1.A1_at	P	P	P	750.873	0.000244	920.53	0.000244	779.024	0.000244
Ssc.17033.1.S1_at	P	P	P	3130.28	0.000244	2655.49	0.000244	3376.55	0.000244	Ssc.6690.1.S1_at	P	P	P	717.794	0.000732	569.324	0.001953	750.168	0.001953	Ssc.12287.1.A1_at	P	P	P	147.761	0.018555	106.186	0.005859	148.839	0.018555
Ssc.1884.1.S1_at	P	P	P	2788.17	0.000244	2637.29	0.000244	2117.08	0.000244	Ssc.9796.1.A1_at	P	P	P	505.247	0.000244	382.661	0.000244	242.502	0.000244	Ssc.12288.1.A1_a_at	P	P	P	16343.8	0.000244	16882.4	0.000244	14729.8	0.000244
Ssc.3261.1.S1_at	P	P	P	1254.55	0.000244	1061.33	0.000244	1155	0.000244	Ssc.4589.1.S1_at	P	P	P	3221.63	0.000244	2897.32	0.000244	4005.77	0.000244	Ssc.1229.1.A1_at	P	P	P	1693.06	0.000244	1272.91	0.000244	2480.55	0.000244
Ssc.21087.1.S1_at	P	P	P	4903.41	0.000244	5408.12	0.000244	5401.97	0.000244	Ssc.1037.1.S1_at	P	P	P	12716.9	0.000244	13200	0.000244	14598.9	0.000244	Ssc.12290.1.A1_at	P	P	P	36.9509	0.018555	51.0183	0.018555	82.1576	0.000244
Ssc.16876.1.A1_at	P	P	P	229.229	0.010742	173.15	0.018555	279.37	0.00415	Ssc.20716.1.S1_at	P	P	P	1374.11	0.005859	1785.43	0.000244	1907.47	0.001953	Ssc.12294.1.A1_at	P	P	P	257.805	0.00293	380.41	0.001221	247.487	0.005859
Ssc.6485.6.A1_a_at	P	P	P	567.905	0.000244	547.266	0.000244	441.281	0.000244	Ssc.1160.1.S1_at	P	P	P	2325.31	0.000244	2404.32	0.000244	2817.8	0.000244	Ssc.12295.1.A1_at	P	P	P	752.249	0.000244	1442.81	0.000244	521.568	0.000244
Ssc.7713.1.A1_at	P	P	P	6278.5	0.000244	5227.1	0.000244	4709.48	0.000244	Ssc.17315.1.S1_at	P	P	P	2819.87	0.000244	2431.27	0.000244	3153.96	0.000244	Ssc.12296.1.S1_at	P	P	P	137.008	0.001953	138.682	0.018555	104.418	0.001953
Ssc.6568.1.S1_at	P	P	P	541.052	0.000732	551.455	0.000732	540.348	0.000732	Ssc.17317.1.S1_at	P	P	P	1288.23	0.001953	1160.78	0.001221	1781.79	0.000732	Ssc.1230.1.A1_at	P	P	P	5847.89	0.000244	4477.52	0.000244	6370.85	0.000244
Ssc.4115.1.S1_at	P	P	P	3107.62	0.000244	3051.32	0.000244	3171.85	0.000244	Ssc.17815.1.S1_at	P	P	P	489.715	0.001953	360.44	0.008057	388.624	0.00293	Ssc.1230.2.S1_at	P	P	P	952.745	0.00293	677.281	0.01416	1660.93	0.001221
Ssc.4260.1.A1_at	P	P	P	2618.65	0.000244	2467.1	0.000244	2753.31	0.000244	Ssc.1750.1.S1_at	P	P	P	1260.1	0.000732	1250.66	0.000244	1311.11	0.000244	Ssc.12300.1.A1_at	P	P	P	253.159	0.067627	435.277	0.00415	238.499	0.046143
Ssc.6494.1.A1_at	P	P	P	710.098	0.00293	697.462	0.001953	869.618	0.000732	Ssc.1710.1.S1_at	P	P	P	2068.21	0.000244	1926.29	0.000244	2135.84	0.000244	Ssc.12301.1.S1_at	P	P	P	1271.6	0.000244	1025.15	0.000244	926.101	0.000244
Ssc.1911.1.A1_at	P	P	P	1365.75	0.000732	1733.15	0.000244	2099.14	0.000244	Ssc.5680.1.S1_at	P	P	P	796.646	0.000244	955.858	0.000732	1095.99	0.000244	Ssc.12307.1.A1_at	P	P	P	6308.34	0.000244	6252.59	0.000244	4947.16	0.000244
Ssc.10133.1.A1_at	P	P	P	3974.79	0.000244	3368.43	0.000244	2956.74	0.000244	Ssc.6121.1.S1_at	P	P	P	666.291	0.000732	540.779	0.000244	669.396	0.000244	Ssc.12308.1.A1_at	P	P	P	1023.99	0.000732	849.091	0.001953	739.574	0.001221
Ssc.17275.1.A1_at	P	P	P	4396.29	0.000244	4507.53	0.000244	4494.97	0.000244	Ssc.4848.1.S1_at	P	P	P	3024.59	0.000244	4661.05	0.000244	4523.11	0.000244	Ssc.1231.1.A1_at	P	P	P	2087.32	0.000244	3308.31	0.000244	1897.01	0.000244
Ssc.944.1.A1_at	P	P	P	301.042	0.00415	250.148	0.008057	385.518	0.001221	Ssc.23230.1.S1_at	P	P	P	941.162	0.000244	813.32	0.000244	887.714	0.000244	Ssc.12312.1.A1_at	P	P	P	1093.41	0.000244	1291.47	0.000244	1137.17	0.000244
Ssc.8767.1.A1_at	P	P	P	2661.61	0.000244	2467.26	0.000244	2145.31	0.000244	Ssc.4474.1.S1_at	P	P	P	2698.65	0.000244	2363.37	0.000244	3084.19	0.000244	Ssc.12316.1.S1_at	P	P	P	735.838	0.010742	589.397	0.00415	781.048	0.001953
Ssc.11028.1.S1_at	P	P	P	2474.11	0.000244	2697.06	0.000244	2371.95	0.000244	Ssc.1933.1.S1_at	P	P	P	371.474	0.00293	334.81	0.00293	429.544	0.001953	Ssc.12318.1.S1_at	P	P	P	202.672	0.000244	280.826	0.000244	275.107	0.000732
Ssc.20358.1.S1_at	P	P	P	2738.52	0.000244	2694.04	0.000244	3077.05	0.000244	Ssc.16210.2.A1_at	P	P	P	3878.03	0.000244	3967.78	0.000244	4204.54	0.000244	Ssc.1232.2.A1_at	P	P	P	2201.32	0.000244	2140.84	0.000244	2307.14	0.000244
Ssc.7523.1.A1_at	P	P	P	465.518	0.001221	380.072	0.001221	386.488	0.000244	Ssc.4764.1.S1_at	P	P	P	4262.82	0.000244	3919.13	0.000244	4176.25	0.000244	Ssc.12324.1.S1_at	P	P	P	699.266	0.000244	1521.86	0.000244	889.623	0.000244
Ssc.5082.1.A1_at	P	P	P	540.753	0.005859	956.264	0.000732	1371.68	0.00415	Ssc.6826.1.S1_at	P	P	P	4706.35	0.000244	4429.54	0.000244	3693.86	0.000244	Ssc.12327.2.S1_a_at	P	P	P	423.273	0.00293	303.489	0.005859	359.774	0.005859
Ssc.1050.1.S1_at	P	P	P	4656.24	0.000244	4364.71	0.000244	4147.21	0.000244	Ssc.17278.1.S1_at	P	P	P	3475.45	0.000244	2907.75	0.000244	3014.47	0.000244	Ssc.12327.3.A1_at	P	P	P	462.337	0.001221	454.493	0.00293	501.828	0.000244
Ssc.4657.1.S1_at	P	P	P	3225.21	0.000244	3650.34	0.000244	3361.5	0.000244	Ssc.16436.1.S1_at	P	P	P	2631.51	0.000244	3087.75	0.000244	2585.14	0.000244	Ssc.12329.1.A1_at	P	P	P	487.348	0.000244	461.194	0.000732	416.426	0.000244
Ssc.5784.1.S1_at	P	P	P	2908.19	0.000732	2825.56	0.000732	3210.8	0.000732	Ssc.18323.1.S1_at	P	P	P	3017.4	0.001221	4640.44	0.000244	5979.02	0.000244	Ssc.12329.2.S1_at	P	P	P	132.93	0.000244	177.219	0.001221	142.682	0.000244
Ssc.3392.1.A1_at	P	P	P	3422.53	0.000244	3182.28	0.000244	4528.93	0.000244	Ssc.14460.1.S1_at	P	P	P	8061.7	0.000244	6963.22	0.000244	7722.12	0.000244	Ssc.12334.1.A1_at	P	P	P	708.254	0.005859	648.243	0.001221	765.146	0.001953
Ssc.3751.1.A1_at	P	P	P	3276.78	0.000244	3394.91	0.000244	3693.62	0.000244	Ssc.7247.1.S1_at	P	P	P	5403.84	0.000244	4378.96	0.000244	5120.68	0.000244	Ssc.12335.1.S1_at	P	P	P	1825.73	0.000244	1029.53	0.000244	1717.02	0.000244
Ssc.18281.1.S1_at	P	P	P	1207.92	0.000244	1053.17	0.000244	907.788	0.000732	Ssc.4493.1.S1_at	P	P	P	5825.32	0.000244	4265.8	0.000244	4426.98	0.000244	Ssc.12335.2.S1_a_at	P	P	P	724.766	0.000732	558.87	0.005859	736.142	0.00415
Ssc.1972.1.S1_at	P	P	P	1195.41	0.000732	1234.54	0.000244	1211.34	0.000244	Ssc.2392.1.A1_at	P	P	P	2843.58	0.000732	2250.66	0.000732	1741.03	0.000732	Ssc.1234.1.S1_at	P	P	P	2255.9	0.000244	1581.33	0.000244	2827.06	0.000244
Ssc.16956.1.A1_at	P	P	P	4932.63	0.000244	5040.61	0.000244	4435.37	0.000244	Ssc.8428.1.S1_at	P	P	P	5008.83	0.000244	4344.45	0.000244	4381.18	0.000244	Ssc.12344.1.S1_at	P	P	P	212.731	0.000244	244.258	0.000244	218.502	0.000244
Ssc.15605.2.S1_at	P	P	P	2328.86	0.000244	2108.79	0.000244	2404.63	0.000244	Ssc.1228.1.S1_at	P	P	P	8624.73	0.000244	9194.97	0.000244	8134.05	0.000244	Ssc.12345.1.A1_at	P	P	P	15.9412	0.19458	34.1766	0.046143	22.4222	0.037598
Ssc.3952.1.S1_at	P	P	P	3609.7	0.000244	3537.54	0.000244	3375.47	0.000244	Ssc.10963.1.A1_at	P	P	P	2329.71	0.000732	2552.44	0.000732	2582.12	0.000244	Ssc.12348.1.S1_at	P	P	P	20291.8	0.000244	19962.7	0.000244	19372.9	0.000244
Ssc.4601.1.A1_at	P	P	P	2118.95	0.000244	1970.25	0.000244	2205.33	0.000244	Ssc.1875.1.S1_at	P	P	P	1396.78	0.000244	1155.4	0.000244	1937.52	0.000244	Ssc.12348.2.S1_at	P	P	P	15737.5	0.000244	16731	0.000244	15305.1	0.000244
Ssc.719.2.A1_at	P	P	P	4260.27	0.000244	4519.57	0.000244	3924.51	0.000244	Ssc.5181.1.S1_at	P	P	P	7997.82	0.000244	6890.2	0.000244	6851.64	0.000244	Ssc.12349.1.A1_at	P	P	P	141.767	0.010742	167.359	0.00415	149.844	0.018555
Ssc.20785.1.A1_at	P	P	P	1829.05	0.000244	1656.13	0.000244	1339.2	0.000244	Ssc.4395.1.S1_at	P	P	P	811.556	0.000244	992.514	0.000244	824.928	0.000244	Ssc.12356.1.A1_at	P	P	P	1905.14	0.000244	1591.27	0.000244	1866	0.000244
Ssc.20239.1.A1_at	P	P	P	793.86	0.000244	790.665	0.000244	784.342	0.000244	Ssc.2836.1.S1_at	P	P	P	3687.44	0.000244	3529.13	0.000244	3935.28	0.000244	Ssc.1236.1.S1_at	P	P	P	637.059	0.000244	980.99	0.000244	929.326	0.000244
Ssc.16819.1.A1_at	P	P	P	507.865	0.000732	399.949	0.000244	612.434	0.000244	Ssc.2586.1.S1_at	P	P	P	6514.72	0.000244	6781.19	0.000244	7050.91	0.000244	Ssc.12361.1.S1_at	P	A	P	173.418	0.030273	160.146	0.080566	193.055	0.008057
Ssc.20590.1.A1_at	P	P	P	3227.66	0.000244	3412.49	0.000244	3729.55	0.000244	Ssc.4404.1.S1_at	P	P	P	895.104	0.023926	778.872	0.00293	820.78	0.01416	Ssc.12364.1.S1_at	P	P	P	14625.1	0.000244	15224.2	0.000244	15796.7	0.000244
Ssc.9449.1.A1_at	P	P	P	822.295	0.000244	1396.89	0.000244	1201.29	0.000244	Ssc.1543.1.A1_at	P	P	P	958.231	0.000732	662.623	0.001953	841.494	0.00415	Ssc.12365.1.A1_at	P	P	P	1644.82	0.000244	2354.51	0.000244	1343.94	0.000244
Ssc.7591.1.A1_at	P	P	P	4212.01	0.000244	3789.42	0.000244	4247.4	0.000244	Ssc.6698.1.S1_at	P	P	P	3771.52	0.000244	4743.25	0.000244	6930.58	0.000244	Ssc.12368.1.S1_at	P	P	P	298.406	0.000732	289.82	0.000244	285.353	0.000244
Ssc.12546.1.A1_at	P	P	P	1077.09	0.000244	979.138	0.000244	1064.9	0.000244	Ssc.15721.1.S1_at	P	P	P	1700.71	0.000244	1687.44	0.000244	1858.67	0.000244	Ssc.12373.1.S1_at	P	P	P	18905.7	0.000244	19211.3	0.000244	17015.1	0.000244
Ssc.9718.1.A1_at	P	P	P	2052.53	0.000244	2256.46	0.000244	2323.21	0.000244	Ssc.2418.1.A1_at	P	P	P	883.71	0.000244	802.213	0.000244	633.848	0.000244	Ssc.12375.1.S1_at	P	P	P	15.2494	0.01416	12.4496	0.023926	14.0558	0.005859
Ssc.3226.1.A1_at	P	P	P	1774.7	0.000244	2023.25	0.000244	1957.21	0.000244	Ssc.6050.1.A1_at	P	P	P	1518.21	0.000244	1732.21	0.000244	2115.66	0.000244	Ssc.12376.1.A1_at	P	P	P	439.7	0.000244	501.418	0.000244	800.868	0.000244
Ssc.3409.1.A1_at	P	P	P	2080.61	0.000244	1955.61	0.000244	2167.02	0.000244	Ssc.16686.1.A1_at	P	P	P	320.997	0.00415	240.356	0.001221	262.136	0.00293	Ssc.12377.1.A1_at	P	P	P	260.51	0.00415	251.99	0.005859	258.565	0.001221
Ssc.21860.3.A1_at	P	P	P	827.336	0.000244	906.977	0.000244	1082.33	0.000244	Ssc.986.1.A1_at	P	P	P	7654.03	0.000244	6369.92	0.000244	5309.6	0.000244	Ssc.1238.1.S1_at	P	P	P	476.942	0.000244	474.147	0.000244	460.239	0.000244
Ssc.21604.1.A1_at	P	P	P	4955.13	0.000244	4806.67	0.000244	5142.05	0.000244	Ssc.6936.1.S1_at	P	P	P	7701.87	0.000244	8600.67	0.000244	7248.65	0.000244	Ssc.12381.1.S1_at	P	P	P	446.674	0.000732	622.706	0.000732	366.076	0.000732
Ssc.17286.1.A1_at	P	P	P	1773.09	0.000244	2163.06	0.000244	2010.92	0.000244	Ssc.4104.1.S1_at	P	P	P	4133.55	0.000244	3853.49	0.000244	4545.22	0.000244	Ssc.12383.1.A1_at	P	P	P	159.178	0.023926	204.301	0.037598	167.75	0.018555
Ssc.6690.1.S1_at	P	P	P	768.292	0.001221	468.113	0.00293	775.447	0.000732	Ssc.15662.1.S1_at	P	P	P	4125.65	0.000244	4024.23	0.000244	3965.52	0.000244	Ssc.12384.1.A1_at	P	P	P	263.282	0.000244	198.323	0.000244	231.125	0.000244
Ssc.9796.1.A1_at	P	P	P	230.348	0.000244	258.027	0.00293	218.579	0.000244	Ssc.2894.1.S1_at	P	P	P	761.75	0.010742	562.068	0.01416	840.448	0.008057	Ssc.12385.1.A1_at	P	A	P	82.8672	0.005859	80.5561	0.010742	51.0826	0.111572
Ssc.4589.1.S1_at	P	P	P	3186.51	0.000244	3013.7	0.000244	2878.42	0.000244	Ssc.9576.1.S1_at	P	P	P	4000.03	0.000244	3294.19	0.000244	4676.39	0.000244	Ssc.12388.1.A1_at	P	P	P	656.815	0.010742	980.663	0.010742	814.561	0.008057
Ssc.1037.1.S1_at	P	P	P	14270.5	0.000244	15865.7	0.000244	14257.9	0.000244	Ssc.9412.1.S1_at	P	P	P	2754.4	0.000244	2284.07	0.000244	2330.69	0.000244	Ssc.12389.1.A1_s_at	P	P	P	418.153	0.005859	405.193	0.00415	372.57	0.018555
Ssc.20716.1.S1_at	P	P	P	1998.52	0.000244	2126.71	0.000244	1993.29	0.000732	Ssc.6370.1.S1_at	P	P	P	930.788	0.000732	916.247	0.000244	1057.25	0.000244	Ssc.1239.1.A1_at	P	P	P	1620.09	0.000244	1300.75	0.000244	1704.18	0.000244
Ssc.1160.1.S1_at	P	P	P	2779.65	0.000244	2710.48	0.000244	3115.92	0.000244	Ssc.24368.1.S1_at	P	P	P	4607.78	0.000244	3885.57	0.000244	4055.46	0.000244	Ssc.12390.1.S1_at	P	P	P	4577.26	0.000244	3266.98	0.000244	5040.85	0.000244
Ssc.17315.1.S1_at	P	P	P	3233.04	0.000244	6117.15	0.000244	2670.63	0.000244	Ssc.6355.1.S1_at	P	P	P	1957.31	0.010742	2399.81	0.001953	2710.6	0.000732	Ssc.12393.1.A1_at	P	P	P	361.42	0.001953	420.971	0.000732	410.977	0.001221
Ssc.17317.1.S1_at	P	P	P	1332.42	0.001953	1119.45	0.000732	1494.12	0.001953	Ssc.1798.1.S1_at	P	P	P	3765.57	0.000244	2867.86	0.000732	6606.25	0.000244	Ssc.12395.1.A1_at	P	P	P	177.183	0.018555	197.9	0.01416	272.218	0.01416
Ssc.17815.1.S1_at	P	P	P	316.574	0.008057	349.431	0.00415	367.259	0.001953	Ssc.8874.1.A1_at	P	P	P	2660.43	0.000732	2839.55	0.000732	3266.78	0.000732	Ssc.12402.1.A1_at	P	P	P	792.125	0.000244	611.056	0.005859	640.351	0.000244
Ssc.1750.1.S1_at	P	P	P	1133.02	0.000244	1152.54	0.000732	1019.37	0.000732	Ssc.5440.1.A1_at	P	P	P	3801.95	0.000244	3512.56	0.000244	3134.41	0.000244	Ssc.12403.1.A1_at	P	P	P	332.197	0.00415	271.394	0.00415	390.511	0.008057
Ssc.1710.1.S1_at	P	P	P	1844.94	0.000244	1895.86	0.000244	1962.49	0.000244	Ssc.13585.7.S1_a_at	P	P	P	9976.03	0.001953	10515.5	0.001953	7795.58	0.001953	Ssc.12403.2.S1_at	P	P	P	180.582	0.000732	143.165	0.00293	183.872	0.01416
Ssc.5680.1.S1_at	P	P	P	1099.51	0.000732	1026.08	0.000732	1281.01	0.000244	Ssc.11450.1.S1_at	P	P	P	4290.92	0.000244	3825.58	0.000244	5018.47	0.000244	Ssc.12404.1.S1_at	P	P	P	1220.46	0.000244	1212.75	0.000244	1383.32	0.000244
Ssc.6121.1.S1_at	P	P	P	627.005	0.001221	542.348	0.000732	573.036	0.000244	Ssc.23772.1.S1_at	P	P	P	580.008	0.001221	747.208	0.00415	960.382	0.001221	Ssc.12405.1.A1_at	P	P	P	734.964	0.000732	800.634	0.001953	776.899	0.001221
Ssc.4848.1.S1_at	P	P	P	3031.05	0.000244	3065.89	0.000244	3721.44	0.000244	Ssc.5119.1.S1_at	P	P	P	861.311	0.000244	797.539	0.000244	819.125	0.000244	Ssc.12408.1.A1_at	P	P	P	227.32	0.01416	258.795	0.00415	144.811	0.005859
Ssc.23230.1.S1_at	P	P	P	631.193	0.000244	735.832	0.000244	700.985	0.000732	Ssc.4892.1.S1_at	P	P	P	2181.47	0.001953	1965.28	0.001221	2834.61	0.000732	Ssc.1241.1.S1_at	P	P	P	6483.48	0.000244	5534.23	0.000244	7297.07	0.000244
Ssc.4474.1.S1_at	P	P	P	2468.07	0.000244	2463.39	0.000244	2636.77	0.000244	Ssc.3518.1.S1_at	P	P	P	989.531	0.000244	856.519	0.000244	1278.85	0.000244	Ssc.12412.1.A1_at	P	P	P	685.552	0.005859	471.94	0.01416	635.585	0.010742
Ssc.1933.1.S1_at	P	P	P	550.86	0.001221	421.67	0.00293	360.281	0.001953	Ssc.7680.1.S1_at	P	P	P	2912.91	0.000244	3002.24	0.000244	2588.87	0.000244	Ssc.12413.1.A1_at	P	P	A	32.2051	0.046143	46.0583	0.037598	40.2599	0.037598
Ssc.16210.2.A1_at	P	P	P	4049.96	0.000244	3804.78	0.000244	3579.46	0.000244	Ssc.3040.1.S1_at	P	P	P	2761.68	0.000244	3187.46	0.000244	2735.78	0.000244	Ssc.12416.1.S1_a_at	P	P	P	133.19	0.001953	250.72	0.001953	143.844	0.000732
Ssc.4764.1.S1_at	P	P	P	4219.14	0.000244	4373.88	0.000244	4205.64	0.000244	Ssc.2422.1.S1_at	P	P	P	1081.03	0.000732	770.952	0.000732	1226.21	0.001953	Ssc.12416.1.S1_at	P	P	P	275.452	0.000732	559.653	0.000244	306.68	0.001953
Ssc.6826.1.S1_at	P	P	P	3522.53	0.000244	4521.5	0.000244	4430.28	0.000244	Ssc.4188.1.S1_at	P	P	P	235.267	0.000244	193.285	0.000244	304.351	0.000244	Ssc.12416.2.S1_at	P	P	P	205.234	0.000244	336.358	0.000244	238.445	0.000244
Ssc.17278.1.S1_at	P	P	P	3388.76	0.000244	3381.6	0.000244	3434.08	0.000244	Ssc.4013.1.A1_at	P	P	P	4584.76	0.000244	4433.73	0.000244	5011.17	0.000244	Ssc.12416.3.A1_at	P	P	P	72.0188	0.010742	97.6347	0.010742	78.612	0.023926
Ssc.16436.1.S1_at	P	P	P	2236	0.000244	2250.03	0.000244	2643.02	0.000244	Ssc.1227.1.A1_at	P	P	P	3547.18	0.000244	3197.1	0.000244	3214.92	0.000244	Ssc.12417.1.S1_at	P	P	P	2274.54	0.000244	2217.24	0.000244	2118.83	0.000244
Ssc.18323.1.S1_at	P	P	P	3959.68	0.000244	4615.47	0.000244	4411.15	0.000244	Ssc.19917.1.S1_at	P	P	P	4149.69	0.000244	3732.37	0.000244	3976.91	0.000244	Ssc.1242.1.S1_at	P	P	P	3376.74	0.000244	2725.45	0.000244	2813.43	0.000244
Ssc.14460.1.S1_at	P	P	P	7049.81	0.000244	6105.36	0.000244	7042.29	0.000244	Ssc.1833.1.A1_at	P	P	P	2946.89	0.000244	2170.39	0.000244	2374.1	0.000244	Ssc.12421.1.A1_at	P	P	P	596.507	0.000732	525.973	0.000732	486.85	0.000244
Ssc.7247.1.S1_at	P	P	P	4922.44	0.000244	4697.74	0.000244	4384.11	0.000244	Ssc.21747.1.A1_at	P	P	P	885.574	0.000244	1149.93	0.000244	1485.9	0.000244	Ssc.12423.1.A1_at	P	P	P	104.442	0.008301	107.403	0.011719	113.843	0.011719
Ssc.4493.1.S1_at	P	P	P	4360.15	0.000244	3618.15	0.000244	3899.26	0.000244	Ssc.21784.1.A1_at	P	P	P	2763.29	0.023926	2959.09	0.037598	3406.39	0.01416	Ssc.12428.1.A1_at	A	P	P	35.8585	0.046143	43.0413	0.171387	29.7122	0.037598
Ssc.2392.1.A1_at	P	P	P	1900.37	0.000732	2153.26	0.000732	2061.82	0.000732	Ssc.22018.1.S1_at	P	P	P	1148.45	0.000244	1347.04	0.000244	1260.96	0.000244	Ssc.12429.1.S1_at	P	P	P	310.323	0.000244	252.095	0.001221	345.117	0.000244
Ssc.8428.1.S1_at	P	P	P	3900.83	0.000244	3894.35	0.000244	4031.22	0.000244	Ssc.6651.1.S1_at	P	P	P	5148.31	0.000244	5458.74	0.000244	5319.21	0.000244	Ssc.12430.1.S1_at	P	P	P	244.074	0.001221	181.677	0.001221	200.535	0.001953
Ssc.1228.1.S1_at	P	P	P	9498.52	0.000244	10285.5	0.000244	9023.25	0.000244	Ssc.6123.1.S1_at	P	P	P	3402.58	0.000244	3059.77	0.000244	2975.05	0.000244	Ssc.12433.1.A1_at	P	P	P	190.522	0.000244	205.768	0.000244	220.066	0.000244
Ssc.10963.1.A1_at	P	P	P	2338.64	0.000732	2241.25	0.001221	2219.23	0.000244	Ssc.11168.1.A1_at	P	P	P	1821.46	0.000244	1476.92	0.000244	1737.16	0.000244	Ssc.12434.2.S1_a_at	P	P	P	1280.81	0.000244	1154.48	0.000244	1138.68	0.000244
Ssc.1875.1.S1_at	P	P	P	1454.29	0.000244	1233.34	0.000244	1317.76	0.000244	Ssc.11014.1.S1_at	P	P	P	451.843	0.010742	684.631	0.001953	569.901	0.001953	Ssc.12437.1.A1_at	P	P	P	1418.54	0.000244	1514.74	0.000244	1690.68	0.000244
Ssc.5181.1.S1_at	P	P	P	7941.54	0.000244	7666.91	0.000244	7200.62	0.000244	Ssc.18285.1.S1_at	P	P	P	926.658	0.000732	902.687	0.000732	1236.92	0.000244	Ssc.12438.1.A1_at	P	P	P	63.881	0.246094	76.335	0.00293	53.3288	0.030273
Ssc.4395.1.S1_at	P	P	P	951.791	0.000244	933.425	0.000244	737.734	0.000244	Ssc.1499.1.S1_at	P	P	P	1877.74	0.000244	2048.81	0.000244	2039.17	0.000244	Ssc.12439.1.A1_at	P	P	P	1952.68	0.001221	1434.04	0.00415	2124.48	0.001953
Ssc.2836.1.S1_at	P	P	P	3385.21	0.000244	3007.5	0.000244	3889.73	0.000244	Ssc.7106.1.S1_at	P	P	P	106.947	0.000732	86.7837	0.005859	84.4683	0.001953	Ssc.12442.1.A1_at	P	P	P	939.563	0.000244	678.172	0.000244	936.746	0.000244
Ssc.2586.1.S1_at	P	P	P	6682.89	0.000244	6254.65	0.000244	6535.99	0.000244	Ssc.16668.1.S1_at	P	P	P	772.938	0.000244	726.417	0.000244	970.271	0.000244	Ssc.12446.1.A1_at	P	P	P	2616.27	0.000244	3193.74	0.000244	1814.44	0.000244
Ssc.4404.1.S1_at	P	P	P	715.093	0.018555	670.691	0.01416	856.709	0.010742	Ssc.6225.1.S1_at	P	P	P	3003.7	0.000244	2660.7	0.000244	2310.26	0.000244	Ssc.12448.1.S1_at	P	P	P	1823.23	0.000244	1671.56	0.000244	1599.37	0.000244
Ssc.1543.1.A1_at	P	P	P	730.664	0.00415	694.494	0.00293	1092.9	0.000732	Ssc.11008.1.S1_at	P	P	P	7483.15	0.000244	7304.02	0.000244	7245.59	0.000244	Ssc.12449.1.S1_at	P	P	P	774.033	0.000244	601.386	0.000244	767.167	0.000244
Ssc.6698.1.S1_at	P	P	P	5090.71	0.000244	4848.7	0.000244	5962.87	0.000244	Ssc.1030.1.S1_at	P	P	P	4010.28	0.000244	3897.45	0.000244	3367.8	0.000244	Ssc.12450.1.S1_at	P	A	P	683.668	0.01416	625.911	0.129639	686.56	0.023926
Ssc.15721.1.S1_at	P	P	P	1630.99	0.000244	1348.83	0.000244	1678.73	0.000244	Ssc.4307.1.A1_at	P	P	P	750.804	0.000244	919.735	0.000244	724.809	0.000244	Ssc.12451.1.A1_at	P	P	P	194.922	0.00415	229.89	0.000732	244.308	0.008057
Ssc.2418.1.A1_at	P	P	P	719.667	0.000244	834.084	0.000244	811.476	0.000244	Ssc.11005.1.A1_at	P	P	P	346.92	0.010742	303.207	0.008057	328.396	0.008057	Ssc.12452.1.S1_at	P	P	P	178.544	0.001221	266.597	0.000244	175.641	0.000732
Ssc.6050.1.A1_at	P	P	P	1332.96	0.000244	1666.39	0.000244	1608.64	0.000244	Ssc.15736.2.A1_at	P	P	P	834.06	0.01416	790.199	0.000732	971.109	0.000244	Ssc.12453.1.S1_a_at	P	P	P	637.78	0.000732	806.573	0.000244	637.775	0.000244
Ssc.16686.1.A1_at	P	P	P	282.983	0.00415	282.77	0.001221	351.149	0.001221	Ssc.2756.1.A1_at	P	P	P	1536.38	0.000244	1444.49	0.000244	1415.47	0.000244	Ssc.12454.1.A1_at	P	P	P	742.336	0.000244	650.904	0.000732	935.343	0.000244
Ssc.986.1.A1_at	P	P	P	6389.6	0.000244	6613.58	0.000244	6931.56	0.000244	Ssc.10863.1.A1_at	P	P	P	997.839	0.000244	936.656	0.000244	1279.89	0.000244	Ssc.12456.1.A1_at	P	P	P	527.423	0.001221	552.083	0.00293	669.951	0.00293
Ssc.6936.1.S1_at	P	P	P	6598.31	0.000244	6584.44	0.000244	7053.79	0.000244	Ssc.11107.1.S1_at	P	P	P	1480.05	0.000244	1383.37	0.000244	1817.17	0.000244	Ssc.12457.1.S1_at	P	P	P	2883.2	0.000244	2296.29	0.000244	2938.93	0.000244
Ssc.4104.1.S1_at	P	P	P	2292.82	0.000732	2822.02	0.000244	3669.33	0.000244	Ssc.11159.1.A1_at	P	P	P	4163.54	0.000244	5234.85	0.000244	4908.29	0.000244	Ssc.12458.1.A1_at	P	P	P	46.5221	0.149658	56.4083	0.01416	44.3035	0.01416
Ssc.15662.1.S1_at	P	P	P	3686.36	0.000244	3603.33	0.000244	3383.96	0.000244	Ssc.11159.1.A2_at	P	P	P	3464.82	0.000244	3908.36	0.000244	3776.56	0.000244	Ssc.1246.1.S1_at	P	P	P	590.71	0.000732	437.487	0.005859	787.603	0.000732
Ssc.2894.1.S1_at	P	P	P	998.137	0.01416	672.231	0.01416	1027.41	0.005859	Ssc.2977.1.S1_at	P	P	P	3746.52	0.000244	3487.86	0.000244	4528.95	0.000244	Ssc.12462.1.A1_at	P	P	M	68.9276	0.030273	65.3874	0.023926	110.141	0.030273
Ssc.9576.1.S1_at	P	P	P	5188.49	0.000244	4518.8	0.000244	4865.77	0.000244	Ssc.3825.1.S1_at	P	P	P	179.944	0.000244	222.227	0.000244	420.743	0.000244	Ssc.12463.1.A1_at	P	P	P	133.569	0.27417	144.461	0.030273	157.421	0.037598
Ssc.9412.1.S1_at	P	P	P	2690.82	0.000244	2239.07	0.000244	2208.04	0.000244	Ssc.4666.1.A1_at	P	P	P	1962.06	0.000244	1855.65	0.000244	1778.48	0.000244	Ssc.12464.1.A1_at	P	P	P	519.61	0.000244	419.839	0.000244	533.152	0.000244
Ssc.6370.1.S1_at	P	P	P	1001.76	0.000244	791.813	0.000244	821.887	0.000244	Ssc.8153.1.A1_at	P	P	P	266.075	0.001953	339.199	0.000244	385.305	0.000244	Ssc.1247.1.S1_at	P	P	P	1484.72	0.000244	1255.6	0.000244	1286.35	0.000244
Ssc.24368.1.S1_at	P	P	P	3802.39	0.000244	3615.43	0.000244	3774.89	0.000244	Ssc.5464.1.A1_at	P	P	P	394.036	0.000732	515.919	0.000244	686.436	0.000244	Ssc.12475.1.A1_at	P	P	P	645.562	0.001953	655.442	0.001953	523.697	0.00293
Ssc.6355.1.S1_at	P	P	P	2925.13	0.00293	2784.43	0.000732	2716.92	0.000732	Ssc.8770.1.A1_at	P	P	P	2471.41	0.000244	2515.35	0.000244	2063.14	0.000244	Ssc.12478.1.S1_at	P	P	P	1462.67	0.000732	1498.2	0.000732	1539.4	0.001221
Ssc.1798.1.S1_at	P	P	P	4500.91	0.000244	5458.41	0.000244	4483.76	0.000244	Ssc.5627.1.S1_at	P	P	P	1861.66	0.000244	2023.34	0.000244	1779.38	0.000244	Ssc.12479.1.S1_at	P	P	P	1134.89	0.000244	1044.24	0.000732	1594.07	0.000244
Ssc.8874.1.A1_at	P	P	P	2912.88	0.000732	2783.08	0.000732	2462.53	0.000732	Ssc.3629.1.S1_at	P	P	P	980.057	0.000244	949.955	0.000244	1071.56	0.000244	Ssc.12486.1.S1_at	P	P	P	396.54	0.000244	1033.4	0.000244	261.551	0.000732
Ssc.5440.1.A1_at	P	P	P	3753.87	0.000244	4103.76	0.000244	3881.87	0.000244	Ssc.3447.1.S1_at	P	P	P	587.614	0.001221	447.984	0.001221	454.167	0.000732	Ssc.12491.1.A1_at	P	P	P	584.017	0.001221	588.273	0.000732	707.445	0.001953
Ssc.13585.7.S1_a_at	P	P	P	9836.43	0.001953	10141.5	0.001953	9389.55	0.001953	Ssc.18175.1.A1_at	P	P	P	499.109	0.001953	436.203	0.005859	559.061	0.001953	Ssc.12492.1.A1_at	P	P	P	455.222	0.001953	457.377	0.001221	532.133	0.010742
Ssc.11450.1.S1_at	P	P	P	5566.47	0.000244	4981.32	0.000244	5492.98	0.000244	Ssc.8729.1.A1_at	P	P	P	1696.01	0.000244	1427.53	0.000244	2176.85	0.000244	Ssc.12492.2.S1_at	P	P	P	392.208	0.000732	512.58	0.001221	531.918	0.001953
Ssc.23772.1.S1_at	P	P	P	754.094	0.00293	814.305	0.000732	750.334	0.000732	Ssc.816.1.S1_at	P	P	P	2544.73	0.000244	2688.11	0.000244	3061.7	0.000244	Ssc.12493.1.A1_at	P	P	P	139.434	0.001953	324.263	0.000732	143.023	0.000732
Ssc.5119.1.S1_at	P	P	P	849.03	0.000244	612.622	0.000244	768.116	0.000244	Ssc.1362.1.S1_at	P	P	P	971.869	0.000244	716.939	0.000244	1172.46	0.000244	Ssc.12493.2.S1_at	P	P	P	156.172	0.01416	312.417	0.000732	159.752	0.010742
Ssc.4892.1.S1_at	P	P	P	2036.65	0.001953	1625.26	0.00293	2411.06	0.000732	Ssc.6708.1.A1_at	P	P	P	2165.81	0.000244	2421.63	0.000244	1942.48	0.000244	Ssc.1250.1.A1_at	P	P	P	730.048	0.000732	699.924	0.000732	731.757	0.000732
Ssc.3518.1.S1_at	P	P	P	1101	0.000244	1097.1	0.000244	849.964	0.000244	Ssc.12177.1.A1_at	P	P	P	1177.99	0.000244	1106.05	0.000244	1153.81	0.000244	Ssc.12501.1.S1_at	P	P	P	1158.2	0.001953	1149.77	0.00293	1445.58	0.000732
Ssc.7680.1.S1_at	P	P	P	2810.06	0.000244	2662.93	0.000244	2757.72	0.000244	Ssc.11012.1.A1_at	P	P	P	303.398	0.000732	305.386	0.000732	307.249	0.000732	Ssc.12502.1.S1_at	P	P	P	607.503	0.000732	546.775	0.001953	517.412	0.00293
Ssc.3040.1.S1_at	P	P	P	3012.64	0.000244	3317.28	0.000244	2991.28	0.000244	Ssc.6156.1.A1_at	P	P	P	305.763	0.001953	313.441	0.023926	273.757	0.010742	Ssc.12502.2.S1_at	P	P	P	76.4136	0.005859	103.028	0.010742	65.5929	0.001953
Ssc.2422.1.S1_at	P	P	P	990.861	0.000732	872.41	0.001953	1349.3	0.000732	Ssc.11161.1.S1_at	P	P	P	3565.85	0.000244	2975.41	0.000244	3638.42	0.000244	Ssc.12504.1.A1_at	P	P	P	2159.19	0.000244	3008.81	0.000244	2322.22	0.000244
Ssc.4188.1.S1_at	P	P	P	151.594	0.000244	228.831	0.000244	225.165	0.000244	Ssc.4347.1.A1_at	P	P	P	598.973	0.001221	650.394	0.000732	819.439	0.000244	Ssc.12505.1.A1_at	P	P	P	32.7907	0.000732	43.723	0.000244	78.273	0.001953
Ssc.4013.1.A1_at	P	P	P	4713.06	0.000244	4643.49	0.000244	5560.19	0.000244	Ssc.1822.1.A1_at	P	P	P	1595.21	0.000244	1775.61	0.000244	1590.32	0.000244	Ssc.12507.1.S1_at	P	P	P	4107	0.000244	3750.66	0.000244	3542.21	0.000244
Ssc.1227.1.A1_at	P	P	P	3325.7	0.000244	2791.92	0.000244	3133.61	0.000244	Ssc.1529.1.A1_at	P	P	P	413.273	0.000732	305.83	0.001953	474.612	0.000244	Ssc.12515.1.S1_at	P	P	P	18054.8	0.000244	16945.7	0.000244	17199.7	0.000244
Ssc.19917.1.S1_at	P	P	P	4143.37	0.000244	4301.79	0.000244	3940.75	0.000244	Ssc.9720.1.A1_at	P	P	P	956.099	0.000244	719.042	0.000244	1019.96	0.000244	Ssc.1252.1.S1_at	P	P	P	753.49	0.000244	802.354	0.000244	583.078	0.000244
Ssc.1833.1.A1_at	P	P	P	2270.94	0.000244	2137.78	0.000244	2584.9	0.000244	Ssc.5077.1.S1_at	P	P	P	1062.83	0.000244	1262.5	0.000244	1394.35	0.000244	Ssc.12521.1.A1_at	P	P	A	42.5349	0.018555	44.3296	0.029541	33.0325	0.01416
Ssc.21747.1.A1_at	P	P	P	1320.84	0.000244	1480.86	0.000244	1197.11	0.000244	Ssc.7439.1.A1_at	P	P	P	8633.93	0.000244	8126.97	0.000244	6844.9	0.000244	Ssc.12523.1.A1_at	P	P	P	255.244	0.000244	716.129	0.001221	241.119	0.000244
Ssc.21784.1.A1_at	P	P	P	3130.81	0.030273	3128.51	0.023926	3024.89	0.010742	Ssc.9303.1.A1_at	P	P	P	632.375	0.005859	571.968	0.010742	642.203	0.00293	Ssc.12524.1.S1_at	P	P	P	522.026	0.000244	286.085	0.00415	432.86	0.001221
Ssc.22018.1.S1_at	P	P	P	1301.01	0.000244	1143.18	0.000244	1446.03	0.000244	Ssc.11269.1.A1_at	P	P	P	2867.26	0.000244	2703.72	0.000244	2412.69	0.000244	Ssc.12525.1.A1_at	P	P	P	56.7978	0.005859	65.2493	0.037598	52.1986	0.046143
Ssc.6651.1.S1_at	P	P	P	4977.3	0.000244	4413.83	0.000244	5567.61	0.000244	Ssc.1045.1.A1_at	P	P	P	2785.93	0.000732	2823.35	0.000732	2871.45	0.000244	Ssc.12528.1.S1_at	P	P	P	4611.94	0.000244	4206.63	0.000244	4038.15	0.000244
Ssc.6123.1.S1_at	P	P	P	2453.31	0.000244	2307.4	0.000244	2767.66	0.000244	Ssc.2916.1.A1_at	P	P	P	1132.61	0.000244	1322.82	0.000244	1384.06	0.000244	Ssc.12529.1.A1_at	P	A	P	300.155	0.023926	409.525	0.010742	298.843	0.171387
Ssc.11168.1.A1_at	P	P	P	2526.04	0.000244	1850.59	0.000244	2049.65	0.000244	Ssc.5724.1.S1_at	P	P	P	6541.32	0.000244	7057.39	0.000244	5961.16	0.000244	Ssc.1253.1.S1_at	P	P	P	2790.63	0.000244	2359.36	0.000244	2840.73	0.000244
Ssc.11014.1.S1_at	P	P	P	438.512	0.00415	443.971	0.005859	563.427	0.000244	Ssc.20184.1.S1_at	P	P	P	1070.72	0.001221	968.834	0.001221	998.449	0.001953	Ssc.12537.1.A1_at	P	P	P	516.966	0.001953	599.081	0.00415	700.942	0.001221
Ssc.18285.1.S1_at	P	P	P	964.418	0.000244	908.641	0.000244	1110.38	0.000244	Ssc.4086.1.S1_at	P	P	P	7268.06	0.000244	6875.92	0.000244	5551.18	0.000244	Ssc.12540.1.A1_at	P	P	P	611.726	0.00415	672.313	0.005859	481.175	0.001953
Ssc.1499.1.S1_at	P	P	P	2141.56	0.000244	2052.65	0.000244	2213.7	0.000244	Ssc.7656.1.A1_at	P	P	P	1808.28	0.000244	1620.26	0.000244	1905.19	0.000244	Ssc.12540.2.A1_at	P	P	P	428.122	0.001953	485.556	0.000732	456.4	0.00293
Ssc.7106.1.S1_at	P	P	P	89.5234	0.000244	118.199	0.000244	135.712	0.000244	Ssc.210.9.A1_at	P	P	P	2641.15	0.000732	2112.44	0.001953	3035.33	0.000732	Ssc.12540.3.S1_a_at	P	P	P	87.0927	0.001221	96.9774	0.001953	83.8551	0.00415
Ssc.16668.1.S1_at	P	P	P	970.999	0.000244	822.003	0.000244	819.913	0.000244	Ssc.13663.1.A1_at	P	P	P	5277.23	0.000244	4672.49	0.000244	4911.95	0.000244	Ssc.12543.1.A1_at	P	P	P	582.708	0.001953	805.878	0.001221	802.974	0.001221
Ssc.6225.1.S1_at	P	P	P	2146.55	0.000244	2241.07	0.000244	2375.19	0.000244	Ssc.7756.1.A1_at	P	P	P	500.223	0.000244	649.429	0.000244	520.557	0.000244	Ssc.12545.1.A1_at	P	P	P	135.878	0.095215	116.332	0.030273	166.891	0.046143
Ssc.11008.1.S1_at	P	P	P	7781.29	0.000244	8279.74	0.000244	7409.32	0.000244	Ssc.7721.1.A1_at	P	P	P	1015.7	0.000244	1371.51	0.000244	1692.36	0.000244	Ssc.12546.1.A1_at	P	P	P	1112.01	0.000244	1154.65	0.000244	1224.09	0.000244
Ssc.1030.1.S1_at	P	P	P	3263.3	0.000244	3492.82	0.000244	3208.4	0.000244	Ssc.4438.1.A1_at	P	P	P	481.838	0.000244	375.297	0.000244	566.819	0.000244	Ssc.12547.1.A1_at	P	P	P	414.384	0.023926	601.032	0.023926	561.821	0.023926
Ssc.4307.1.A1_at	P	P	P	576.403	0.000244	677.716	0.000244	668.11	0.000244	Ssc.13585.8.S1_x_at	P	P	P	10404.3	0.000244	10425.6	0.000244	8343.31	0.000244	Ssc.12554.1.A1_at	P	P	P	1475.1	0.000244	1366.45	0.000244	1895.69	0.000244
Ssc.11005.1.A1_at	P	P	P	367.257	0.00415	322.835	0.00415	435.809	0.001221	Ssc.11623.1.A1_at	P	P	P	587.907	0.00415	577.463	0.01416	512.419	0.00293	Ssc.12561.1.A1_at	P	P	P	1312.77	0.000244	1219.84	0.000732	1643.04	0.000244
Ssc.15736.2.A1_at	P	P	P	793.807	0.005859	804.461	0.000244	1094.39	0.000732	Ssc.6208.1.A1_at	P	P	P	1564.39	0.008057	1461.62	0.00293	1573.58	0.005859	Ssc.12565.1.A1_at	P	P	P	440.06	0.018555	417.903	0.037598	401.076	0.010742
Ssc.2756.1.A1_at	P	P	P	1523.06	0.000244	1406.46	0.000244	1456.54	0.000244	Ssc.16045.2.A1_at	P	P	P	1604.49	0.000244	1802.36	0.000244	2150.7	0.000244	Ssc.12566.1.A1_at	P	P	A	58.0249	0.023926	109.405	0.001953	49.2922	0.171387
Ssc.10863.1.A1_at	P	P	P	1325.01	0.000244	1227.88	0.000244	1422.52	0.000244	Ssc.4008.1.S1_at	P	P	P	1499.86	0.000244	2604.72	0.000244	1627.86	0.000244	Ssc.12569.1.A1_at	P	P	P	1354.51	0.000244	1328.08	0.000244	1344.53	0.000244
Ssc.11107.1.S1_at	P	P	P	1422.77	0.000244	1498.92	0.000244	1789.44	0.000244	Ssc.14827.1.S1_at	P	P	P	1155.16	0.001221	1266.09	0.001221	1475.33	0.000732	Ssc.12569.2.A1_at	P	P	P	765.603	0.000244	850.124	0.000732	463.985	0.000244
Ssc.11159.1.A1_at	P	P	P	4944.46	0.000244	5116.25	0.000244	4275.99	0.000244	Ssc.1341.1.S1_at	P	P	P	3577.49	0.000244	3160.35	0.000244	4855.17	0.000244	Ssc.1257.1.S1_a_at	P	P	P	841.862	0.000244	896.978	0.00415	942.003	0.001953
Ssc.11159.1.A2_at	P	P	P	4061.38	0.000244	3921.39	0.000244	3843.81	0.000244	Ssc.21277.1.S1_at	P	P	P	1408.54	0.000244	1214.08	0.000244	1145.63	0.000244	Ssc.1257.3.S1_at	P	P	P	649.491	0.030273	546.926	0.030273	597.074	0.030273
Ssc.2977.1.S1_at	P	P	P	5028.68	0.000244	4305.7	0.000244	4852.93	0.000244	Ssc.11026.1.S1_at	P	P	P	6391.16	0.000244	7538.1	0.000244	6742.23	0.000244	Ssc.12576.1.A1_at	P	A	P	1411.27	0.008057	1117.73	0.095215	1435.62	0.00415
Ssc.3825.1.S1_at	P	P	P	379.801	0.000244	530.859	0.000244	664.784	0.000244	Ssc.16678.1.S1_at	P	P	P	2066.19	0.00415	1975.96	0.001953	2464.36	0.018555	Ssc.12578.1.A1_at	P	P	P	142.911	0.001953	249.798	0.000732	213.415	0.000244
Ssc.4666.1.A1_at	P	P	P	1934.47	0.000244	1909.5	0.000244	1960.99	0.000244	Ssc.3616.1.A2_at	P	P	P	1097.5	0.000244	822.35	0.000244	1184.08	0.000244	Ssc.12579.1.A1_s_at	P	P	P	4428.09	0.000244	3718.19	0.000244	3440.48	0.000244
Ssc.8153.1.A1_at	P	P	P	368.173	0.000244	461.628	0.000244	472.777	0.000244	Ssc.1381.1.S1_at	P	P	P	143.023	0.00293	99.4674	0.010742	193.056	0.001953	Ssc.12583.1.S1_at	M	P	P	85.504	0.018555	90.4921	0.111572	126.648	0.018555
Ssc.5464.1.A1_at	P	P	P	904.936	0.000244	1363.74	0.000244	1294.58	0.000244	Ssc.23226.1.S1_at	P	P	P	1188.63	0.000244	1397.33	0.000244	1398.21	0.000244	Ssc.12584.1.A1_at	P	P	P	595.896	0.000732	402.521	0.000732	1097.4	0.000244
Ssc.8770.1.A1_at	P	P	P	2594.57	0.000244	2898.19	0.000244	2942.31	0.000244	Ssc.4170.1.S1_at	P	P	P	1155.8	0.000732	1307.39	0.000244	1628.55	0.000732	Ssc.12589.1.A1_at	P	P	P	1775.32	0.000244	1250.51	0.000732	2195.44	0.000244
Ssc.5627.1.S1_at	P	P	P	1796.5	0.000244	1691.52	0.000244	1570.29	0.000244	Ssc.12927.1.S1_at	P	P	P	4025.72	0.000244	4345.23	0.000244	3148.9	0.000244	Ssc.12592.1.S1_at	P	P	P	4134.53	0.000244	3334.97	0.000244	3798.06	0.000244
Ssc.3629.1.S1_at	P	P	P	862.61	0.000244	813.252	0.000244	853.834	0.000244	Ssc.1860.1.S1_at	P	P	P	2132.97	0.000244	1521.85	0.000244	1765.76	0.000244	Ssc.12593.1.A1_at	P	P	P	2956.19	0.046143	2849.51	0.030273	1801.51	0.037598
Ssc.3447.1.S1_at	P	P	P	429.677	0.001221	451.827	0.000732	530.943	0.000732	Ssc.4108.1.S1_at	P	P	P	2696.57	0.000244	3174.52	0.000244	3893.24	0.000244	Ssc.12596.1.A1_at	P	P	P	294.319	0.000244	356.784	0.001953	208.4	0.001221
Ssc.18175.1.A1_at	P	P	P	438.232	0.001953	408.188	0.005859	501.94	0.001221	Ssc.16711.1.S1_at	P	P	P	1200.65	0.001953	938.253	0.000244	1261.1	0.000732	Ssc.12596.2.S1_at	P	A	P	153.325	0.046143	203.292	0.056152	215.932	0.046143
Ssc.8729.1.A1_at	P	P	P	1986.26	0.000244	1984.43	0.000244	2610.63	0.000244	Ssc.1681.1.S1_at	P	P	P	1721.86	0.000244	1464.79	0.000244	1741.67	0.000244	Ssc.12597.1.A1_at	P	P	P	165.861	0.001953	122.617	0.01416	143.273	0.000732
Ssc.816.1.S1_at	P	P	P	3047.87	0.000244	2975.91	0.000244	3227.93	0.000244	Ssc.6925.1.A1_at	P	P	P	9481.99	0.000244	9786.69	0.000244	8760.7	0.000244	Ssc.12597.2.A1_at	P	P	P	121.693	0.000244	128.615	0.008057	116.107	0.001221
Ssc.1362.1.S1_at	P	P	P	1265.2	0.000244	1209.11	0.000244	1580.44	0.000244	Ssc.878.1.S1_at	P	P	P	2331.55	0.000244	2065.11	0.000244	3324.83	0.000244	Ssc.126.1.S1_at	P	P	A	44.5851	0.030273	57.5012	0.00415	53.5407	0.018555
Ssc.6708.1.A1_at	P	P	P	1802.72	0.000244	2255.23	0.000244	2256.08	0.000244	Ssc.15702.1.S1_at	P	P	P	425.668	0.046143	419.109	0.023926	497.032	0.037598	Ssc.12600.1.A1_at	P	P	P	1213.3	0.000732	814.074	0.000732	1399.14	0.000244
Ssc.12177.1.A1_at	P	P	P	1242.9	0.000244	947.358	0.000244	1194.42	0.000244	Ssc.6598.1.S1_at	P	P	P	810.401	0.000244	674.064	0.000244	1027.89	0.000244	Ssc.12603.1.A1_at	P	P	P	255.225	0.000244	570.522	0.000244	275.845	0.000244
Ssc.11012.1.A1_at	P	P	P	358.265	0.000732	302.991	0.000732	319.952	0.001221	Ssc.6730.1.S1_at	P	P	P	4389.55	0.000244	4703.59	0.000244	4560.79	0.000244	Ssc.12605.1.A1_at	A	P	P	76.5225	0.046143	83.9022	0.095215	58.0645	0.010742
Ssc.6156.1.A1_at	P	P	P	232.869	0.005859	294.951	0.008057	303.277	0.000732	Ssc.886.1.S1_at	P	P	P	4085.44	0.000244	4053.75	0.000244	4829.33	0.000244	Ssc.1261.1.S1_at	P	P	P	483.124	0.001953	495.326	0.005859	449.309	0.000244
Ssc.11161.1.S1_at	P	P	P	3536.57	0.000244	3881.93	0.000244	4056.76	0.000244	Ssc.10742.1.A1_at	P	P	P	624.482	0.001953	670.498	0.000732	946.165	0.000732	Ssc.12613.1.A1_at	P	P	P	1541.95	0.000244	1968.65	0.000244	1925.37	0.000244
Ssc.4347.1.A1_at	P	P	P	686.629	0.000244	709.916	0.000244	830.201	0.000244	Ssc.1420.1.S1_at	P	P	P	2990	0.000244	2523.28	0.000244	3001.92	0.000244	Ssc.12616.1.A1_at	P	P	P	79.8329	0.023926	420.427	0.000732	106.513	0.01416
Ssc.1822.1.A1_at	P	P	P	1645.78	0.000244	1579.9	0.000244	2011.53	0.000244	Ssc.4768.1.A1_at	P	P	P	2358.83	0.000244	2022.38	0.000244	2156.97	0.000244	Ssc.12617.1.S1_at	P	P	M	382.735	0.01416	298.799	0.005859	385.474	0.01416
Ssc.1529.1.A1_at	P	P	P	366.839	0.000244	501.315	0.000244	568.512	0.000244	Ssc.4036.1.S1_at	P	P	P	1506.17	0.000244	1389.35	0.000244	1296.1	0.000244	Ssc.1262.1.S1_at	P	P	P	2118.85	0.000244	1189.5	0.000244	2597.86	0.000244
Ssc.9720.1.A1_at	P	P	P	540.609	0.000244	727.909	0.000244	910.805	0.000244	Ssc.3708.1.S1_at	P	P	P	4244.09	0.000244	3405.6	0.000244	3515.05	0.000244	Ssc.12622.1.A1_a_at	P	P	P	398.204	0.00293	298.859	0.001953	468.989	0.00415
Ssc.5077.1.S1_at	P	P	P	1363.76	0.000732	1478.7	0.000244	1423.86	0.000244	Ssc.16603.1.A1_at	P	P	P	1372.67	0.000244	1038.18	0.000244	810.96	0.000244	Ssc.12622.2.A1_a_at	P	P	P	334.111	0.005859	271.846	0.010742	363.345	0.008057
Ssc.7439.1.A1_at	P	P	P	8443.4	0.000244	8422.14	0.000244	7921.34	0.000244	Ssc.30816.1.A1_s_at	P	P	P	5932.48	0.000244	5446.71	0.000244	4307.89	0.000244	Ssc.12628.1.A1_at	P	P	P	46.9086	0.00293	44.8498	0.037598	54.8181	0.037598
Ssc.9303.1.A1_at	P	P	P	733.257	0.00415	684.492	0.00293	664.217	0.001221	Ssc.2484.1.S1_at	P	P	P	1481.91	0.000244	1659.42	0.000244	1981.39	0.000244	Ssc.12629.2.A1_at	P	A	P	69.9144	0.008057	217.106	0.046143	57.7824	0.601074
Ssc.11269.1.A1_at	P	P	P	2578.06	0.000244	2301.42	0.000244	2351.42	0.000244	Ssc.13779.1.A1_at	P	P	P	7897.09	0.000244	7518.56	0.000244	7473.08	0.000244	Ssc.12633.1.S1_at	P	P	P	358.117	0.000244	383.124	0.000732	286.817	0.001953
Ssc.1045.1.A1_at	P	P	P	2912.85	0.000244	2818.51	0.000244	3259.31	0.000244	Ssc.2739.1.S1_at	P	P	P	4645.55	0.000244	4466.16	0.000244	3051.66	0.000244	Ssc.12634.1.S1_at	P	A	P	100.722	0.010742	132.778	0.080566	98.6891	0.01416
Ssc.2916.1.A1_at	P	P	P	1271.8	0.000244	1155.62	0.000244	1291.96	0.000244	Ssc.2968.1.S1_at	P	P	P	266.983	0.000244	182.405	0.010742	250.108	0.000244	Ssc.12636.1.A1_at	P	P	P	76.9044	0.010742	88.9564	0.001221	59.7999	0.01416
Ssc.5724.1.S1_at	P	P	P	6677.53	0.000244	5943.26	0.000244	5528.46	0.000244	Ssc.3446.1.S1_at	P	P	P	3884.35	0.000244	4495.28	0.000244	3481.22	0.000244	Ssc.12641.1.S1_at	P	P	P	250.062	0.000244	219.591	0.000244	323.883	0.000244
Ssc.20184.1.S1_at	P	P	P	870.081	0.00293	1084.9	0.001221	1292.94	0.000732	Ssc.7522.1.A1_at	P	P	P	2506.28	0.000244	1797.25	0.000244	1934.24	0.000244	Ssc.12642.1.S1_at	P	P	P	1149.42	0.005859	996.854	0.005859	1072.35	0.01416
Ssc.4086.1.S1_at	P	P	P	5496.07	0.000244	5698.82	0.000244	6053.31	0.000244	Ssc.16536.1.S1_at	P	P	P	6470.69	0.000244	5572.14	0.000244	4873.96	0.000244	Ssc.12643.1.A1_at	P	P	P	508.142	0.000244	340.526	0.000244	256.586	0.000244
Ssc.7656.1.A1_at	P	P	P	1494.98	0.000244	1569.95	0.000244	1770.13	0.000244	Ssc.5675.1.S1_at	P	P	P	2202.21	0.000732	2325.6	0.000244	2888.47	0.000244	Ssc.1265.1.S1_at	P	P	P	807.171	0.000244	628.29	0.000244	738.717	0.000244
Ssc.210.9.A1_at	P	P	P	2727.79	0.001221	2965.09	0.000732	3717.05	0.000732	Ssc.1714.1.S1_at	P	P	P	632.139	0.010742	584.106	0.00293	835.78	0.001221	Ssc.12650.1.A1_at	P	P	P	588.973	0.000244	549.032	0.000244	688.806	0.000244
Ssc.13663.1.A1_at	P	P	P	4955.23	0.000244	4129.27	0.000244	4880.07	0.000244	Ssc.17264.1.S1_at	P	P	P	433.093	0.00415	380.354	0.018555	625.792	0.000244	Ssc.12654.1.A1_at	P	P	P	1618.43	0.000244	1648.38	0.000244	1609.3	0.000244
Ssc.7756.1.A1_at	P	P	P	810.999	0.000244	1094.68	0.000244	1190.67	0.000244	Ssc.1964.1.S1_at	P	P	P	6687.83	0.000244	7091.74	0.000732	6259.59	0.000732	Ssc.12654.2.A1_at	P	P	P	642.535	0.000244	782.037	0.000244	636.324	0.000244
Ssc.7721.1.A1_at	P	P	P	1693.19	0.000244	1862.69	0.000244	2248.96	0.000244	Ssc.5300.1.S1_at	P	P	P	322.086	0.001953	288.505	0.001953	275.83	0.000732	Ssc.12661.1.A1_at	P	P	P	5059.77	0.000244	4337.31	0.000244	5956.24	0.000244
Ssc.4438.1.A1_at	P	P	P	603.568	0.000244	528.851	0.000244	860.37	0.000244	Ssc.11889.1.S1_at	P	P	P	3861.88	0.000244	3491.68	0.000244	3854.08	0.000244	Ssc.12664.1.S1_a_at	P	P	P	73.4255	0.010742	53.6907	0.030273	67.4534	0.023926
Ssc.8335.1.S1_at	P	P	P	34.6041	0.010742	50.6467	0.000732	46.0706	0.00293	Ssc.4462.1.S1_at	P	P	P	1807.85	0.000244	1635.23	0.000244	1792.58	0.000244	Ssc.12664.1.S1_at	P	P	P	746.627	0.000732	580.728	0.000732	556.438	0.000244
Ssc.13585.8.S1_x_at	P	P	P	9879.86	0.000244	10293.7	0.000244	9921.79	0.000244	Ssc.4209.1.S1_at	P	P	P	333.518	0.01416	310.927	0.023926	367.663	0.00293	Ssc.12664.2.S1_at	P	P	P	235.898	0.018555	205.271	0.01416	225.325	0.01416
Ssc.11623.1.A1_at	P	P	P	520.337	0.005859	484.617	0.008057	773.704	0.001221	Ssc.3914.1.S1_at	P	P	P	474.558	0.000244	472.976	0.000732	479.799	0.000244	Ssc.12668.1.A1_at	P	P	P	45.5254	0.000244	47.974	0.046143	65.5126	0.000244
Ssc.6208.1.A1_at	P	P	P	1615.39	0.008057	1340.74	0.005859	1785.13	0.010742	Ssc.3824.1.S1_at	P	P	P	1627.43	0.000244	1749.24	0.000244	1669.98	0.000244	Ssc.12669.1.A1_at	P	P	P	338.242	0.000732	328.092	0.000244	273.46	0.000244
Ssc.16045.2.A1_at	P	P	P	1999.7	0.000244	1888.82	0.000244	2546.27	0.000244	Ssc.3466.1.S1_at	P	P	P	2133.35	0.000244	1802.37	0.000244	2346	0.000244	Ssc.1267.1.S1_at	P	P	P	1189.65	0.000244	1241.31	0.000244	918.945	0.000244
Ssc.4008.1.S1_at	P	P	P	2086.31	0.000244	2695.7	0.000244	1188.26	0.000244	Ssc.5761.1.S1_at	P	P	P	8492.9	0.000244	7544.54	0.000244	7136.04	0.000244	Ssc.12670.1.A1_s_at	P	P	P	1805.25	0.000732	2091.94	0.000732	2124.66	0.000732
Ssc.14827.1.S1_at	P	P	P	1049.49	0.001221	1126.66	0.001221	1258.05	0.001221	Ssc.1549.1.A1_at	P	P	P	4872.36	0.000244	4388.69	0.000244	4418.63	0.000244	Ssc.12674.1.S1_at	P	P	P	451.412	0.000732	453.147	0.000244	469.215	0.000732
Ssc.1341.1.S1_at	P	P	P	3724.42	0.000244	4121.31	0.000244	3796.38	0.000244	Ssc.857.1.A1_at	P	P	P	1098.01	0.018555	657.883	0.018555	1517.78	0.010742	Ssc.12675.1.S1_at	P	P	P	396.84	0.000244	354.083	0.000244	350.205	0.000244
Ssc.21277.1.S1_at	P	P	P	1154.05	0.000244	1105.74	0.000244	1194.63	0.000244	Ssc.19458.1.S1_at	P	P	P	1599.35	0.000244	1396.81	0.000244	1194.97	0.000244	Ssc.12677.1.S1_at	P	P	P	258.999	0.030273	309.586	0.023926	208.401	0.008057
Ssc.11026.1.S1_at	P	P	P	6847.6	0.000244	7535.43	0.000244	6117.24	0.000244	Ssc.7047.1.S1_at	P	P	P	2807.89	0.000244	2947.49	0.000244	2845.69	0.000244	Ssc.12680.1.A1_at	P	P	P	303.258	0.000732	360.026	0.000244	315.112	0.000244
Ssc.16678.1.S1_at	P	P	P	2150.59	0.01416	1788.52	0.010742	2533.71	0.01416	Ssc.7550.1.A1_at	P	P	P	4124.81	0.000244	5246.28	0.000244	4924.19	0.000244	Ssc.12682.1.A1_at	P	P	P	865.482	0.000244	879.258	0.000244	840.248	0.000244
Ssc.3616.1.A2_at	P	P	P	941.057	0.000732	939.452	0.000244	1134.34	0.000244	Ssc.3916.1.A1_at	P	P	P	1214.16	0.000244	1273.88	0.000244	1300.9	0.000244	Ssc.12686.1.A1_at	P	P	P	206.751	0.001221	247.078	0.005859	201.665	0.001221
Ssc.23226.1.S1_at	P	P	P	1747.66	0.000244	1912.72	0.000244	1896.3	0.000244	Ssc.7690.1.A1_at	P	P	P	3956.6	0.000244	4232.74	0.000244	3347.02	0.000244	Ssc.1269.2.S1_at	P	P	P	552.782	0.000244	557.266	0.000244	294.233	0.000244
Ssc.4170.1.S1_at	P	P	P	1343.2	0.000732	1405.79	0.000244	1292.81	0.000732	Ssc.20974.1.A2_at	P	P	P	3572.34	0.000244	3378.7	0.000244	3451.93	0.000244	Ssc.1269.3.S1_at	P	P	P	283.258	0.005859	348.762	0.00293	156.725	0.010742
Ssc.12927.1.S1_at	P	P	P	3469.83	0.000244	3733.1	0.000244	3314.27	0.000244	Ssc.20974.1.A1_at	P	P	P	3944.77	0.000244	4179.63	0.000244	5365.37	0.000244	Ssc.12693.1.S1_at	P	P	P	1250.58	0.000244	1003.89	0.000244	1423.16	0.000244
Ssc.1860.1.S1_at	P	P	P	1765.42	0.000244	1382.27	0.000244	1998.35	0.000244	Ssc.11748.1.S1_at	P	P	P	174.704	0.008057	147.372	0.030273	166.646	0.030273	Ssc.12695.1.S1_at	P	P	P	992.054	0.000244	1600.01	0.000244	1042.16	0.000732
Ssc.4108.1.S1_at	P	P	P	3562.38	0.000244	3760.05	0.000244	2851.85	0.000244	Ssc.1802.1.S1_at	P	P	P	2478.24	0.000244	2500.89	0.000244	2306.89	0.000244	Ssc.12696.1.A1_at	P	P	A	64.3433	0.001953	78.6962	0.010742	68.6618	0.149658
Ssc.16711.1.S1_at	P	P	P	1041.53	0.000732	925.944	0.000244	1123.46	0.000244	Ssc.10931.1.S1_at	P	P	P	754.867	0.000244	462.02	0.000244	358.309	0.000244	Ssc.12698.1.S1_at	P	P	P	407.069	0.000732	431.682	0.00415	328.355	0.000732
Ssc.1681.1.S1_at	P	P	P	1715.99	0.000244	1567.99	0.000244	1713.49	0.000244	Ssc.2578.1.S1_at	P	P	P	955.961	0.000244	840.387	0.000244	1161.5	0.000244	Ssc.12699.1.A1_at	P	P	P	186.481	0.00415	249.297	0.00415	202.93	0.00293
Ssc.6925.1.A1_at	P	P	P	10243.4	0.000244	10580.7	0.000244	9928.91	0.000244	Ssc.1564.1.S1_at	P	P	P	5054.77	0.000244	5252.9	0.000244	5980.84	0.000244	Ssc.1270.1.S1_at	P	P	P	2011.43	0.000244	1725.39	0.000244	1532.77	0.000244
Ssc.878.1.S1_at	P	P	P	2908.02	0.000244	2997.57	0.000244	3379.21	0.000244	Ssc.2081.1.S1_at	P	P	P	3611.56	0.000244	3044.72	0.000244	2865.65	0.000244	Ssc.12708.1.A1_at	P	P	P	757.155	0.001953	931.311	0.001953	526.605	0.001221
Ssc.6598.1.S1_at	P	P	P	906.129	0.000244	737.773	0.000244	907.097	0.000244	Ssc.20989.1.A1_at	P	P	P	6716.08	0.000244	7247.74	0.000244	7685.47	0.000244	Ssc.12709.1.A1_at	P	P	P	1377.45	0.000244	1500.11	0.000244	1546.05	0.000244
Ssc.6730.1.S1_at	P	P	P	3770.88	0.000244	3183.68	0.000732	4183.87	0.000244	Ssc.4967.1.S1_at	P	P	P	5002.45	0.000244	5339.72	0.000244	5132.32	0.000244	Ssc.1271.1.S1_at	P	P	P	923.156	0.000244	919.83	0.000732	979.815	0.000732
Ssc.886.1.S1_at	P	P	P	4603.39	0.000244	3982.64	0.000244	4676.81	0.000244	Ssc.3405.1.A1_at	P	P	P	640.282	0.000244	689.194	0.000244	670.203	0.000244	Ssc.1271.2.A1_at	P	P	P	334.907	0.000244	403.334	0.000732	234.223	0.001221
Ssc.10742.1.A1_at	P	P	P	915.755	0.000732	995.417	0.000732	1498.56	0.000732	Ssc.2820.1.A1_at	P	P	P	959.577	0.000244	948.116	0.000244	853.975	0.000244	Ssc.1271.3.S1_at	P	P	P	201.399	0.000244	225.14	0.000244	125.866	0.000244
Ssc.1420.1.S1_at	P	P	P	2842.42	0.000244	2403.39	0.000244	2655.84	0.000244	Ssc.7610.1.S1_at	P	P	P	7219.22	0.000244	7322.72	0.000244	7815.03	0.000244	Ssc.12711.1.S1_at	P	P	P	2264.71	0.000244	2563.83	0.000244	1958.93	0.000244
Ssc.4768.1.A1_at	P	P	P	2258.56	0.000244	2499.35	0.000244	2470.73	0.000244	Ssc.8785.1.A1_at	P	P	P	2023.5	0.000244	2288.16	0.000244	3746.78	0.000244	Ssc.12712.1.A1_at	P	P	P	82.1548	0.000732	86.7492	0.001221	55.6878	0.001221
Ssc.4036.1.S1_at	P	P	P	1708.9	0.000244	1698.95	0.000244	1954.96	0.000244	Ssc.2456.1.S1_at	P	P	P	6725.67	0.000244	7550.79	0.000244	8247.52	0.000244	Ssc.12713.1.A1_at	P	P	P	622.342	0.005859	728.419	0.001953	561.107	0.005859
Ssc.3708.1.S1_at	P	P	P	3531.76	0.000244	3808.34	0.000244	3447.14	0.000244	Ssc.4012.1.S1_at	P	P	P	900.14	0.023926	820.22	0.030273	1128.81	0.023926	Ssc.12715.1.S1_at	P	P	P	942.535	0.000244	423.136	0.000244	559.811	0.000732
Ssc.16603.1.A1_at	P	P	P	479.191	0.000244	1219.64	0.000244	1729.74	0.000244	Ssc.2629.1.S1_at	P	P	P	1507.09	0.000244	1652.33	0.000244	1715.62	0.000244	Ssc.12715.1.S1_s_at	P	P	P	1501.25	0.000244	729.915	0.000244	1004.41	0.000244
Ssc.30816.1.A1_s_at	P	P	P	4546.3	0.000244	4629.42	0.000244	4166.47	0.000244	Ssc.13057.1.A1_at	P	P	P	4287.26	0.000244	4368.72	0.000244	5250.15	0.000244	Ssc.12715.2.S1_at	P	P	P	1268.77	0.000244	730.629	0.000732	699.698	0.000244
Ssc.2484.1.S1_at	P	P	P	1708.59	0.000244	1743.8	0.000244	2126.83	0.000244	Ssc.5330.1.A1_at	P	P	P	2296.52	0.000244	3553.96	0.000244	3617.41	0.000244	Ssc.12718.1.A1_at	P	P	P	204.363	0.00293	354.745	0.000732	163.057	0.005859
Ssc.13779.1.A1_at	P	P	P	7257.85	0.000244	8390	0.000244	8200.57	0.000244	Ssc.6862.1.A1_at	P	P	P	2257.25	0.000244	2413.37	0.000244	2028.27	0.000244	Ssc.12719.1.A1_at	P	P	P	109.584	0.023926	116.208	0.00293	122.346	0.005859
Ssc.2739.1.S1_at	P	P	P	2577.86	0.000244	3010	0.000244	2935.98	0.000244	Ssc.3753.1.S1_at	P	P	P	657.185	0.000244	924.919	0.000244	1055.8	0.000244	Ssc.12723.1.S1_at	P	P	P	1857.48	0.001221	1526.73	0.000732	2156.59	0.000732
Ssc.2968.1.S1_at	P	P	P	262.047	0.000244	245.498	0.000732	322.003	0.000244	Ssc.9592.1.A1_at	P	P	P	4720.48	0.000244	4776.53	0.000244	4896.97	0.000244	Ssc.12724.1.S1_at	P	P	P	3314.11	0.000244	3031.17	0.000244	3382.94	0.000244
Ssc.3446.1.S1_at	P	P	P	4041.71	0.000244	4337.84	0.000244	3673.34	0.000244	Ssc.18185.1.S1_at	P	P	P	3238.23	0.000244	2422.23	0.000244	1881.04	0.000244	Ssc.12727.1.A1_at	P	P	P	108.957	0.037598	112.882	0.001953	112.682	0.023926
Ssc.7522.1.A1_at	P	P	P	1928.41	0.000244	2110.55	0.000244	2144.04	0.000244	Ssc.3880.1.S1_at	P	P	P	461.994	0.000244	2058.92	0.000244	1941.12	0.000244	Ssc.12727.2.A1_at	P	P	P	223.585	0.001221	136.122	0.00415	215.195	0.000732
Ssc.16536.1.S1_at	P	P	P	5050.09	0.000244	5347.55	0.000244	5204.29	0.000244	Ssc.5834.1.A1_at	P	P	P	3218.92	0.000244	2863.01	0.000244	2697.55	0.000244	Ssc.1273.1.S1_a_at	P	P	P	214.316	0.001221	181.408	0.001221	245.089	0.000244
Ssc.5675.1.S1_at	P	P	P	2441.4	0.000244	2526.86	0.000244	2494.47	0.000244	Ssc.13973.1.S1_at	P	P	P	3127.17	0.000244	2804.46	0.000244	4004.02	0.000244	Ssc.12731.1.A1_at	P	P	P	249.966	0.00293	480.009	0.001221	187.432	0.00293
Ssc.1714.1.S1_at	P	P	P	595.255	0.00415	688.879	0.00293	844.979	0.000732	Ssc.3045.1.S1_at	P	P	P	530.024	0.000244	532.635	0.000244	744.875	0.000244	Ssc.12731.2.S1_at	P	P	P	741.666	0.000244	671.572	0.000244	603.658	0.000244
Ssc.17264.1.S1_at	P	P	P	533.083	0.001221	533.91	0.000244	735.582	0.000244	Ssc.16968.1.S1_at	P	P	P	4404.78	0.000244	4427.45	0.000244	4687.12	0.000244	Ssc.12733.1.A1_at	P	P	P	135.448	0.030273	179.648	0.037598	138.36	0.037598
Ssc.1964.1.S1_at	P	P	P	6125.78	0.000732	6103.44	0.000244	5895.54	0.000244	Ssc.7629.1.S1_at	P	P	P	3008.23	0.000244	2803.44	0.000244	2746.2	0.000244	Ssc.12738.1.A1_at	P	P	P	319.788	0.000732	425.815	0.000732	312.106	0.000732
Ssc.5300.1.S1_at	P	P	P	263.383	0.001953	267.987	0.000732	298.133	0.000244	Ssc.4945.1.S1_at	P	P	P	616.195	0.00293	556.538	0.00415	726.473	0.00293	Ssc.12742.1.A1_at	P	P	P	177.369	0.000244	165.288	0.001221	176.995	0.000244
Ssc.11889.1.S1_at	P	P	P	2793.15	0.000244	3216.87	0.000244	3520.98	0.000244	Ssc.5650.1.S1_at	P	P	P	1026.61	0.008057	993.638	0.00415	1235.09	0.008057	Ssc.12748.1.A1_at	P	P	P	37.8345	0.001953	59.8753	0.008057	50.9447	0.00293
Ssc.4462.1.S1_at	P	P	P	1753.51	0.000244	1848.51	0.000244	2248.72	0.000244	Ssc.17319.1.A1_at	P	P	P	577.016	0.000244	686.729	0.000244	493.186	0.000244	Ssc.12752.1.A1_at	P	P	P	474.218	0.001221	545.923	0.000244	600.744	0.000732
Ssc.4209.1.S1_at	P	P	P	339.423	0.01416	341.003	0.005859	338.36	0.008057	Ssc.11515.1.S1_at	P	P	P	5236.75	0.000732	5026.93	0.000732	4737.39	0.000732	Ssc.12756.1.A1_at	P	P	P	449.168	0.000732	568.132	0.000732	474.964	0.000732
Ssc.3914.1.S1_at	P	P	P	480.042	0.001221	473.417	0.000732	489.228	0.000244	Ssc.6920.1.S1_at	P	P	P	533.102	0.000244	586.176	0.001221	715.303	0.000732	Ssc.12758.1.A1_at	P	P	P	2378.55	0.000244	1871.13	0.000244	2787.58	0.000244
Ssc.3824.1.S1_at	P	P	P	1482.21	0.000244	1610.41	0.000244	1764.22	0.000244	Ssc.2584.1.S1_at	P	P	P	196.295	0.000244	159.839	0.000732	187.183	0.000244	Ssc.12759.1.A1_at	P	P	A	231.054	0.010742	293.851	0.046143	195.453	0.056152
Ssc.3466.1.S1_at	P	P	P	2027.79	0.000244	1645.23	0.000244	1890.71	0.000244	Ssc.4993.1.A1_at	P	P	P	940.228	0.008057	1377.13	0.008057	1078.81	0.00415	Ssc.1276.1.S1_at	P	P	P	3007.23	0.000244	3926.37	0.000244	2928.78	0.000244
Ssc.5761.1.S1_at	P	P	P	8175.22	0.000244	7173.18	0.000244	7108.15	0.000244	Ssc.13595.1.A1_at	P	P	P	741.371	0.000244	753.713	0.000244	809.564	0.000244	Ssc.12761.1.A1_at	P	P	P	403.538	0.00415	466.828	0.00415	226.275	0.00415
Ssc.1549.1.A1_at	P	P	P	1905.18	0.001221	1884.97	0.001221	1762.88	0.001221	Ssc.2404.1.A1_at	P	P	P	1662.06	0.000244	1668.99	0.000244	1338.4	0.000244	Ssc.12763.1.S1_at	P	P	P	1287.02	0.000244	1450.25	0.000244	1373.11	0.000244
Ssc.857.1.A1_at	P	P	P	950.021	0.018555	961.164	0.023926	1104.18	0.01416	Ssc.7032.1.S1_at	P	P	P	2038.08	0.000244	2382.29	0.000244	2560.41	0.000244	Ssc.12764.1.A1_at	P	P	P	198.788	0.005859	165.3	0.008057	356.371	0.001953
Ssc.19458.1.S1_at	P	P	P	1464.65	0.000244	1366.74	0.000244	1497.46	0.000244	Ssc.7328.1.S1_at	P	P	P	3492.54	0.000732	3381.07	0.000732	3576.98	0.000732	Ssc.12767.1.A1_at	P	P	P	225.811	0.000244	176.051	0.000244	255.14	0.000244
Ssc.7047.1.S1_at	P	P	P	3166.49	0.000244	3099.56	0.000244	2924.74	0.000244	Ssc.17284.1.A1_at	P	P	P	286.682	0.000732	318.684	0.00293	351.1	0.000244	Ssc.1277.1.A1_at	P	P	P	15672.9	0.000244	14678.5	0.000244	16123.4	0.000244
Ssc.7550.1.A1_at	P	P	P	4453.35	0.000244	4469.17	0.000244	4017.27	0.000244	Ssc.8071.1.S1_at	P	P	P	1160.16	0.000244	998.44	0.000244	1043.11	0.000244	Ssc.12774.1.A1_at	P	P	P	330.512	0.000244	315.111	0.000732	286.579	0.000244
Ssc.3916.1.A1_at	P	P	P	1156.09	0.000244	1147.73	0.000244	968.296	0.000244	Ssc.3369.1.A1_at	P	P	P	3278.22	0.000244	3114.02	0.000244	3249.4	0.000244	Ssc.12776.1.A1_at	P	P	P	1489.23	0.000244	1883.47	0.000244	1651.67	0.000244
Ssc.7690.1.A1_at	P	P	P	3118.61	0.000244	3201.18	0.000244	2781.56	0.000244	Ssc.13368.1.A1_at	P	P	P	2889.44	0.000244	2825.46	0.000244	2262.27	0.000244	Ssc.12777.1.A1_at	P	P	P	1019.13	0.000244	990.225	0.001953	834.114	0.000244
Ssc.20974.1.A2_at	P	P	P	3093.9	0.000244	3711.3	0.000244	2478.53	0.000244	Ssc.3666.1.A1_at	P	P	P	144.295	0.01416	126.169	0.023926	127.76	0.001221	Ssc.12777.2.A1_at	P	P	P	1623.48	0.000732	1482.09	0.000732	1768.38	0.000244
Ssc.20974.1.A1_at	P	P	P	4042.28	0.000244	4681.45	0.000244	2446.55	0.000244	Ssc.6174.1.A1_at	P	P	P	2191.47	0.000244	1426.45	0.000244	1393.24	0.000244	Ssc.12780.1.S1_at	P	P	P	2519.49	0.000244	2432.3	0.000244	1758.09	0.000244
Ssc.1802.1.S1_at	P	P	P	2205.29	0.000244	2695.91	0.000244	2684.23	0.000244	Ssc.13332.1.A1_at	P	P	P	979.07	0.000244	925.203	0.000244	1026.76	0.000244	Ssc.12781.1.A1_at	P	P	P	801.264	0.000244	1148.31	0.000244	493.128	0.000244
Ssc.10931.1.S1_at	P	P	P	156.49	0.00415	135.15	0.00293	279.303	0.000244	Ssc.5548.1.A1_at	P	P	P	670.605	0.001953	512.906	0.001953	597.985	0.000732	Ssc.12781.1.A1_s_at	P	P	P	1292.08	0.000244	2073.58	0.000244	781.655	0.001953
Ssc.2578.1.S1_at	P	P	P	1103.18	0.000244	915.076	0.000244	1216.35	0.000244	Ssc.1650.1.A1_at	P	P	P	1461.17	0.000244	1429.29	0.000732	1865.63	0.000244	Ssc.12781.1.A2_at	P	P	P	3648.31	0.000244	4236.2	0.000244	3332.39	0.000244
Ssc.1564.1.S1_at	P	P	P	5542.99	0.000244	5047.74	0.000244	5905.37	0.000244	Ssc.8656.1.A1_at	P	P	P	4236.47	0.000244	3870.97	0.000244	4451.5	0.000244	Ssc.12782.1.A1_at	P	P	P	703.594	0.000244	942.983	0.000244	823.141	0.000244
Ssc.2081.1.S1_at	P	P	P	3083.46	0.000244	2783.53	0.000244	3438.62	0.000244	Ssc.8000.1.A1_at	P	P	P	2183.38	0.000244	1671.14	0.000244	1845.79	0.000244	Ssc.12783.1.A1_at	P	P	P	69.3951	0.27417	78.2609	0.030273	94.8075	0.01416
Ssc.20989.1.A1_at	P	P	P	11686.9	0.000244	12539.9	0.000244	11429.7	0.000244	Ssc.8738.1.S1_at	P	P	P	1147.77	0.000244	1137.23	0.000244	1066.03	0.000244	Ssc.12785.1.A1_at	P	P	P	2497.85	0.001221	2100.68	0.001221	2066.14	0.001221
Ssc.4967.1.S1_at	P	P	P	4841.87	0.000244	4345.12	0.000244	4453.97	0.000244	Ssc.5658.1.S1_at	P	P	P	3868.12	0.000244	3632.95	0.000244	3649.47	0.000244	Ssc.12786.1.A1_at	P	P	P	1185.29	0.000244	938.288	0.000244	1412.77	0.000244
Ssc.3405.1.A1_at	P	P	P	714.736	0.000244	585.613	0.000244	676.773	0.000244	Ssc.855.1.S1_at	P	P	P	1518.47	0.018555	1675.08	0.010742	1660.05	0.008057	Ssc.12787.1.A1_at	P	P	P	190.042	0.000244	181.804	0.001953	211.272	0.00293
Ssc.2820.1.A1_at	P	P	P	760.443	0.000244	956.191	0.000244	918.77	0.000244	Ssc.20232.1.S1_at	P	P	P	284.42	0.00293	267.068	0.001953	306.63	0.00293	Ssc.12788.1.S1_at	P	P	P	774.621	0.001953	754.539	0.001221	751.171	0.001953
Ssc.7610.1.S1_at	P	P	P	8102.38	0.000244	7631.08	0.000244	7956.5	0.000244	Ssc.3111.1.A1_at	P	P	P	1081.73	0.001953	1159.44	0.001953	1209.6	0.000732	Ssc.12788.2.A1_at	P	P	P	546.81	0.018555	581.102	0.046143	614.515	0.046143
Ssc.8785.1.A1_at	P	P	P	2761.43	0.000244	3386.75	0.000244	3426.04	0.000244	Ssc.2769.1.A1_at	P	P	P	1396.25	0.000244	1259.85	0.000244	1210.76	0.000244	Ssc.1279.1.A1_at	P	P	P	484.551	0.000732	561.559	0.001953	455.743	0.000732
Ssc.2456.1.S1_at	P	P	P	7215.14	0.000244	6707.65	0.000244	6888.12	0.000244	Ssc.8385.1.A1_at	P	P	P	333.027	0.000244	409.175	0.000244	341.788	0.000244	Ssc.12790.1.A1_at	P	P	P	765.6	0.000244	583.502	0.000732	817.853	0.000244
Ssc.4012.1.S1_at	P	P	P	1098.24	0.023926	978.937	0.023926	1046.97	0.023926	Ssc.11995.1.A1_at	P	P	P	928.041	0.000244	977.816	0.000244	1180.86	0.000244	Ssc.12793.1.A1_at	P	P	P	116.365	0.008057	112.241	0.018555	137.802	0.010742
Ssc.2629.1.S1_at	P	P	P	1524.44	0.000244	1454.67	0.000244	1900.85	0.000244	Ssc.20598.1.A1_at	P	P	P	3835.21	0.000244	3805.11	0.000244	5526.08	0.000244	Ssc.12795.1.S1_at	P	P	P	348.455	0.018555	215.549	0.018555	344.251	0.018555
Ssc.13057.1.A1_at	P	P	P	5061.89	0.000244	4581.54	0.000244	4450.55	0.000244	Ssc.2648.1.S1_at	P	P	P	9495.45	0.000244	8234.69	0.000244	6955.86	0.000244	Ssc.12797.1.S1_at	P	P	P	769.414	0.000244	774.96	0.000244	717.854	0.000244
Ssc.5330.1.A1_at	P	P	P	3179.26	0.000244	3122.04	0.000244	3284.27	0.000244	Ssc.6606.1.S1_at	P	P	P	683.136	0.000244	646.729	0.000244	773.244	0.000244	Ssc.12797.2.A1_at	P	P	P	467.361	0.000244	483.653	0.000244	524.879	0.000244
Ssc.6862.1.A1_at	P	P	P	1904.28	0.000244	2268.51	0.000244	2217.91	0.000244	Ssc.6868.1.A1_at	P	P	P	6421.84	0.000244	6414.05	0.000244	6804.68	0.000244	Ssc.1280.1.S1_at	P	P	P	411.872	0.01416	496.661	0.023926	356.616	0.018555
Ssc.3753.1.S1_at	P	P	P	1060.34	0.000244	1064.31	0.000244	1067.11	0.000244	Ssc.7386.1.A1_at	P	P	P	1330.52	0.000244	1322.94	0.000244	1819.01	0.000244	Ssc.12802.1.A1_at	P	P	M	240.539	0.00415	274.975	0.00293	245.784	0.008057
Ssc.9592.1.A1_at	P	P	P	5168.65	0.000244	5232.04	0.000244	4284.9	0.000244	Ssc.7111.1.A1_at	P	P	P	633.891	0.000244	553.967	0.000244	1338.64	0.000244	Ssc.12803.1.S1_at	P	P	A	121.383	0.010742	131.139	0.00415	85.1039	0.129639
Ssc.18185.1.S1_at	P	P	P	1491.17	0.000244	1447.09	0.000244	1945.21	0.000244	Ssc.7007.1.S1_at	P	P	P	5414.11	0.000244	6309.44	0.000244	5655.39	0.000244	Ssc.12804.1.S1_at	P	P	P	667.793	0.000244	601.301	0.000732	395.619	0.000244
Ssc.3880.1.S1_at	P	P	P	377.408	0.000244	1180.33	0.000244	2014.45	0.000244	Ssc.7152.1.A1_at	P	P	P	3200.99	0.000244	2866.21	0.000244	2810.56	0.000244	Ssc.12805.1.A1_at	P	M	P	71.6108	0.01416	57.7233	0.01001	83.6569	0.067627
Ssc.5834.1.A1_at	P	P	P	1790.38	0.000244	2161.21	0.000244	2283.46	0.000244	Ssc.16549.1.S1_at	P	P	P	7577.29	0.000244	6179.88	0.000244	8155.3	0.000244	Ssc.12809.3.S1_at	P	P	P	3419.11	0.010742	3383.47	0.01416	4268.22	0.01416
Ssc.13973.1.S1_at	P	P	P	2856.59	0.000244	2649.83	0.000244	2546.37	0.000244	Ssc.6328.1.A1_at	P	P	P	3542.44	0.000244	3150.91	0.000244	3033.93	0.000244	Ssc.12809.4.S1_a_at	P	P	P	2873.26	0.000244	3805.05	0.000244	3358.12	0.000244
Ssc.3045.1.S1_at	P	P	P	617.576	0.000244	500.086	0.000244	601.99	0.000244	Ssc.8090.1.A1_at	P	P	P	3043.52	0.000732	2161.46	0.000732	2169.2	0.001221	Ssc.12809.5.A1_at	P	P	P	10104.8	0.000244	13274.5	0.000244	4845	0.000244
Ssc.16968.1.S1_at	P	P	P	4662.08	0.000244	3750.95	0.000244	5086	0.000244	Ssc.20674.1.A1_at	P	P	P	1770.28	0.001953	1645.9	0.000244	2245.49	0.001953	Ssc.1281.1.S1_at	P	P	P	1474.89	0.001953	1124.22	0.00293	1895.82	0.001221
Ssc.7629.1.S1_at	P	P	P	2676.15	0.000244	2487.04	0.000244	2765.57	0.000244	Ssc.5008.1.A1_at	P	P	P	547.497	0.000244	754.379	0.000244	676.819	0.000244	Ssc.12812.1.A1_at	P	P	P	60.9754	0.00293	67.4258	0.001953	69.1801	0.008057
Ssc.4945.1.S1_at	P	P	P	447.677	0.00293	487.602	0.001953	822.841	0.000732	Ssc.1412.1.S1_at	P	P	P	888.904	0.000244	974.681	0.000244	737.953	0.000244	Ssc.12815.1.A1_at	P	P	P	74.1774	0.000732	88.3769	0.00293	45.9845	0.001221
Ssc.5650.1.S1_at	P	P	P	1009.06	0.008057	906.705	0.005859	1287.62	0.00293	Ssc.20901.1.A1_at	P	P	P	5470.55	0.000244	5498.93	0.000244	5184.02	0.000244	Ssc.12817.1.S1_at	A	P	P	128.129	0.046143	115.902	0.095215	127.257	0.046143
Ssc.17319.1.A1_at	P	P	P	613.996	0.000244	798.211	0.000244	668.586	0.000244	Ssc.11616.1.S1_at	P	P	P	1910.02	0.000244	1478.84	0.000244	1786.37	0.000244	Ssc.1282.1.A1_at	P	P	P	445.981	0.001221	474.453	0.001953	446.756	0.000732
Ssc.11515.1.S1_at	P	P	P	5259.16	0.000732	4397.04	0.000732	4378.84	0.000732	Ssc.13686.1.A1_at	P	P	P	2394.13	0.000244	2448.14	0.000244	2125.4	0.000244	Ssc.12825.1.A1_at	P	P	P	992.301	0.000244	1133.96	0.000244	1530.65	0.000244
Ssc.6920.1.S1_at	P	P	P	576.34	0.001953	576.085	0.000732	593.475	0.001953	Ssc.2184.1.S1_at	P	P	P	260.647	0.00415	230.762	0.010742	244.81	0.001953	Ssc.12829.1.A1_at	P	P	P	375.992	0.000244	554.067	0.000244	356.265	0.000732
Ssc.2584.1.S1_at	P	P	P	151.15	0.000732	173.647	0.000732	191.794	0.000244	Ssc.5871.1.A1_at	P	P	P	1712.23	0.000732	1693.93	0.000244	1583.73	0.000244	Ssc.12831.1.A1_at	P	P	P	1340.07	0.000244	2115.35	0.000732	1633.25	0.000732
Ssc.4993.1.A1_at	P	P	P	977.263	0.030273	1070.42	0.030273	1016.84	0.000244	Ssc.7357.1.A1_at	P	P	P	285.518	0.000244	277.24	0.000244	266.001	0.000244	Ssc.12832.1.A1_at	P	P	P	373.185	0.000732	312.719	0.000244	449.38	0.000732
Ssc.13595.1.A1_at	P	P	P	882.02	0.000244	917.639	0.000244	1114.94	0.000244	Ssc.8614.1.A1_at	P	P	P	2837.33	0.000244	3217.51	0.000244	3395.01	0.000244	Ssc.12833.1.A1_at	P	P	P	292.642	0.000244	253.11	0.000244	196.7	0.000244
Ssc.2404.1.A1_at	P	P	P	1148.39	0.000244	1282.47	0.000244	1118.98	0.000244	Ssc.7378.1.A1_at	P	P	P	3506.55	0.000244	3007.91	0.000244	3590.89	0.000244	Ssc.12837.1.A1_at	P	P	P	249.728	0.005859	573.794	0.001221	284.196	0.018555
Ssc.7032.1.S1_at	P	P	P	2686.06	0.000244	2422.28	0.000244	2902.93	0.000244	Ssc.10793.1.A1_at	P	P	P	1795.4	0.000244	1851.36	0.000244	2299.28	0.000244	Ssc.12840.1.A1_at	P	P	P	111.459	0.001953	370.672	0.000732	103.003	0.01416
Ssc.7328.1.S1_at	P	P	P	2990.04	0.000732	2779.44	0.000732	3010.22	0.000732	Ssc.10843.1.A1_at	P	P	P	10559	0.000244	11695.9	0.000244	11155.9	0.000244	Ssc.12842.1.S1_at	P	P	P	1425.16	0.000244	2196.05	0.000244	1144.46	0.000244
Ssc.17284.1.A1_at	P	P	P	524.928	0.000244	542.463	0.000244	412.263	0.000244	Ssc.2596.1.S1_at	P	P	P	4556.01	0.000244	3616.88	0.000244	3367.58	0.000244	Ssc.12842.1.S2_at	P	P	P	781.523	0.000244	1240.35	0.000732	559.35	0.000244
Ssc.8071.1.S1_at	P	P	P	1066.44	0.000244	1231.76	0.000244	1226.22	0.000244	Ssc.10451.1.S1_at	P	P	P	1039.25	0.000244	641.09	0.000244	1030.16	0.000244	Ssc.12844.1.S1_at	P	P	P	1151.59	0.000244	782.9	0.000244	988.095	0.000244
Ssc.3369.1.A1_at	P	P	P	2837.25	0.000244	3083.24	0.000244	3193.83	0.000244	Ssc.1158.1.A1_at	P	P	P	16505.5	0.000244	16665.4	0.000244	18654.4	0.000244	Ssc.12845.1.S1_at	P	P	P	1298.49	0.000244	1275.57	0.000244	1029.81	0.000244
Ssc.13368.1.A1_at	P	P	P	2863.29	0.000244	3209.58	0.000244	3779.36	0.000244	Ssc.790.1.S1_at	P	P	P	1634.6	0.000244	1515.53	0.000244	2290.13	0.000244	Ssc.1285.1.S1_at	P	P	P	503.915	0.000244	528.349	0.000244	452.123	0.000244
Ssc.3666.1.A1_at	P	P	P	189.474	0.000244	169.314	0.000244	183.782	0.000244	Ssc.6694.1.S1_at	P	P	P	922.449	0.000244	2648.16	0.000244	2341.98	0.000244	Ssc.12855.1.S1_at	P	P	P	110.051	0.000244	118.731	0.001953	139.143	0.001953
Ssc.6174.1.A1_at	P	P	P	1030.36	0.000244	1115.49	0.000244	1312.58	0.000244	Ssc.10226.1.A3_at	P	P	P	3706.28	0.000244	3142.18	0.000244	3473.28	0.000244	Ssc.12856.1.A1_at	P	P	P	1816.07	0.000244	1939.92	0.000244	1553.64	0.000244
Ssc.13332.1.A1_at	P	P	P	958.56	0.000244	1005.55	0.000244	1002.87	0.000244	Ssc.10226.1.A2_at	P	P	P	273.419	0.023926	236.64	0.01416	316.522	0.010742	Ssc.12857.1.S1_at	P	P	P	664.957	0.000244	456.556	0.000732	670.071	0.000244
Ssc.5548.1.A1_at	P	P	P	674.672	0.001953	482.842	0.001221	706.128	0.000732	Ssc.27885.1.S1_at	P	P	P	9515.95	0.000244	9097.37	0.000244	9107.83	0.000244	Ssc.1286.1.A1_at	P	P	P	905.086	0.000244	958.338	0.001953	841.671	0.000732
Ssc.1650.1.A1_at	P	P	P	1393.61	0.000732	1489.01	0.000244	1851.97	0.000732	Ssc.27885.1.S2_at	P	P	P	3493.18	0.000244	3104.07	0.000244	2670.7	0.000244	Ssc.12863.1.S1_at	P	P	P	534.784	0.000244	656.73	0.000244	492.285	0.000244
Ssc.8656.1.A1_at	P	P	P	4104.08	0.000244	3955.76	0.000244	3909.07	0.000244	Ssc.1675.1.S1_at	P	P	P	2342.85	0.000244	2146.7	0.000244	2138.65	0.000244	Ssc.12863.2.A1_at	P	P	P	295.092	0.000732	378.099	0.001221	235.757	0.001953
Ssc.8000.1.A1_at	P	P	P	2146.98	0.000244	2111.78	0.000244	2920.06	0.000244	Ssc.2811.1.S1_at	P	P	P	5920.5	0.000244	6989.04	0.000244	5982.34	0.000244	Ssc.12864.1.S1_at	P	P	P	1878.79	0.000244	1311.08	0.000244	1688.84	0.000244
Ssc.8738.1.S1_at	P	P	P	2302.42	0.000244	2313.42	0.000244	2322.68	0.000244	Ssc.2172.1.S1_at	P	P	P	748.204	0.000244	864.144	0.000244	1082.61	0.000244	Ssc.12865.1.A1_at	P	P	P	311.766	0.000244	330.888	0.000244	210.994	0.000244
Ssc.5658.1.S1_at	P	P	P	3434.72	0.000244	3632.32	0.000244	3464.26	0.000244	Ssc.16691.1.S1_at	P	P	P	1065.69	0.000732	1120.45	0.000732	1055.44	0.000732	Ssc.12867.1.A1_at	P	P	P	235.455	0.00415	231.202	0.030273	259.782	0.008057
Ssc.855.1.S1_at	P	P	P	1821.16	0.010742	1648.42	0.010742	1518.78	0.010742	Ssc.9125.1.S1_at	P	P	P	2096.01	0.000244	1602.38	0.000732	1945.82	0.000732	Ssc.1287.1.S1_at	P	P	P	3249.58	0.000244	2210.83	0.000244	3621.14	0.000244
Ssc.20232.1.S1_at	P	P	P	255.753	0.00415	234.473	0.001953	274.254	0.00415	Ssc.3832.1.S1_at	P	P	P	6436.59	0.000244	6372.36	0.000244	5719.19	0.000244	Ssc.12870.1.A1_at	P	P	P	366.774	0.000244	303.14	0.000244	447.759	0.000732
Ssc.3111.1.A1_at	P	P	P	1342.07	0.000732	1207.64	0.001221	1319.47	0.001953	Ssc.5990.1.S1_at	P	P	P	1357.24	0.001953	1184.92	0.001953	1664.81	0.000732	Ssc.12872.1.A1_at	P	P	P	2901.84	0.000244	2741.09	0.000732	2274	0.000244
Ssc.2769.1.A1_at	P	P	P	1608.66	0.000244	1539.82	0.000244	1566.93	0.000244	Ssc.25191.1.S1_at	P	P	P	283.379	0.00293	255.143	0.00293	337.892	0.00293	Ssc.12874.1.A1_at	P	P	P	243.803	0.001221	263.49	0.000732	270.563	0.000732
Ssc.8385.1.A1_at	P	P	P	377.391	0.000244	460.978	0.000244	367.867	0.000244	Ssc.4511.1.S1_at	P	P	P	453.393	0.000244	597.55	0.000244	1022.8	0.000244	Ssc.12877.1.A1_at	P	P	P	506.475	0.000244	503.702	0.005859	523.912	0.000732
Ssc.11995.1.A1_at	P	P	P	1265.52	0.000244	1455.51	0.000244	946.251	0.000244	Ssc.2527.1.S1_at	P	P	P	3743.64	0.000244	3627.05	0.000244	3448.24	0.000244	Ssc.12878.1.S1_at	P	P	P	303.169	0.000244	873.517	0.000244	271.63	0.000244
Ssc.20598.1.A1_at	P	P	P	3629.42	0.000244	3947.28	0.000244	3931.48	0.000244	Ssc.12457.1.S1_at	P	P	P	3615.62	0.000244	3310.34	0.000244	3813.26	0.000244	Ssc.12879.1.A1_at	P	P	P	48.809	0.008057	40.8402	0.046143	46.5635	0.018555
Ssc.2648.1.S1_at	P	P	P	5338.61	0.000244	5117.6	0.000244	4215.23	0.000244	Ssc.1301.1.S1_at	P	P	P	1278.77	0.000244	1073.17	0.000244	1398.14	0.000244	Ssc.12882.1.A1_at	P	P	P	475.894	0.037598	311.586	0.008057	460.708	0.01416
Ssc.6606.1.S1_at	P	P	P	677.86	0.000244	697.167	0.000244	900.047	0.000244	Ssc.18440.1.S1_at	P	P	P	657.131	0.000244	614.163	0.000244	518.219	0.000244	Ssc.12884.1.A1_at	P	P	P	119.562	0.005859	171.891	0.010742	213.481	0.008057
Ssc.6868.1.A1_at	P	P	P	7443.9	0.000244	7283.26	0.000244	7392.29	0.000244	Ssc.1108.1.S1_at	P	P	P	3089.16	0.000244	2458.03	0.000244	2474.68	0.000244	Ssc.12886.1.A1_at	P	P	P	472.632	0.000244	802.964	0.000244	477.902	0.000244
Ssc.7386.1.A1_at	P	P	P	1450.75	0.000244	1450.27	0.000244	1372.48	0.000244	Ssc.1816.1.A1_at	P	P	P	802.97	0.000732	867.526	0.000244	1087.06	0.000244	Ssc.12887.1.A1_at	P	P	P	45.0869	0.001221	44.8443	0.001953	59.8864	0.01416
Ssc.7111.1.A1_at	P	P	P	1334.59	0.000244	1393.14	0.000244	761.261	0.000244	Ssc.20913.1.S1_at	P	P	P	2141.07	0.000244	1750.8	0.000244	2275.13	0.000244	Ssc.12888.1.S1_at	P	P	P	902.501	0.000244	879.268	0.000244	877.403	0.000244
[truncated: 13,984 more rows]
