# Supplementary material for: Response of swine spleen to Streptococcus suis infection revealed by transcription analysis
Source: BMC Genomics. 2010 Oct 11;11:556. doi: 10.1186/1471-2164-11-556 (PMC3091705; doi:10.1186/1471-2164-11-556)
Supplement: Additional file 2 — transcripts expressed in porcine spleen following S. suis (WT) infection. "FC", Fold change, gene expression level following WT infection compared to the control. "≥2" represents up regulation, " < 1" represents down regulation. "q-value", significance level of differential expression for a particular gene. "Gene description", top informative BLASTX hit. [file 1471-2164-11-556-S2.XLS]

## Sheet: Additional_file_2
Additional file 2. 1014 transcripts expressed in porcine spleen following S.suis（WT） infection(q<10%).
"FC", Fold change, gene expression level following infection compared to the control.
“≥2” represents up regulation, “<1” represents down regulation."q-value",significance
level of differential expression for a particular gene. "Gene discription", top informative BLASTX hit.
Gene ID	FC	q-value(%)	Gene Description
Ssc.12431.1.A1_at	41.692	0	---
Ssc.17100.1.S1_at	19.3315	1.50805	S100 calcium binding protein A8
Ssc.9117.1.S1_at	18.6522	0	S100 calcium binding protein A12
Ssc.17573.1.S1_at	16.7587	6.38723	interleukin 1, beta
Ssc.2381.1.A1_at	16.1099	0	S100 calcium binding protein A9
Ssc.11991.1.A1_at	14.4708	0	---
Ssc.8162.1.S1_at	14.1373	1.22244	pentaxin-related gene, rapidly induced by IL-1 beta
Ssc.15601.1.A1_s_at	12.2977	6.38723	interleukin 1, beta
Ssc.5053.1.S1_at	11.7595	0	CD163 molecule
Ssc.5145.1.S1_a_at	11.0615	0	heat shock protein 70.2
Ssc.23501.1.S1_s_at	10.6065	0	polyprotein
Ssc.5663.2.S1_at	9.08338	1.22244	chondroitin sulfate proteoglycan 2 (versican)
Ssc.16234.1.S1_at	8.90089	0	haptocorrin
Ssc.5663.1.S1_at	8.71141	0	chondroitin sulfate proteoglycan 2 (versican)
Ssc.5145.2.S1_at	7.99377	0	Heat shock protein 70.2
Ssc.4871.1.S1_at	7.31293	3.38521	chemokine (C-X-C motif) ligand 2
Ssc.26345.2.S1_at	7.17179	3.38521	---
Ssc.26345.3.S1_at	6.82692	1.22244	coagulation factor XIII A1 subunit
Ssc.18948.1.S1_at	6.41014	1.22244	Serum amyloid A2
Ssc.9711.1.S1_at	6.11028	1.22244	transglutaminase 3
Ssc.13769.1.S1_at	5.90464	3.38521	lactotransferrin
Ssc.30077.1.A1_at	5.87726	5.61258	---
Ssc.5145.1.S1_at	5.63314	0	heat shock protein 70.2
Ssc.26292.1.S1_at	5.613	1.22244	Histone H2A type 1-C (H2A/l)
Ssc.658.1.S1_at	5.58662	6.38723	interleukin 8
Ssc.719.1.S1_at	5.53531	1.22244	alveolar macrophage-derived chemotactic factor-II
Ssc.26647.1.S1_at	5.31354	6.38723	---
Ssc.26345.1.S1_at	5.1773	1.50805	coagulation factor XIII A1 subunit
Ssc.24282.1.S1_at	4.85723	3.9118	H3F3A
Ssc.62.2.S1_a_at	4.84258	6.38723	interleukin 6 (interferon, beta 2)
Ssc.7314.1.A1_at	4.69566	7.14656	prostaglandin G/H synthase-2
Ssc.37.1.S1_at	4.6249	0	haptoglobin
Ssc.3706.1.S1_at	4.60151	1.50805	superoxide dismutase 2, mitochondrial
Ssc.4114.1.A1_at	4.45169	1.22244	---
Ssc.11784.1.S1_at	4.40855	1.22244	TIMP metallopeptidase inhibitor 1
Ssc.10025.1.S1_at	4.13564	0	CCAAT/enhancer-binding delta protein
Ssc.300.1.S1_at	3.97649	2.05121	solute carrier family 11 (proton-coupled divalent metal ion transporters), member 1
Ssc.19692.1.S1_at	3.96382	5.61258	chemokine (C-X-C motif) ligand 2
Ssc.24411.3.S1_a_at	3.87416	6.38723	hypothetical protein FLJ22662
Ssc.16234.1.A1_at	3.78063	8.89862	haptocorrin
Ssc.13649.1.S1_at	3.73674	0	BCL2-associated athanogene 3
Ssc.23801.1.S1_at	3.69926	7.14656	resistin
Ssc.7331.1.S1_at	3.53713	6.38723	---
Ssc.16297.1.S2_at	3.49991	1.22244	selectin E
Ssc.9704.1.A1_at	3.468	0	---
Ssc.11009.1.A1_at	3.43753	1.22244	HSCARG protein
Ssc.4978.1.S1_at	3.43002	1.22244	CD14 molecule
Ssc.17042.1.A1_at	3.4288	1.22244	superoxide dismutase 2, mitochondrial
Ssc.21300.1.S1_at	3.36886	1.22244	---
Ssc.24144.1.S1_at	3.35636	1.22244	---
Ssc.17449.1.S1_at	3.33332	6.38723	olfactomedin 1
Ssc.1231.1.A1_at	3.31563	0	heat shock 105kDa/110kDa protein 1
Ssc.15379.1.S1_at	3.24803	1.22244	diacylglycerol O-acyltransferase 2
Ssc.16984.1.S1_at	3.24264	6.38723	---
Ssc.19699.2.S1_a_at	3.23728	6.38723	triggering receptor expressed on myeloid cells-1
Ssc.12191.1.A1_at	3.18568	8.89862	90-kDa heat shock protein
Ssc.10025.3.S1_at	3.14321	0	CCAAT/enhancer-binding delta protein
Ssc.3706.1.S2_at	3.06524	1.22244	superoxide dismutase 2, mitochondrial
Ssc.24411.1.S1_at	3.0462	6.38723	---
Ssc.7864.1.A1_at	3.03824	7.14656	---
Ssc.5743.1.S1_a_at	2.98671	6.38723	hexokinase 3
Ssc.90.1.S1_at	2.89981	8.89862	38 kDa heparin-binding glycoprotein
Ssc.1555.1.A1_at	2.80626	3.9118	V-fos FBJ murine osteosarcoma viral oncogene homolog
Ssc.3502.1.S1_at	2.7838	1.22244	DnaJ (Hsp40) homolog, subfamily B, member 1
Ssc.11235.1.S1_at	2.7721	1.22244	heat shock protein 47
Ssc.10931.1.S1_at	2.75894	6.38723	crystallin, alpha B
Ssc.17243.1.S1_at	2.75837	2.54113	DnaJ (Hsp40) homolog, subfamily A, member 4
Ssc.9114.1.S1_at	2.75562	3.9118	tumor necrosis factor, alpha-induced protein 9
Ssc.23994.1.A1_at	2.75462	6.38723	---
Ssc.15484.1.S1_at	2.67764	0	interleukin 10 receptor, beta
Ssc.10881.1.S1_at	2.62606	7.14656	jun B proto-oncogene
Ssc.17068.1.A1_at	2.59509	1.50805	Activator of 90 kDa heat shock protein ATPase homolog 1 (AHA1) (p38)
Ssc.17312.1.A1_at	2.57411	6.38723	---
Ssc.158.1.S1_at	2.56496	3.9118	thromboxane A synthase 1 (platelet, cytochrome P450, family 5, subfamily A)
Ssc.29031.1.A1_at	2.56457	6.38723	histone cluster 1, H2bd
Ssc.6797.1.S1_at	2.53889	6.38723	---
Ssc.26042.1.S1_at	2.52491	6.38723	---
Ssc.7252.1.A1_at	2.47578	0	klotho beta like
Ssc.1549.1.A1_at	2.46346	0	stress-induced-phosphoprotein 1 (Hsp70Hsp90-organizing protein)
Ssc.8473.1.S1_at	2.42566	0	DnaJ (Hsp40) homolog, subfamily A, member 1
Ssc.11258.1.A1_at	2.42059	6.38723	Ras association domain-containing protein 2
Ssc.924.2.A1_at	2.4202	6.38723	Thrombospondin 1
Ssc.21103.1.S1_at	2.41552	6.38723	---
Ssc.16882.1.A1_at	2.39926	3.9118	Nuclear factor, interleukin 3 regulated
Ssc.2827.1.S1_at	2.39595	3.38521	---
Ssc.12365.1.A1_at	2.37017	0	disintegrin-like and metalloprotease (reprolysin type) with thrombospondin type 1 motif, 1
Ssc.15556.1.S1_at	2.34957	2.54113	---
Ssc.10453.1.S1_at	2.3451	2.54113	Ceruloplasmin precursor (Ferroxidase)
Ssc.18928.1.A1_at	2.30701	6.38723	Mucosal vascular addressin cell adhesion molecule 1
Ssc.3509.1.S1_at	2.29834	8.89862	---
Ssc.18476.3.S1_at	2.27362	1.50805	---
Ssc.16342.1.A1_at	2.25989	3.38521	nexin-1
Ssc.5638.1.S1_at	2.24559	1.22244	FK506 binding protein 4, 59kDa
Ssc.26274.1.S1_at	2.23676	6.38723	---
Ssc.24194.1.S1_a_at	2.20344	6.38723	transcription elongation factor A (SII)
Ssc.5955.1.A1_at	2.19101	3.9118	Interleukin 10 receptor, beta
Ssc.21946.1.S1_at	2.19065	4.11637	---
Ssc.21926.1.S1_at	2.18002	5.61258	Low density lipoprotein receptor
Ssc.30956.1.A1_s_at	2.17949	6.38723	Interferon induced transmembrane protein 1 (9-27)
Ssc.18072.1.A1_at	2.17717	6.38723	---
Ssc.21802.1.S1_at	2.16348	1.50805	chemokine (C-C motif) ligand 19
Ssc.9108.2.S1_at	2.1528	1.22244	WAP four-disulfide core domain 1
Ssc.4306.1.A1_at	2.14469	7.14656	mesoderm development candidate 1
Ssc.27593.1.S1_at	2.12611	4.11637	transforming growth factor, beta 3
Ssc.3313.1.S1_at	2.10745	2.54113	---
Ssc.6058.1.S1_at	2.10455	6.38723	dual specificity phosphatase 1
Ssc.9108.1.S1_at	2.0982	3.9118	WAP four-disulfide core domain 1
Ssc.2697.1.S1_at	2.07493	0	---
Ssc.8473.1.S2_at	2.06541	6.38723	DnaJ (Hsp40) homolog, subfamily A, member 1
Ssc.24695.1.A1_at	2.06266	3.9118	cancer-associated nucleoprotein
Ssc.5239.1.S1_at	2.0626	6.38723	tissue transglutaminase homologue; TGH2
Ssc.8845.1.S1_at	2.0484	7.14656	---
Ssc.17337.1.S1_at	2.04831	6.38723	toll-like receptor 2
Ssc.13009.1.A1_at	2.03481	8.89862	interferon induced transmembrane protein 3 (1-8U)
Ssc.20578.1.S1_at	2.0217	8.89862	Chemokine
Ssc.20006.1.S1_at	2.01765	6.38723	sulfotransferase family, cytosolic, 1A, phenol-preferring, member 1
Ssc.11194.1.S1_at	2.01447	6.38723	plasminogen activator
Ssc.8808.1.A1_at	2.01111	6.38723	RIKEN 4933428I03
Ssc.5022.1.A1_at	2.01028	6.38723	---
Ssc.8775.3.S1_at	2.00222	8.89862	leucine aminopeptidase 3
Ssc.1674.1.A1_at	1.99766	4.11637	---
Ssc.16540.1.S1_at	1.98886	5.61258	---
Ssc.9738.1.A1_at	1.98632	4.11637	CCAAT/enhancer binding protein (C/EBP), beta
Ssc.11746.1.A1_at	1.98559	6.38723	---
Ssc.28997.1.S1_at	1.98006	6.38723	---
Ssc.22676.1.S1_at	1.97196	7.14656	chemokine (C-X-C motif) receptor 6
Ssc.11530.1.S1_at	1.96782	8.89862	Cysteine and glycine-rich protein 2 (Cysteine-rich protein 2) (CRP2) (Smooth muscle cell LIM protein) (SmLIM) (LIM domain only protein 5)
Ssc.18476.2.S1_a_at	1.96066	3.38521	---
Ssc.10427.2.A1_at	1.94281	1.50805	CGI-100 protein
Ssc.30967.1.A1_at	1.94152	8.89862	---
Ssc.22221.1.S1_a_at	1.93143	3.9118	glycerol kinase
Ssc.4060.1.S1_at	1.92993	5.61258	---
Ssc.30270.1.A1_at	1.91989	4.11637	---
Ssc.24986.1.S1_at	1.91283	6.38723	aldehyde dehydrogenase 1 family, member A1
Ssc.20071.1.S1_at	1.90241	6.38723	---
Ssc.3832.1.S1_at	1.8803	6.38723	Aquaporin 3
Ssc.16451.1.A1_at	1.87338	6.38723	---
Ssc.9471.1.A1_at	1.86681	6.38723	Abhydrolase domain-containing protein FAM108C1
Ssc.25996.1.A1_at	1.85831	6.38723	IBR domain containing 3
Ssc.8620.1.A1_at	1.8479	6.38723	C-type lectin-like receptor-1
Ssc.6163.2.S1_at	1.84563	3.38521	v-ets erythroblastosis virus E26 oncogene homolog 2
Ssc.15224.2.S1_at	1.84443	6.38723	---
Ssc.12344.1.S1_at	1.83699	6.38723	ras homolog gene family, member J
Ssc.16685.1.S1_at	1.83617	0	Activator of 90 kDa heat shock protein ATPase homolog 1 (AHA1) (p38)
Ssc.16055.1.S1_at	1.82188	4.11637	CD59 molecule, complement regulatory protein
Ssc.10449.1.S1_at	1.81606	3.38521	---
Ssc.24998.1.S1_a_at	1.8142	1.22244	ubiquitin binding protein
Ssc.10022.1.A1_at	1.81098	8.89862	---
Ssc.31073.1.S1_at	1.80991	6.38723	---
Ssc.10226.1.A3_at	1.79765	7.14656	Ras homolog gene family, member B
Ssc.30979.1.A1_at	1.77496	4.11637	---
Ssc.7745.1.A1_at	1.77377	6.38723	---
Ssc.10299.2.S1_at	1.76951	6.38723	Siah-interacting protein
Ssc.17309.1.S1_at	1.7626	6.38723	heat shock 70kDa protein 4
Ssc.5737.1.S1_at	1.74546	6.38723	LOC513497 protein
Ssc.28428.1.S1_at	1.73631	7.14656	---
Ssc.29438.1.A1_at	1.73626	6.38723	---
Ssc.22038.1.S1_at	1.73273	6.38723	DnaJ homolog subfamily B member 11 precursor (ER-associated dnaJ protein 3) (ERj3p) (ERdj3) (ER-associated Hsp40 co-chaperone) (ER-associated DNAJ) (HEDJ) (hDj9) (PWP1-interacting protein 4) (APOBEC1-binding protein 2) (ABBP-2)
Ssc.12191.1.A2_at	1.73197	2.54113	90-kDa heat shock protein
Ssc.17610.2.A1_at	1.72039	1.50805	---
Ssc.3015.1.S1_at	1.72009	7.14656	---
Ssc.6163.1.A1_at	1.71952	3.38521	v-ets erythroblastosis virus E26 oncogene homolog 2
Ssc.7158.1.A1_a_at	1.71458	3.9118	calpain, small subunit 1 /// glutathione peroxidase 3
Ssc.18456.2.S1_at	1.71372	6.38723	v-ets erythroblastosis virus E26 oncogene homolog 2
Ssc.4590.2.S1_a_at	1.70092	6.38723	ubiquitin-conjugating enzyme E2L 3
Ssc.5104.1.S1_at	1.68982	6.38723	p8 protein
Ssc.2648.1.S1_at	1.68259	6.38723	likely ortholog of rat vacuole membrane protein 1
Ssc.5409.2.S1_a_at	1.66874	4.11637	phosphatidylserine receptor
Ssc.10299.1.A1_at	1.65588	7.14656	Siah-interacting protein
Ssc.2862.1.A1_at	1.65543	6.38723	DNA-directed RNA polymerase III subunit RPC4 (RNA polymerase III subunit C4) (DNA-directed RNA polymerase III subunit D) (DNA-directed RNA polymerase III 47 kDa polypeptide) (RPC53) (Protein BN51)
Ssc.2087.1.S1_at	1.64753	6.38723	hypoxia up-regulated 1
Ssc.11381.1.S1_at	1.64628	6.38723	interferon (alpha, beta and omega) receptor 1
Ssc.31104.1.A1_at	1.64296	6.38723	---
Ssc.26605.1.S1_at	1.63625	6.38723	---
Ssc.29905.1.A1_at	1.63267	6.38723	---
Ssc.6256.1.A1_at	1.62698	7.14656	---
Ssc.8833.1.S1_at	1.61155	6.38723	interleukin 15
Ssc.7446.1.S1_a_at	1.60599	6.38723	peptidylprolyl isomerase D
Ssc.10981.2.A1_at	1.60128	6.38723	---
Ssc.12051.1.S1_at	1.5962	6.38723	Mesoderm development candidate 2
Ssc.12713.1.A1_at	1.59436	7.14656	---
Ssc.11018.1.A1_at	1.587	6.38723	mitogen-activated protein kinase 14
Ssc.3409.1.A1_at	1.58051	6.38723	Signal transducer and activator of transcription 3
Ssc.6463.1.A1_at	1.58044	5.61258	Myeloid differentiation primary response gene (88)
Ssc.8956.2.A1_at	1.57859	6.38723	---
Ssc.8767.1.A1_at	1.57282	6.38723	---
Ssc.24291.1.A1_s_at	1.57277	6.38723	mitogen-activated protein kinase 14
Ssc.8604.1.A1_at	1.57249	6.38723	---
Ssc.14282.1.A1_at	1.57124	6.38723	---
Ssc.2217.2.S1_at	1.55608	8.89862	mitogen-activated protein kinase-activated protein kinase 2
Ssc.12059.1.A1_at	1.55211	6.38723	---
Ssc.24888.1.S1_at	1.54953	6.38723	---
Ssc.5047.1.A1_at	1.54658	6.38723	---
Ssc.2474.1.S1_at	1.53384	7.14656	histone 2, H2be
Ssc.308.1.S1_at	1.53366	8.89862	heat shock protein 90kDa beta (Grp94), member 1
Ssc.3458.3.A1_a_at	1.52193	7.14656	Long-chain-fatty-acid--CoA ligase 5 (Long-chain acyl-CoA synthetase 5) (LACS 5)
Ssc.29801.1.A1_at	1.50349	7.14656	---
Ssc.31057.1.A1_s_at	1.49305	6.38723	---
Ssc.3237.1.S1_at	1.49186	6.38723	Wilms tumor 1 associated protein
Ssc.26318.1.S1_at	1.48081	7.14656	Cytoplasmic light-chain dynein
Ssc.1422.1.S1_at	1.47824	6.38723	SKB1 homolog
Ssc.5191.1.S1_at	1.47773	7.14656	G protein-coupled receptor 4
Ssc.6695.1.A1_a_at	1.41052	8.89862	McKusick-Kaufman syndrome
Ssc.9655.1.A1_at	1.37962	8.89862	cold shock domain protein A
Ssc.15595.1.S1_at	0.783861	8.89862	---
Ssc.22286.1.A1_at	0.777241	8.89862	cleavage stimulation factor, 3 pre-RNA, subunit 3, 77kDa
Ssc.18433.1.S1_at	0.768633	7.22047	anaphase promoting complex subunit 4
Ssc.24882.1.S1_at	0.766407	7.22047	---
Ssc.923.1.A1_at	0.765645	7.22047	---
Ssc.29895.1.S1_at	0.764592	7.22047	---
Ssc.24967.1.A1_at	0.764489	7.22047	---
Ssc.240.1.S1_at	0.763094	7.22047	angiopoietin 2
Ssc.13813.1.A1_at	0.761499	8.89862	nuclear receptor coactivator 4
Ssc.30161.1.A1_at	0.756245	8.89862	hypothetical LOC100155019
Ssc.2893.1.S1_at	0.750272	8.89862	CLN5
Ssc.11041.1.S1_at	0.750101	7.22047	---
Ssc.7474.1.A1_at	0.747242	7.22047	---
Ssc.7868.2.A1_a_at	0.746128	8.89862	kelch domain containing 2
Ssc.20590.1.A1_at	0.744821	7.22047	---
Ssc.11636.1.A1_at	0.744482	7.22047	---
Ssc.7595.1.A1_at	0.743446	7.22047	---
Ssc.25508.1.S1_at	0.7432	7.22047	mitochondrial ATP synthase regulatory component factor B
Ssc.21710.1.A1_at	0.74224	7.22047	nucleoporin 37kDa
Ssc.8350.1.A1_at	0.741997	8.89862	alpha thalassemiamental retardation syndrome X-linked
Ssc.24677.1.S1_at	0.741479	8.89862	---
Ssc.13179.1.A1_at	0.741422	8.89862	zinc finger protein 227
Ssc.17843.1.A1_at	0.74137	7.22047	---
Ssc.6875.1.A1_at	0.740343	7.22047	chromobox homolog 3 (HP1 gamma homolog, Drosophila)
Ssc.3271.1.A1_at	0.738746	8.89862	---
Ssc.17862.1.A1_at	0.738605	7.22047	---
Ssc.29543.1.A1_at	0.738474	8.89862	---
Ssc.3889.1.S1_at	0.735134	8.89862	---
Ssc.10602.1.A1_at	0.734397	7.22047	FLRT3
Ssc.3666.1.A1_at	0.733959	7.22047	---
Ssc.27560.1.S1_at	0.732516	7.22047	---
Ssc.8014.1.S1_at	0.732151	7.22047	DEK oncogene
Ssc.14851.1.S1_at	0.73214	7.22047	DIP13 beta
Ssc.24816.1.A1_at	0.732071	7.22047	---
Ssc.22555.1.A1_at	0.730864	7.22047	transcription factor 7-like 2 (T-cell specific, HMG-box)
Ssc.6518.1.A1_at	0.730756	7.22047	ARP6 actin-related protein 6 homolog
Ssc.27833.1.A1_at	0.729931	8.89862	---
Ssc.8872.3.S1_a_at	0.729324	8.89862	---
Ssc.16873.1.S1_at	0.728961	7.22047	rab11 binding protein
Ssc.1197.2.S1_at	0.728659	7.22047	---
Ssc.19150.1.S1_s_at	0.728074	8.89862	BH3 interacting domain death agonist
Ssc.10715.1.A1_at	0.727548	8.89862	WD repeat domain 41
Ssc.17585.1.S1_at	0.727479	7.22047	---
Ssc.25667.2.S1_at	0.727062	7.22047	Structural maintenance of chromosomes protein 3 (Chondroitin sulfate proteoglycan 6) (Chromosome-associated polypeptide) (hCAP) (Bamacan) (Basement membrane-associated chondroitin proteoglycan)
Ssc.7438.1.A1_at	0.726399	7.22047	---
Ssc.2306.1.S1_at	0.726398	7.22047	heme binding protein
Ssc.18791.1.A1_at	0.725925	8.89862	---
Ssc.18878.1.A1_at	0.725781	8.89862	---
Ssc.6969.1.A1_at	0.725075	6.88273	Nuclear protein MDM1
Ssc.19142.1.S1_at	0.722262	8.89862	CBF1 interacting corepressor
Ssc.2639.1.S1_at	0.721687	7.22047	polymerase (RNA) III (DNA directed) polypeptide C (62kD)
Ssc.15554.1.A1_a_at	0.721318	7.22047	---
Ssc.13477.1.S1_at	0.720512	7.22047	ubiquitin specific protease 33
Ssc.9064.1.A1_at	0.720082	7.22047	---
Ssc.28472.1.S1_at	0.719333	7.22047	---
Ssc.1522.1.S1_at	0.718051	7.22047	High mobility group nucleosomal binding domain 4
Ssc.1211.1.A1_at	0.717955	6.88273	liver regeneration p-53 related protein
Ssc.10160.1.A1_at	0.717837	6.79418	---
Ssc.22874.1.S1_at	0.717303	7.22047	---
Ssc.8631.1.A1_at	0.717293	8.89862	---
Ssc.23226.1.S1_at	0.717005	7.22047	E2F-associated phosphoprotein
Ssc.22958.1.S1_a_at	0.716605	6.88273	BTB (POZ) domain containing 1
Ssc.29439.1.A1_at	0.716255	7.22047	---
Ssc.7482.2.A1_a_at	0.715873	7.22047	---
Ssc.15228.1.A1_at	0.715268	6.88273	Gamma-adducin (Adducin-like protein 70)
Ssc.9822.1.A1_at	0.714916	8.89862	---
Ssc.30153.1.A1_at	0.714518	7.22047	---
Ssc.6989.1.A1_at	0.714071	7.22047	---
Ssc.22063.1.S1_at	0.712725	7.22047	---
Ssc.5954.1.S1_at	0.711401	8.89862	---
Ssc.30882.1.A1_at	0.711194	7.22047	---
Ssc.4174.1.S1_at	0.711088	8.89862	---
Ssc.25651.1.S1_at	0.71101	8.89862	---
Ssc.5332.1.S1_at	0.710874	8.89862	Apolipoprotein B mRNA editing enzyme, catalytic polypeptide-like 3F
Ssc.8613.1.A1_at	0.710836	8.89862	---
Ssc.7515.1.A1_at	0.709089	8.89862	---
Ssc.5870.1.S1_at	0.708029	8.89862	---
Ssc.11207.1.A1_at	0.70749	8.89862	---
Ssc.10276.1.A1_at	0.707141	7.22047	---
Ssc.4159.1.A1_at	0.706972	7.22047	---
Ssc.25538.1.S1_at	0.706457	8.89862	---
Ssc.16453.1.S1_at	0.706003	7.22047	RIKEN cDNA 0610025L06 gene
Ssc.25167.1.A1_at	0.705821	7.22047	fragile X mental retardation 1
Ssc.17960.1.A1_at	0.70543	8.89862	---
Ssc.13626.2.A1_at	0.705226	7.22047	---
Ssc.13551.1.S1_at	0.704686	7.22047	TSPY-like 1
Ssc.18806.1.A1_at	0.704206	7.22047	---
Ssc.22510.1.S1_at	0.704051	6.79418	---
Ssc.15671.1.S1_at	0.703343	7.22047	---
Ssc.21972.1.A1_at	0.703219	7.22047	---
Ssc.9503.1.A1_at	0.702493	8.89862	alpha thalassemiamental retardation syndrome X-linked
Ssc.28738.1.A1_at	0.702337	7.22047	bromodomain adjacent to zinc finger domain, 2B
Ssc.31123.1.A1_at	0.701884	6.79418	---
Ssc.19236.2.A1_at	0.701491	8.89862	---
Ssc.26733.1.A1_a_at	0.70133	7.22047	---
Ssc.8141.1.A1_at	0.701296	8.89862	motile sperm domain containing 2
Ssc.11151.2.S1_at	0.700346	7.22047	---
Ssc.29936.1.A1_at	0.700118	8.89862	---
Ssc.26606.3.S1_at	0.699347	7.22047	hypothetical protein MGC34648
Ssc.29791.1.A1_at	0.699291	8.89862	---
Ssc.28175.1.A1_at	0.698466	7.22047	---
Ssc.3038.1.S1_at	0.698461	7.22047	---
Ssc.14193.1.S1_at	0.698048	6.88273	---
Ssc.11202.1.A1_at	0.697828	7.22047	GTP binding protein 2
Ssc.9188.1.A1_at	0.697094	8.89862	---
Ssc.7777.1.A1_at	0.697081	7.22047	---
Ssc.31120.1.A1_at	0.696889	7.22047	nuclear receptor coactivator 1
Ssc.18170.1.S1_at	0.696571	7.22047	Ribosomal protein S29
Ssc.21986.1.S1_at	0.69633	8.89862	---
Ssc.7207.3.A1_at	0.696161	8.89862	nuclear antigen Sp100
Ssc.14376.1.A1_at	0.695981	7.22047	---
Ssc.19343.1.A1_at	0.695945	6.88273	hypothetical protein MGC13138
Ssc.3152.1.A1_at	0.695863	7.22047	---
Ssc.9499.1.S1_at	0.695329	8.89862	protein tyrosine phosphatase, receptor type, K
Ssc.9940.1.A1_at	0.694773	8.89862	---
Ssc.27422.1.A1_at	0.694615	7.22047	---
Ssc.2602.1.S1_at	0.694576	7.22047	histidyl-tRNA synthetase 2
Ssc.10295.1.A1_at	0.694366	7.22047	---
Ssc.28507.1.S1_at	0.692275	8.89862	---
Ssc.1465.1.S1_at	0.69216	7.22047	2,4-dienoyl CoA reductase 1, mitochondrial
Ssc.11727.1.A1_at	0.691545	7.22047	---
Ssc.12654.1.A1_at	0.690373	7.22047	---
Ssc.11875.1.A1_at	0.690079	7.22047	---
Ssc.17488.1.S1_at	0.69006	7.22047	---
Ssc.29099.1.S1_at	0.689685	7.22047	---
Ssc.30713.1.A1_at	0.689586	7.22047	---
Ssc.7493.1.A1_at	0.689399	7.22047	sirtuin (silent mating type information regulation 2 homolog) 1 (S. cerevisiae)
Ssc.5348.1.S1_at	0.688761	7.22047	---
Ssc.14234.1.A1_at	0.688342	7.22047	---
Ssc.13357.1.A1_at	0.688158	7.22047	---
Ssc.4810.1.A1_at	0.687489	8.89862	centrosome spindle pole associated protein 1
Ssc.21912.2.S1_at	0.687403	7.22047	SCY1-like 3
Ssc.30649.1.A1_at	0.686642	7.22047	---
Ssc.12882.1.A1_at	0.686042	7.22047	---
Ssc.29311.1.A1_at	0.686038	4.11637	---
Ssc.4313.1.S1_at	0.685593	7.22047	---
Ssc.16475.1.S1_at	0.685266	7.22047	---
Ssc.9866.1.A1_at	0.685175	7.22047	---
Ssc.5891.2.S1_a_at	0.684768	8.89862	B9 protein
Ssc.12785.1.A1_at	0.684446	7.22047	---
Ssc.30689.1.A1_at	0.684344	8.89862	---
Ssc.20491.2.S1_at	0.683397	7.22047	---
Ssc.3965.1.A1_at	0.683329	7.22047	---
Ssc.10203.1.S1_at	0.682817	7.22047	---
Ssc.19032.1.A1_at	0.682518	6.88273	zinc finger CCCH type domain containing 7
Ssc.24058.1.A1_at	0.681955	7.22047	tubulin, gamma complex associated protein 5
Ssc.27041.1.A1_at	0.681205	7.22047	---
Ssc.2554.2.S1_at	0.680601	7.22047	---
Ssc.24021.1.S1_at	0.680063	8.89862	myeloid leukemia factor 1
Ssc.1267.1.S1_at	0.680047	7.22047	---
Ssc.11819.1.A1_at	0.679532	8.89862	hypothetical protein LOC100156037
Ssc.10339.1.A1_at	0.678293	8.89862	---
Ssc.7836.1.A1_at	0.678182	6.88273	---
Ssc.9768.1.A1_at	0.677684	7.22047	---
Ssc.13567.1.A1_at	0.677554	7.22047	---
Ssc.21936.1.S1_at	0.677016	6.88273	mitochondrial ribosomal protein S9
Ssc.5677.1.A1_at	0.676974	7.22047	ST8 alpha-N-acetyl-neuraminide alpha-2,8-sialyltransferase 4
Ssc.26150.1.S1_at	0.676817	7.22047	---
Ssc.28098.1.A1_at	0.676804	8.89862	---
Ssc.20225.1.A1_at	0.675931	6.69803	---
Ssc.15650.1.A1_a_at	0.675829	7.22047	EnahVasp-like
Ssc.5931.1.A1_at	0.675585	7.22047	---
Ssc.14302.1.A1_at	0.675461	7.22047	---
Ssc.22944.1.S1_at	0.675406	7.22047	---
Ssc.5226.2.A1_at	0.675168	7.22047	NPFcalponin-like protein
Ssc.18447.1.S1_at	0.674649	7.22047	---
Ssc.8588.1.A1_at	0.674542	6.69803	---
Ssc.28873.1.A1_at	0.674051	7.22047	---
Ssc.13675.1.A1_at	0.673468	7.22047	---
Ssc.1907.1.A1_at	0.673359	7.22047	---
Ssc.29248.1.A1_at	0.673178	7.22047	---
Ssc.6250.1.S1_at	0.67289	7.22047	---
Ssc.27549.1.A1_at	0.67205	7.22047	---
Ssc.30952.1.A1_at	0.671842	7.22047	---
Ssc.2116.1.A1_at	0.670774	8.89862	---
Ssc.22613.1.S1_at	0.670224	7.22047	---
Ssc.24607.1.S1_at	0.670189	7.22047	tripartite motif-containing 44
Ssc.7022.1.A1_at	0.670141	7.22047	---
Ssc.7546.1.A1_at	0.669709	7.22047	Rho GTPase-activating protein 11A (Rho-type GTPase-activating protein 11A)
Ssc.24071.1.S1_at	0.669688	8.89862	---
Ssc.18515.1.A1_at	0.669549	7.22047	---
Ssc.13364.1.A1_at	0.669429	7.22047	---
Ssc.22660.1.S1_at	0.668416	7.22047	---
Ssc.7478.1.A1_at	0.668107	6.79418	---
Ssc.19024.1.A1_at	0.667366	7.22047	---
Ssc.832.1.S1_at	0.667211	7.22047	FRA10AC1 protein
Ssc.18606.2.A1_at	0.666919	7.22047	---
Ssc.28042.1.A1_at	0.66647	7.22047	---
Ssc.4449.1.S1_at	0.666149	7.22047	---
Ssc.16224.1.S1_at	0.666148	7.22047	interleukin 2
Ssc.1764.1.A1_at	0.66597	7.22047	---
Ssc.12023.2.S1_at	0.665514	7.22047	---
Ssc.22860.1.S1_at	0.665486	8.89862	---
Ssc.235.2.S1_at	0.665082	7.22047	calpastatin
Ssc.4183.1.A1_at	0.664911	7.22047	---
Ssc.10303.1.A1_at	0.664508	8.89862	---
Ssc.11075.1.S1_x_at	0.663914	8.89862	T cell receptor beta-chain
Ssc.24083.1.A1_at	0.663909	6.88273	---
Ssc.21152.1.S1_at	0.66349	7.22047	---
Ssc.8143.1.A1_at	0.662648	7.22047	---
Ssc.30146.1.A1_at	0.662075	7.22047	---
Ssc.8429.1.S1_at	0.661511	7.22047	B-cell receptor-associated protein 29
Ssc.27142.1.A1_at	0.661311	7.22047	---
Ssc.13719.1.A1_at	0.660547	7.22047	---
Ssc.7389.1.A1_at	0.660508	6.88273	---
Ssc.15650.3.S1_at	0.659751	8.89862	EnahVasp-like
Ssc.31049.1.A1_at	0.659258	8.89862	---
Ssc.22204.2.A1_at	0.659196	8.89862	---
Ssc.7020.1.A1_at	0.659046	6.69803	---
Ssc.1023.1.S1_at	0.65896	7.22047	---
Ssc.8381.1.A1_at	0.658809	6.88273	---
Ssc.29302.1.A1_at	0.658686	7.22047	---
Ssc.24835.1.S1_at	0.658603	4.11637	---
Ssc.6324.1.S1_at	0.657875	7.22047	---
Ssc.8379.1.A1_at	0.65712	7.22047	---
Ssc.17030.1.S1_at	0.656952	8.89862	MCM7 minichromosome maintenance deficient 7
Ssc.7951.1.A1_at	0.656673	7.22047	---
Ssc.24969.1.S1_at	0.654736	7.22047	---
Ssc.5504.1.A1_at	0.654595	8.89862	---
Ssc.8509.1.A1_at	0.654319	7.22047	---
Ssc.29805.1.A1_at	0.653904	7.22047	---
Ssc.14480.1.S1_at	0.653785	7.22047	calcium/calmodulin-dependent protein kinase II delta
Ssc.8191.1.A1_at	0.653701	7.22047	---
Ssc.21174.1.A1_at	0.653568	6.88273	---
Ssc.6515.1.A1_at	0.653061	7.22047	paraspeckle protein 1
Ssc.26530.1.S1_at	0.652887	7.22047	ATPase, Class II, type 9B
Ssc.7532.2.A1_at	0.652135	7.22047	---
Ssc.8185.1.A1_at	0.652112	6.88273	---
Ssc.5514.1.A1_at	0.65189	7.22047	---
Ssc.18546.1.S1_at	0.651198	7.22047	cysteine-rich motor neuron 1
Ssc.16462.1.A1_at	0.651132	7.22047	immune associated nucleotide 4 like 1
Ssc.22689.1.S1_at	0.650992	8.89862	---
Ssc.26227.1.S1_at	0.65027	8.89862	mKIAA0625 protein
Ssc.7819.1.A1_at	0.649555	8.89862	---
Ssc.24196.2.S1_a_at	0.649316	7.22047	---
Ssc.27543.1.S1_at	0.649051	7.22047	---
Ssc.7286.1.S1_at	0.648905	7.22047	cyclin-dependent kinase inhibitor 3
Ssc.6977.1.A1_at	0.648018	7.22047	Protein FAM116A
Ssc.11570.1.A1_a_at	0.648011	7.22047	regulator of G-protein signalling 18
Ssc.15650.2.A1_at	0.64772	7.22047	EnahVasp-like
Ssc.2493.1.S1_at	0.647703	7.22047	Tetraspanin-6 (Tspan-6) (Transmembrane 4 superfamily member 6) (T245 protein) (Tetraspanin TM4-D) (A15 homolog)
Ssc.5870.3.S1_at	0.647659	7.22047	---
Ssc.30224.1.A1_at	0.647518	7.22047	---
Ssc.6154.1.S1_a_at	0.646626	6.69803	---
Ssc.17284.1.A1_at	0.646412	7.22047	aldehyde dehydrogenase 7 family, member A1
Ssc.31087.1.A1_at	0.646011	6.79418	---
Ssc.11075.11.S1_x_at	0.645894	7.22047	T-cell receptor beta chain mRNA C-region
Ssc.24360.1.S1_a_at	0.645851	6.88273	---
Ssc.7818.1.A1_at	0.644895	6.88273	---
Ssc.1197.1.A1_at	0.644362	6.88273	---
Ssc.10362.1.S1_at	0.644075	5.61258	---
Ssc.24196.1.S1_at	0.643799	5.61258	---
Ssc.4677.1.A1_at	0.64342	6.69803	jumonji domain containing 1C
Ssc.17370.1.A1_at	0.643289	8.89862	adrenergic, alpha-1B-, receptor
Ssc.8230.1.A1_at	0.643049	7.22047	sorting nexin 4
Ssc.6623.1.S1_at	0.642769	7.22047	Protein NipSnap homolog 3A (NipSnap3A) (NipSnap4) (Target for Salmonella secreted protein C) (TassC)
Ssc.4962.1.S1_at	0.642729	6.88273	---
Ssc.14212.1.A1_at	0.642115	6.88273	---
Ssc.24133.1.S1_at	0.642018	6.69803	KIAA0650 protein
Ssc.27116.1.A1_at	0.641875	7.22047	---
Ssc.6983.1.A1_at	0.641778	6.88273	sorting nexin 16
Ssc.11075.1.S1_a_at	0.641382	7.22047	T cell receptor beta-chain
Ssc.2910.1.A1_at	0.641011	7.22047	---
Ssc.9683.1.A1_at	0.640581	7.22047	---
Ssc.9938.1.A1_at	0.640409	6.88273	G protein-coupled receptor 120
Ssc.2558.1.S1_at	0.64038	7.22047	---
Ssc.27328.1.A1_at	0.640373	6.79418	---
Ssc.11714.2.A1_at	0.640253	7.22047	hypothetical protein dJ122O8.2
Ssc.14286.1.A1_at	0.639527	7.22047	hypothetical protein LOC100157025
Ssc.17988.1.S1_at	0.639491	7.22047	immunoglobulin superfamily receptor translocation associated 2
Ssc.25975.2.A1_at	0.639402	7.22047	HMT1 hnRNP methyltransferase-like 3
Ssc.5058.1.A1_at	0.638525	7.22047	---
SscAffx.20.1.S1_at	0.638122	7.22047	CD3g molecule, gamma (CD3-TCR complex)
Ssc.5541.1.S1_at	0.637629	7.22047	---
Ssc.7532.1.A1_at	0.637479	7.22047	---
Ssc.10155.1.S1_at	0.636884	8.89862	potassium channel tetramerisation domain containing 9
Ssc.21846.1.S1_at	0.63657	8.89862	---
Ssc.26649.1.A1_at	0.6365	6.88273	hypothetical protein (L1H 3 region)
Ssc.30765.1.S1_at	0.635565	6.69803	---
Ssc.1530.1.S1_at	0.635526	6.79418	---
Ssc.26178.1.S1_at	0.635165	8.89862	retinoblastoma-like 2
Ssc.6827.1.A1_at	0.634814	8.89862	---
Ssc.8788.2.A1_at	0.634773	7.22047	---
Ssc.15639.1.A1_at	0.63424	7.22047	---
Ssc.8166.1.A1_at	0.633723	8.89862	---
Ssc.8224.1.S1_at	0.633321	7.22047	---
Ssc.7679.1.A1_at	0.63329	7.22047	---
Ssc.8442.1.A1_at	0.633039	6.88273	---
Ssc.14490.1.S1_at	0.632343	7.22047	prostaglandin reductase 1
Ssc.12128.1.A1_at	0.631905	7.22047	---
Ssc.9930.1.S1_a_at	0.631776	5.61258	BUB3 budding uninhibited by benzimidazoles 3
Ssc.16083.1.S2_at	0.631634	6.88273	endosulfine alpha
Ssc.8920.1.A1_at	0.631567	7.22047	---
Ssc.17408.1.S1_at	0.631445	7.22047	---
Ssc.19217.1.A1_at	0.630558	6.88273	---
Ssc.3980.1.A1_at	0.629573	7.22047	---
Ssc.10292.1.S1_at	0.629441	8.89862	---
Ssc.16442.1.S1_at	0.629437	7.22047	chromosome 10 open reading frame 72
Ssc.15582.1.S1_at	0.628822	7.22047	laminin alpha 2 subunit
Ssc.10750.1.S1_at	0.628775	8.89862	---
Ssc.7290.1.A1_at	0.628063	7.22047	C1q domain containing 1
Ssc.26915.1.S1_at	0.628048	7.22047	---
Ssc.16990.1.S1_at	0.627764	6.88273	origin recognition complex, subunit 6 homolog-lik
Ssc.21113.2.S1_at	0.62729	6.69803	---
Ssc.11075.3.S1_a_at	0.626368	7.22047	T cell receptor beta-chain mRNA, partial sequence
Ssc.94.1.A1_at	0.626227	7.22047	myosin VI
Ssc.2505.2.S1_at	0.626148	7.22047	---
Ssc.2289.1.S1_at	0.626043	7.22047	zinc finger protein 291
Ssc.7677.1.A1_at	0.625741	6.88273	---
Ssc.13232.2.A1_s_at	0.625412	7.22047	---
Ssc.974.1.S1_at	0.625215	7.22047	---
Ssc.29832.1.A1_at	0.62501	7.22047	O-sialoglycoprotein endopeptidase-like 1
Ssc.26623.1.S1_at	0.624536	7.22047	nephronophthisis 1 (juvenile) homolog
Ssc.6218.1.S1_at	0.62411	7.22047	Coiled-coil domain containing 23
Ssc.8854.1.A1_at	0.624001	6.69803	---
Ssc.5660.1.A1_at	0.623945	7.22047	---
Ssc.17403.1.S1_at	0.623922	4.11637	---
Ssc.21611.1.S1_at	0.623818	7.22047	---
Ssc.13644.1.A1_at	0.623368	6.69803	---
Ssc.12022.1.S1_at	0.623024	8.89862	TH1-like (Drosophila)
Ssc.28004.1.A1_at	0.622738	6.88273	chromosome 15 open reading frame 23
Ssc.3235.1.S1_at	0.622315	7.22047	---
Ssc.25337.1.S1_at	0.622168	6.69803	---
Ssc.30344.1.A1_at	0.622026	6.88273	---
Ssc.24543.1.S1_at	0.621891	8.89862	---
Ssc.24505.1.A1_at	0.62169	7.22047	---
Ssc.30435.1.A1_at	0.621454	8.89862	Nucleolysin TIAR (TIA-1-related protein)
Ssc.18864.1.A1_at	0.621396	7.22047	carnitine deficiency-associated, expressed in ventricle 1
Ssc.15852.2.S1_x_at	0.621181	7.22047	rearranged T-cell receptor delta-chainVdelta1.13-Ddeltas-Jdelta1
Ssc.8684.1.A1_at	0.621018	6.79418	---
Ssc.7805.1.A1_at	0.620547	6.88273	---
Ssc.27622.1.S1_at	0.620115	8.89862	---
Ssc.17910.1.A1_at	0.617894	6.69803	---
Ssc.7189.1.A1_at	0.616727	8.89862	---
Ssc.14025.1.A1_at	0.616386	6.88273	Lymphoid enhancer-binding factor 1
Ssc.9304.1.A1_at	0.616348	7.22047	Pirh2
Ssc.30514.1.A1_at	0.61626	7.22047	---
Ssc.23368.1.A1_at	0.616023	7.22047	---
Ssc.8830.1.A1_at	0.615934	2.18056	---
Ssc.4615.1.A1_at	0.614985	7.22047	---
Ssc.1746.1.A1_at	0.614852	7.22047	---
Ssc.30164.1.A1_at	0.614718	7.22047	---
Ssc.23877.2.A1_at	0.613878	6.88273	cyclin A2
Ssc.27466.1.S1_at	0.613697	7.22047	---
Ssc.8658.1.A1_at	0.613222	6.69803	---
Ssc.15424.1.S1_at	0.613193	6.69803	---
Ssc.12795.1.S1_at	0.612343	6.88273	3-5 exonuclease TREX1
Ssc.14209.1.A1_at	0.612121	7.22047	---
Ssc.22092.2.A1_at	0.612077	6.79418	---
Ssc.19410.1.A1_at	0.611934	8.89862	---
Ssc.9719.1.S1_at	0.611916	7.22047	Shootin-1
Ssc.8764.1.S1_at	0.611876	6.88273	---
Ssc.5578.1.S1_at	0.611827	7.22047	---
Ssc.13711.1.S1_at	0.611399	7.22047	mitogen activated protein kinase kinase 6
Ssc.22197.1.S1_at	0.611064	7.22047	Fanconi anemia, complementation group G
Ssc.5470.1.S1_at	0.611054	6.69803	---
Ssc.17029.1.A1_at	0.610425	7.22047	---
Ssc.14079.1.A1_at	0.609859	7.22047	zinc finger protein 345
Ssc.13423.1.A1_at	0.609634	6.69803	---
Ssc.24025.1.A1_at	0.609529	7.22047	hypothetical LOC100152445
Ssc.26703.1.S1_at	0.609508	6.69803	---
Ssc.10464.1.A1_at	0.609482	7.22047	---
Ssc.16496.1.S1_at	0.609202	8.89862	WD repeat domain 76
Ssc.31144.1.A1_at	0.608998	6.69803	---
Ssc.8922.1.S1_at	0.608012	7.22047	hairy and enhancer of split 1
Ssc.20989.1.A1_at	0.607162	3.38521	---
Ssc.22464.1.S1_at	0.606524	5.61258	---
Ssc.30156.1.A1_at	0.606332	3.9118	---
Ssc.13632.1.A1_at	0.606096	6.69803	---
Ssc.30159.1.A1_at	0.605831	6.88273	---
Ssc.11075.6.S1_x_at	0.605672	7.22047	T-cell receptor beta chain mRNA C-region
Ssc.1590.1.S1_at	0.605071	6.69803	---
Ssc.29437.1.S1_at	0.604917	6.79418	---
Ssc.27226.1.A1_at	0.604706	7.22047	---
Ssc.19337.1.A1_at	0.604628	6.69803	---
Ssc.29832.1.A1_s_at	0.603069	8.89862	O-sialoglycoprotein endopeptidase-like 1
Ssc.6513.1.S1_at	0.603032	6.88273	---
Ssc.4733.1.A1_at	0.603006	7.22047	---
Ssc.28083.1.A1_at	0.602354	6.88273	---
Ssc.15415.1.S1_at	0.602115	6.79418	zinc finger, FYVE domain containing 27
Ssc.10723.1.A1_at	0.601848	7.22047	---
Ssc.1731.1.S1_at	0.601745	8.89862	---
Ssc.5621.1.S1_at	0.601339	7.22047	CAP, adenylate cyclase-associated protein, 2
Ssc.9095.1.A1_at	0.600479	6.69803	---
Ssc.15404.1.S1_at	0.600282	8.89862	---
Ssc.864.1.S1_at	0.6002	6.88273	fumarate hydratase
Ssc.30592.1.S1_at	0.60018	5.61258	protein phosphatase 3, catalytic subunit, gamma
Ssc.2336.1.A1_at	0.59961	7.22047	thymus high mobility group box protein TOX
Ssc.27539.2.A1_a_at	0.599288	7.22047	---
Ssc.2158.1.A1_at	0.598422	7.22047	---
Ssc.7311.1.A1_at	0.59839	6.79418	---
Ssc.3548.1.S1_at	0.598336	7.22047	---
Ssc.7437.1.A1_at	0.598278	6.79418	---
Ssc.13451.1.A1_at	0.598032	6.69803	epimorphin
Ssc.9785.1.S1_at	0.597696	7.22047	SMT3 suppressor of mif two 3 homolog 3
Ssc.8683.1.S1_at	0.597642	4.11637	---
Ssc.24388.1.S1_at	0.597591	7.22047	---
Ssc.26372.1.A1_at	0.597355	6.69803	---
Ssc.12650.1.A1_at	0.596744	6.69803	---
Ssc.21898.1.S1_at	0.596671	7.22047	---
Ssc.5664.1.S1_at	0.596661	8.89862	inositol hexaphosphate kinase 2
Ssc.25231.1.S1_at	0.596635	6.79418	---
Ssc.20347.1.S1_at	0.59614	6.79418	---
Ssc.6726.2.S1_a_at	0.595811	8.89862	KN motif and ankyrin repeat domains 1
Ssc.6028.1.S1_at	0.595643	5.61258	---
Ssc.7908.1.A1_at	0.595456	4.11637	suppressor of hairy wing homolog 4
Ssc.29794.1.A1_at	0.5954	6.88273	---
Ssc.29259.1.A1_at	0.595063	7.22047	---
Ssc.18891.1.A1_at	0.594777	6.88273	---
Ssc.25042.1.A1_at	0.593538	6.79418	---
Ssc.7581.1.A1_at	0.59336	4.11637	---
Ssc.1008.1.A1_at	0.592753	7.22047	ELOVL family member 6, elongation of long chain fatty acids
Ssc.24334.1.S1_at	0.59228	7.22047	---
Ssc.13336.1.A1_at	0.592104	7.22047	---
Ssc.1609.1.A1_at	0.592015	5.61258	---
Ssc.5274.1.S1_at	0.59187	6.88273	Regulator of G-protein signaling 10
Ssc.8564.1.A1_at	0.591716	6.88273	very low density lipoprotein receptor VLDL-R2
Ssc.10434.1.S1_at	0.591665	7.22047	---
Ssc.10471.1.A1_at	0.59138	6.69803	---
Ssc.24028.1.A1_at	0.591354	7.22047	SCL2A4RG-like
Ssc.8664.1.A1_at	0.590767	5.61258	---
Ssc.31027.1.A1_at	0.590374	5.61258	---
Ssc.5954.2.S1_at	0.59001	7.22047	---
Ssc.24466.1.A1_at	0.58949	6.79418	---
Ssc.21140.1.S1_at	0.589444	7.22047	---
Ssc.31024.1.A1_at	0.589323	6.69803	---
Ssc.24896.1.A1_at	0.589063	7.22047	---
Ssc.24642.1.S1_at	0.588846	6.69803	L-seryl-tRNA(Sec) kinase (O-phosphoseryl-tRNA(Sec) kinase)
Ssc.2530.1.S1_at	0.588794	4.11637	---
Ssc.18834.1.A1_at	0.588582	6.69803	---
Ssc.22309.1.S1_at	0.588465	7.22047	---
Ssc.22271.1.A1_at	0.588201	4.11637	---
Ssc.29090.1.A1_at	0.586553	6.88273	---
Ssc.23780.2.A1_at	0.586462	4.11637	Splicing factor, arginine/serine-rich 11
Ssc.21332.1.S1_at	0.5859	8.89862	---
Ssc.1679.1.S1_at	0.58557	4.11637	---
Ssc.20837.1.S1_at	0.585021	3.38521	tRNA guanosine-2-O-methyltransferase TRM11 homolog
Ssc.19603.1.S1_at	0.584875	7.22047	---
Ssc.19204.1.A1_at	0.584639	7.22047	---
Ssc.10418.1.A1_at	0.58438	6.69803	---
Ssc.24325.1.S1_at	0.58416	2.18056	MAWD binding protein
Ssc.21702.1.S1_at	0.583889	6.69803	monocarboxylic acid transporter 1
Ssc.11162.1.S1_at	0.583753	7.22047	complement component 4 binding protein, alpha
Ssc.7238.1.A1_at	0.583264	7.22047	---
Ssc.28818.2.S1_a_at	0.58289	6.69803	---
Ssc.27447.1.S1_at	0.582154	6.88273	---
Ssc.24963.1.A1_at	0.58155	5.61258	translin-associated factor X
Ssc.19163.1.S1_at	0.581149	7.22047	MAX interactor 1
Ssc.14083.1.A1_at	0.5808	6.69803	---
Ssc.11075.6.S1_a_at	0.580571	7.22047	T-cell receptor beta chain mRNA C-region
Ssc.30743.1.S1_at	0.580194	6.88273	---
Ssc.8336.1.A1_at	0.578617	7.22047	---
Ssc.8444.1.S1_at	0.577872	2.54113	KIAA1109
Ssc.30752.2.A1_at	0.577716	8.89862	Interferon-induced protein with tetratricopeptide repeats 1 (IFIT-1) (Interferon-induced 56 kDa protein) (IFI-56K)
Ssc.22209.1.A1_at	0.577329	5.61258	---
Ssc.8314.1.A1_at	0.577213	6.69803	transmembrane protein 17
Ssc.19059.1.A1_at	0.577041	7.22047	---
Ssc.21354.2.S1_at	0.57704	6.69803	GATA binding protein 3
Ssc.24946.1.A1_at	0.576813	7.22047	---
Ssc.2041.2.S1_at	0.576632	6.69803	YY1 associated factor 2
Ssc.10976.1.S1_at	0.575728	7.22047	---
Ssc.27964.2.S1_at	0.57569	7.22047	GATA binding protein 3
Ssc.3481.2.S1_at	0.575571	6.79418	---
Ssc.29410.1.A1_at	0.574679	7.22047	---
Ssc.18705.1.A1_at	0.574387	6.69803	---
Ssc.428.5.S1_at	0.573937	8.89862	---
Ssc.17877.1.A1_at	0.573928	7.22047	---
Ssc.8355.1.A1_at	0.573847	4.11637	---
Ssc.6157.1.A1_at	0.573624	8.89862	---
Ssc.19214.1.A1_at	0.573213	7.22047	---
Ssc.26428.1.S1_at	0.573173	6.69803	crystallin, zeta (quinone reductase)-like 1
Ssc.30366.1.A1_at	0.571927	7.22047	---
Ssc.11440.3.A1_at	0.571885	8.89862	---
Ssc.21577.2.S1_at	0.571614	6.69803	---
Ssc.4805.1.S1_at	0.570698	7.22047	---
Ssc.3047.1.S1_at	0.570583	3.38521	---
Ssc.2983.2.S1_at	0.570562	6.88273	---
Ssc.17506.1.S1_at	0.570063	7.22047	---
Ssc.26245.1.S1_at	0.570033	6.69803	---
Ssc.19801.1.S1_at	0.57	7.22047	kelch-like 13
Ssc.24221.2.A1_at	0.569656	8.89862	NADH dehydrogenase (ubiquinone) Fe-S protein 4
Ssc.25202.1.A1_at	0.569577	6.69803	KIAA1370
Ssc.13557.1.A1_at	0.569458	7.22047	---
Ssc.17432.1.S1_at	0.569427	6.88273	---
Ssc.18232.1.S1_at	0.569177	6.88273	---
Ssc.30980.1.A1_at	0.569093	6.69803	---
Ssc.2983.1.A1_at	0.568437	6.69803	latexin
Ssc.29225.1.A1_at	0.568103	7.22047	---
Ssc.12138.1.A1_at	0.566948	7.22047	---
Ssc.4368.3.S1_at	0.566879	7.22047	F-box protein 32
Ssc.13954.1.A1_at	0.566531	5.61258	---
Ssc.15732.1.A1_at	0.56651	3.9118	---
Ssc.9398.2.S1_at	0.565635	6.88273	single-stranded DNA binding protein 2
Ssc.17462.1.S1_at	0.565542	7.22047	Aquaporin 11
Ssc.25064.1.S1_at	0.564904	7.22047	---
Ssc.10408.1.S1_at	0.564543	2.18056	---
Ssc.2105.1.A1_at	0.564518	5.61258	---
Ssc.24118.1.A1_at	0.564304	7.22047	methyltransferase like 8
Ssc.31130.1.A1_at	0.56419	7.22047	---
Ssc.11318.1.S1_at	0.563869	2.54113	---
Ssc.18023.1.A1_at	0.563425	6.69803	---
Ssc.28465.1.S1_at	0.563356	8.89862	phosphoglucomutase 5
Ssc.11630.1.S1_at	0.562023	7.22047	pituitary tumor-transforming 1
Ssc.7666.1.A1_at	0.56192	6.69803	---
Ssc.5253.2.A1_at	0.561805	3.9118	---
Ssc.14528.1.S1_at	0.561722	6.69803	aminoacylase 1
Ssc.30916.1.A1_at	0.560916	4.11637	---
Ssc.7755.1.A1_at	0.560809	7.22047	---
Ssc.13732.1.A1_at	0.560608	6.79418	---
Ssc.2237.1.A1_at	0.560562	6.88273	---
Ssc.18924.1.A1_at	0.560464	7.22047	---
Ssc.9468.1.A1_at	0.560135	8.89862	---
Ssc.18852.2.A1_at	0.559836	7.22047	hypothetical protein LOC100157230
Ssc.18959.1.A1_at	0.559416	6.69803	---
Ssc.3823.1.A1_at	0.559328	6.79418	---
Ssc.30211.1.A1_at	0.558835	7.22047	---
Ssc.16444.1.S1_at	0.558485	6.69803	protein tyrosine phosphatase, receptor type, K
Ssc.29094.1.A1_at	0.55806	7.22047	---
Ssc.13429.1.S1_at	0.557739	6.88273	---
Ssc.21577.1.A1_at	0.557497	5.61258	---
Ssc.19578.1.A1_at	0.556998	4.11637	---
Ssc.10437.1.A1_at	0.556965	7.22047	solute carrier family 40 (iron-regulated transporter), member 1
Ssc.8421.1.S1_at	0.556509	7.22047	---
Ssc.11440.1.A1_at	0.556316	7.22047	---
Ssc.7373.1.A1_at	0.556232	2.18056	---
Ssc.6126.1.A1_at	0.555833	7.22047	---
Ssc.14354.1.A1_at	0.555649	7.22047	---
Ssc.23856.1.A1_at	0.555461	5.61258	---
Ssc.838.1.S1_at	0.555302	6.88273	---
Ssc.31195.1.S1_at	0.555208	7.22047	Rho GTPase activating protein 5
Ssc.8818.1.A1_at	0.554898	7.22047	Replication factor C subunit 3 (Replication factor C 38 kDa subunit) (RFC38) (Activator 1 38 kDa subunit) (A1 38 kDa subunit) (RF-C 38 kDa subunit)
Ssc.30867.1.S1_at	0.554631	6.88273	---
Ssc.19482.1.A1_at	0.55461	7.22047	---
Ssc.26500.1.A1_at	0.554216	6.88273	---
Ssc.30332.1.S1_at	0.5542	7.22047	---
Ssc.13519.1.A1_at	0.553558	7.22047	---
Ssc.21169.1.S1_at	0.553384	6.69803	---
Ssc.8238.1.S1_at	0.553204	7.22047	---
Ssc.4411.1.S1_at	0.552544	4.11637	---
Ssc.13832.1.S1_at	0.552346	6.79418	---
Ssc.27539.1.A1_at	0.55195	7.22047	---
Ssc.4900.2.S1_at	0.551551	8.89862	---
Ssc.12377.1.A1_at	0.551328	6.88273	---
Ssc.17795.1.S1_at	0.551285	8.89862	TCR-a mRNA for T cell receptor alpha chain
Ssc.7266.1.A1_at	0.548481	8.89862	Periostin precursor (PN) (Osteoblast-specific factor 2) (OSF-2)
Ssc.20151.1.S1_at	0.548469	6.69803	---
Ssc.10062.1.A1_at	0.547761	7.22047	---
Ssc.27727.2.S1_a_at	0.54758	7.22047	---
Ssc.8445.1.A1_at	0.546497	6.79418	---
Ssc.8177.1.A2_at	0.54505	7.22047	proteolipid protein 1
Ssc.7674.1.A1_at	0.544358	6.79418	---
Ssc.27190.1.S1_at	0.542959	5.61258	---
Ssc.27296.1.S1_at	0.542093	6.88273	---
Ssc.19686.1.S1_at	0.542011	7.22047	calcium channel, voltage-dependent, beta 4 subunit
Ssc.13870.1.A1_at	0.541921	2.18056	---
Ssc.24795.1.A1_at	0.54177	3.38521	---
Ssc.25199.1.S1_at	0.541494	7.22047	---
Ssc.7093.2.S1_at	0.539904	6.69803	---
Ssc.7756.1.A1_at	0.539412	6.69803	matrilin 2
Ssc.2397.1.A1_at	0.538649	7.22047	---
Ssc.24811.1.A1_at	0.538484	7.22047	---
Ssc.10291.1.S1_at	0.538439	2.18056	FLI-LRR associated protein-1
Ssc.8219.1.A1_at	0.538196	6.69803	---
Ssc.19959.1.S1_at	0.53765	7.22047	---
Ssc.7476.1.A1_at	0.537556	7.22047	Uncharacterized protein C1orf54 homolog precursor (Protein L259)
Ssc.18364.1.A1_at	0.537392	5.61258	---
Ssc.25221.1.A1_at	0.537216	7.22047	---
Ssc.21194.1.S1_at	0.536933	7.22047	protein tyrosine phosphatase, receptor type, R
Ssc.2491.1.S1_at	0.53688	6.88273	---
Ssc.21285.1.S1_at	0.536684	7.22047	---
Ssc.17801.1.S1_s_at	0.535115	7.22047	---
Ssc.27579.1.S1_at	0.535047	7.22047	chromosome 14 open reading frame 32
Ssc.14511.1.S1_at	0.534549	7.22047	cytidine monophosphate-N-acetylneuraminic acid hydroxylase
Ssc.10328.1.A1_at	0.534424	6.69803	---
Ssc.21864.1.A1_at	0.534151	6.69803	---
Ssc.7577.1.A1_at	0.534025	6.69803	---
Ssc.8670.1.A1_at	0.53382	2.18056	---
Ssc.4825.1.A1_at	0.533754	7.22047	---
Ssc.22521.1.A1_a_at	0.533419	7.22047	---
Ssc.25324.1.S1_at	0.53338	7.22047	---
Ssc.1732.1.S1_at	0.533357	7.22047	---
Ssc.17965.1.S1_at	0.53316	7.22047	---
Ssc.28780.1.A1_at	0.532925	3.9118	---
Ssc.8612.1.A1_at	0.53249	2.18056	---
Ssc.23945.1.A1_at	0.532452	2.54113	CXXC finger 6
Ssc.7190.1.S1_at	0.53129	7.22047	BUB1 budding uninhibited by benzimidazoles 1 homolog beta
Ssc.26492.1.A1_at	0.530595	7.22047	---
Ssc.17424.1.S1_at	0.530588	6.69803	---
Ssc.3481.1.A1_at	0.530389	6.69803	---
Ssc.19603.2.S1_at	0.529242	4.11637	---
Ssc.10202.1.A1_at	0.529216	6.69803	---
Ssc.10108.1.A1_at	0.528963	6.69803	---
Ssc.30249.1.A1_at	0.528721	6.69803	---
Ssc.29566.1.A1_at	0.528302	7.22047	---
Ssc.9208.1.A1_at	0.528277	6.69803	ankyrin repeat domain 10
Ssc.29353.1.A1_at	0.5282	6.88273	---
Ssc.13384.1.A1_at	0.527919	4.11637	---
Ssc.26438.1.S1_at	0.527719	6.88273	TatD DNase domain containing 1
Ssc.9261.1.A1_at	0.527131	6.79418	---
Ssc.10493.1.A1_at	0.524086	6.69803	---
Ssc.26680.1.A1_at	0.523982	7.22047	---
Ssc.6861.1.A1_at	0.523064	7.22047	---
Ssc.26260.1.S1_at	0.52281	2.18056	crystallin, zeta (quinone reductase)-like 1
Ssc.3825.1.S1_at	0.522338	8.89862	MGC159613 protein
Ssc.6055.1.A1_at	0.52212	6.69803	solute carrier family 46, member 3
Ssc.29158.1.A1_at	0.520743	4.11637	---
Ssc.24796.1.A1_at	0.52009	7.22047	---
Ssc.27727.1.S1_at	0.519844	7.22047	---
Ssc.24694.1.S1_at	0.518942	6.88273	---
Ssc.11289.1.A1_at	0.518865	7.22047	---
Ssc.13457.1.A1_at	0.518717	7.22047	---
Ssc.15871.1.S1_a_at	0.51856	6.69803	killer cell lectin-like receptor subfamily K, member 1
Ssc.19089.1.A1_at	0.517576	7.22047	---
Ssc.12475.1.A1_at	0.517179	2.54113	---
Ssc.5911.1.S1_at	0.51677	5.61258	---
Ssc.2041.1.A1_at	0.516105	2.18056	YY1 associated factor 2
Ssc.24782.1.A1_at	0.516005	7.22047	SRY (sex determining region Y)-box 4
Ssc.13460.1.A1_at	0.515938	6.79418	---
Ssc.9522.1.A1_at	0.515515	3.9118	---
Ssc.7981.1.A1_at	0.514707	8.89862	---
Ssc.14291.1.A1_at	0.514519	6.69803	RNA-binding protein Nova-1 (Neuro-oncological ventral antigen 1) (Ventral neuron-specific protein 1)
Ssc.23817.1.S1_at	0.514261	7.22047	---
Ssc.7881.1.A1_at	0.514254	6.69803	---
Ssc.11543.1.A1_at	0.5134	6.69803	neighbor of Punc E11
Ssc.24604.1.A1_at	0.512595	7.22047	---
Ssc.14422.1.A1_at	0.512557	2.18056	---
Ssc.20832.1.S1_at	0.511539	7.22047	---
Ssc.8661.1.A1_at	0.511329	8.89862	---
Ssc.24190.1.S1_at	0.511152	6.69803	---
Ssc.3041.1.S1_at	0.510578	2.18056	---
Ssc.13657.1.A1_at	0.510238	2.18056	---
Ssc.5557.1.S1_at	0.509389	5.61258	---
Ssc.7206.1.A1_at	0.508545	3.9118	RIKEN cDNA 2410066K11 gene
Ssc.26893.1.A1_at	0.508532	7.22047	---
Ssc.18163.1.A1_at	0.508146	2.18056	---
Ssc.29594.1.A1_at	0.507333	8.89862	---
Ssc.30785.1.S1_at	0.506694	7.22047	---
Ssc.7093.1.A1_at	0.506461	7.22047	---
Ssc.16730.1.S1_at	0.505966	3.9118	angiopoietin 1
Ssc.11845.1.A1_at	0.505346	7.22047	---
Ssc.15852.1.S1_a_at	0.504971	7.22047	Rearranged T-cell receptor delta-chainVdelta1.13-Ddeltas-Jdelta1
Ssc.1016.1.A1_at	0.504463	6.69803	---
Ssc.14418.1.A1_at	0.504187	7.22047	---
Ssc.22625.1.S1_at	0.502869	2.18056	peroxisomal biogenesis factor 3
Ssc.17766.1.A1_at	0.502836	7.22047	---
Ssc.10300.1.S1_at	0.502191	7.22047	---
Ssc.1250.1.A1_at	0.501987	2.18056	---
Ssc.30261.1.A1_at	0.501491	5.61258	---
Ssc.30232.1.A1_at	0.50048	6.69803	---
Ssc.14061.1.A1_at	0.499923	2.18056	membrane-associated ring finger (C3HC4) 7
Ssc.21113.1.A1_at	0.499281	6.69803	---
Ssc.7946.1.S1_at	0.498718	6.69803	---
Ssc.19817.1.S1_at	0.498629	3.38521	tumor necrosis factor receptor superfamily, member 7
Ssc.13519.2.A1_at	0.496916	3.38521	---
Ssc.1657.1.S1_at	0.496581	7.22047	---
Ssc.16080.1.S1_at	0.495128	7.22047	CD1d molecule
Ssc.21.1.S1_s_at	0.494768	7.22047	DEAD (Asp-Glu-Ala-Asp) box polypeptide 58
Ssc.19541.1.A1_at	0.491736	2.18056	---
Ssc.30811.1.A1_at	0.491298	5.61258	---
Ssc.29167.1.A1_at	0.490782	8.89862	Rho GTPase activating protein 5
Ssc.21291.1.A1_at	0.490454	2.54113	---
Ssc.27485.1.S1_at	0.489654	6.69803	---
Ssc.6666.1.A1_at	0.488954	6.79418	---
Ssc.26798.1.S1_at	0.487458	7.22047	---
Ssc.23148.1.S1_at	0.483847	7.22047	---
Ssc.8738.1.S1_at	0.48296	0	Splicing factor, arginine/serine-rich 5 (Pre-mRNA-splicing factor SRP40) (Delayed-early protein HRS)
Ssc.13394.1.A1_at	0.482838	3.38521	---
Ssc.15952.1.S1_at	0.482435	6.88273	glucocorticoid receptor mRNA, 3 prime UTR
Ssc.18443.2.A1_at	0.480173	6.69803	---
Ssc.10245.2.A1_a_at	0.480124	7.22047	decorin
Ssc.10920.1.S1_a_at	0.47815	6.88273	---
Ssc.23234.1.S1_at	0.4776	6.69803	---
Ssc.13529.1.A1_at	0.475801	6.79418	zinc finger protein 711
Ssc.30870.1.A1_at	0.47573	2.18056	ankyrin repeat domain 37
Ssc.16986.1.S1_at	0.475338	7.22047	---
Ssc.11744.1.A1_at	0.475254	6.79418	---
Ssc.24853.1.S1_at	0.473169	4.11637	---
Ssc.7944.1.A1_at	0.472489	8.89862	---
Ssc.18844.1.S1_at	0.471405	5.61258	---
Ssc.7093.3.S1_at	0.470963	2.18056	---
Ssc.17992.1.S1_s_at	0.47021	4.11637	---
Ssc.4368.1.S1_at	0.469203	6.79418	F-box protein 32
Ssc.3699.1.S1_at	0.468588	6.88273	---
Ssc.13659.1.A1_at	0.467003	6.88273	---
Ssc.11117.1.A1_at	0.466954	6.69803	G protein-coupled receptor 56
Ssc.17765.1.S1_at	0.466677	5.61258	---
Ssc.18164.1.A1_at	0.464963	4.11637	---
Ssc.8725.1.A1_at	0.46317	2.18056	---
Ssc.15885.1.S1_at	0.460856	7.22047	DEAD (Asp-Glu-Ala-Asp) box polypeptide 58
Ssc.25186.1.A1_at	0.460823	6.69803	---
Ssc.30527.1.A1_at	0.460379	8.89862	---
Ssc.15852.1.S1_x_at	0.459666	6.88273	rearranged T-cell receptor delta-chainVdelta1.11-Ddeltas-Jdelta1
Ssc.29341.1.A1_at	0.4591	6.69803	F-box and leucine-rich repeat protein 4
Ssc.13944.1.A1_at	0.458888	2.18056	---
Ssc.1515.1.S1_at	0.45812	6.88273	---
Ssc.29670.1.A1_at	0.456638	7.22047	---
Ssc.2664.1.S1_at	0.455097	6.79418	---
Ssc.3298.1.A1_at	0.454627	7.22047	---
Ssc.24800.1.S1_at	0.454506	2.18056	---
Ssc.8697.1.A1_at	0.454355	2.18056	---
Ssc.17942.1.A1_at	0.453153	6.88273	---
Ssc.29749.1.A1_at	0.453131	6.69803	---
Ssc.30752.1.S1_at	0.452744	8.89862	Interferon-induced protein with tetratricopeptide repeats 1 (IFIT-1) (Interferon-induced 56 kDa protein) (IFI-56K)
Ssc.22297.1.S1_at	0.452606	6.69803	---
Ssc.29589.1.A1_at	0.452354	2.18056	---
Ssc.10359.1.S1_at	0.451157	6.69803	tescalcin
Ssc.17537.1.S1_at	0.449793	2.18056	basic helix-loop-helix domain containing, class B, 3
Ssc.428.10.S1_s_at	0.449387	8.89862	TCR-a mRNA for T cell receptor alpha chain
Ssc.7116.1.A1_at	0.449144	6.69803	5-nucleotidase, cytosolic III
Ssc.26135.1.S1_at	0.448957	7.22047	---
Ssc.24382.1.S1_at	0.448544	7.22047	RIKEN cDNA 2610024A01 gene
Ssc.8405.1.A1_at	0.448202	6.69803	---
Ssc.11444.1.S1_a_at	0.448133	2.18056	---
Ssc.5464.1.A1_at	0.448015	6.69803	Carboxypeptidase E
Ssc.4658.1.A1_at	0.446624	6.69803	---
Ssc.6055.2.A1_at	0.445478	7.22047	---
Ssc.29632.1.A1_at	0.44469	3.38521	---
Ssc.30518.1.A1_at	0.443028	4.11637	---
Ssc.9574.1.A1_at	0.442981	2.18056	ankyrin repeat, family A (RFXANK-like), 2
Ssc.19005.1.A1_at	0.442963	6.69803	PDZ domain containing RING finger 3
Ssc.6697.1.S1_at	0.442617	3.9118	---
Ssc.16690.1.S1_at	0.440382	7.22047	bone morphogenetic protein 4
Ssc.12578.1.A1_at	0.439804	7.22047	---
Ssc.15846.1.S1_a_at	0.439195	6.79418	Rearranged T-cell receptor delta-chainVdelta5.2-Ddeltas-Jdelta1
Ssc.22241.1.A1_at	0.438476	2.18056	---
Ssc.2163.2.A1_at	0.437666	5.61258	cold inducible RNA binding protein
Ssc.22309.2.A1_at	0.435606	2.18056	---
Ssc.26767.1.S1_at	0.434729	3.9118	---
Ssc.21670.1.S1_at	0.43468	4.11637	Heterogeneous nuclear ribonucleoprotein Q (hnRNP Q) (hnRNP-Q) (Synaptotagmin-binding, cytoplasmic RNA-interacting protein) (Glycine-and tyrosine-rich RNA-binding protein) (GRY-RBP) (NS1-associated protein 1)
Ssc.23857.1.S1_at	0.434435	6.69803	DELTA-ALA SYNTHETASE
Ssc.19564.1.S1_at	0.43421	7.22047	---
Ssc.17894.1.A1_at	0.433914	6.69803	---
Ssc.7294.1.A1_at	0.4333	7.22047	---
Ssc.29636.1.A1_at	0.430932	5.61258	---
Ssc.15850.1.S1_at	0.429675	6.69803	Rearranged T-cell receptor delta-chainVdelta1.15-Ddeltas-Jdelta1
Ssc.23853.1.A1_at	0.426295	6.69803	---
Ssc.16336.1.S2_at	0.425195	3.9118	malic enzyme 1, NADP(+)-dependent, cytosolic
Ssc.29939.1.S1_at	0.425009	3.9118	---
Ssc.18913.1.S1_at	0.423444	6.69803	mal, T-cell differentiation protein
Ssc.9537.1.S1_at	0.422366	7.22047	BMP and activin membrane-bound inhibitor homolog
Ssc.31095.1.A1_at	0.421783	2.18056	---
Ssc.18849.1.A1_at	0.420054	7.22047	---
Ssc.5176.1.A1_at	0.419399	2.54113	---
Ssc.4434.1.S1_at	0.418365	4.11637	calmodulin-like 4
Ssc.22390.1.A1_at	0.418166	6.69803	---
Ssc.9398.1.A1_at	0.416429	2.54113	single-stranded DNA binding protein 2
Ssc.12145.1.A1_at	0.412609	3.38521	---
Ssc.15850.1.S1_x_at	0.412488	6.79418	Rearranged T-cell receptor delta-chainVdelta1.15-Ddeltas-Jdelta1
Ssc.7481.1.A1_at	0.407495	2.18056	---
Ssc.10238.1.A1_at	0.407243	6.88273	---
Ssc.19216.2.A1_at	0.407103	6.69803	---
Ssc.24808.1.A1_at	0.405938	6.79418	---
Ssc.17946.1.A1_at	0.405926	6.69803	---
Ssc.336.1.S1_at	0.402667	6.69803	ubiquitin specific peptidase 18
Ssc.19008.1.A1_at	0.402658	3.9118	---
Ssc.31069.1.A1_s_at	0.401854	2.18056	---
Ssc.221.1.S1_at	0.40168	8.89862	myxovirus (influenza virus) resistance 1, interferon-inducible protein p78
Ssc.29744.1.A1_at	0.400761	2.18056	---
Ssc.30664.1.S1_at	0.399981	2.18056	---
Ssc.21594.1.S1_at	0.39498	2.54113	---
Ssc.180.1.S1_at	0.391743	4.11637	T-cell receptor gamma4 chain
Ssc.6974.1.A1_at	0.391188	6.69803	synaptotagmin-like 2
Ssc.12009.1.A1_at	0.389753	2.18056	---
Ssc.17859.1.A1_at	0.389585	2.18056	---
Ssc.3868.1.A1_at	0.385981	6.69803	---
Ssc.9291.1.A1_at	0.385389	5.61258	palmdelphin
Ssc.18059.1.A1_a_at	0.3824	5.61258	leucine-rich repeats and immunoglobulin-like domains 3 /// similar to leucine-rich repeats and immunoglobulin-like domains 3
Ssc.29753.1.A1_at	0.379199	2.18056	---
Ssc.17944.1.S1_at	0.378655	3.9118	---
Ssc.30893.1.A1_at	0.37725	2.18056	---
Ssc.21735.1.S1_s_at	0.377244	3.9118	nephronophthisis 1
Ssc.15499.1.S1_at	0.37609	6.88273	---
Ssc.17012.1.A1_at	0.375054	2.18056	solute carrier family 24, member 5
Ssc.1901.1.A1_at	0.374274	7.22047	cardiac muscle alpha actin 1
Ssc.20917.1.S1_at	0.373599	2.18056	---
Ssc.2595.1.S1_at	0.371745	2.18056	---
Ssc.7157.1.A1_at	0.371168	6.69803	hemoglobin, beta
Ssc.15857.1.S1_a_at	0.369948	8.89862	TCR-a mRNA for T cell receptor alpha chain
Ssc.23758.1.S1_at	0.365352	2.18056	solute carrier family 46, member 3
Ssc.24891.1.S1_at	0.364432	5.61258	---
Ssc.28570.1.S1_at	0.364011	2.18056	hypothetical protein FLJ31139
Ssc.17287.1.A1_at	0.362751	2.18056	P311 protein
Ssc.16001.1.S1_at	0.359436	2.18056	ubiquitin-activating enzyme E1
Ssc.5820.1.A1_at	0.358379	2.54113	---
Ssc.8086.1.A1_at	0.349084	2.18056	---
Ssc.15298.1.S1_at	0.330761	4.11637	---
Ssc.15857.2.S1_x_at	0.327681	7.22047	rearranged T-cell receptor delta-chain Vdelta1.4-Ddeltas-Jdelta1
Ssc.11437.1.A1_at	0.327186	2.18056	---
Ssc.909.1.S1_at	0.32441	2.18056	xin actin-binding repeat containing 2
Ssc.14391.1.A1_at	0.323624	2.18056	---
Ssc.17428.1.S1_at	0.320983	3.9118	---
Ssc.30225.1.A1_at	0.320549	3.9118	---
Ssc.13470.1.A1_at	0.317151	6.79418	---
Ssc.16404.1.S1_at	0.31555	3.38521	---
Ssc.3311.1.S1_at	0.293271	0	RNA binding motif protein 3
Ssc.1280.1.S1_at	0.292882	6.69803	inter-alpha (globulin) inhibitor H5
Ssc.8244.1.A1_at	0.292072	2.18056	---
Ssc.17523.1.S1_at	0.290019	2.54113	---
Ssc.16844.1.A1_at	0.280141	2.18056	---
Ssc.286.1.S1_s_at	0.240128	7.22047	inflammatory response protein 6
Ssc.8295.1.A1_at	0.229916	6.88273	alanine-glyoxylate aminotransferase 2-like 1
Ssc.170.1.S1_at	0.211619	2.18056	arginase, liver
Ssc.5154.1.A1_at	0.205881	2.18056	leucine rich repeat containing 3B
Ssc.10974.1.S1_at	0.197739	2.18056	arachidonate 15-lipoxygenase
Ssc.14204.1.A1_at	0.185279	2.18056	hypothetical protein (L1H 3 region)
Ssc.21870.2.S1_a_at	0.175541	2.18056	hemoglobin, alpha 1
Ssc.8925.1.S1_at	0.16031	2.18056	hemoglobin alpha, adult chain 1
Ssc.30786.1.A1_at	0.140923	2.18056	---
Ssc.27688.1.S1_at	0.105609	0	---
Ssc.1354.1.S1_at	0.0637326	0	erythroid associated factor
