# Supplementary material for: Response of swine spleen to Streptococcus suis infection revealed by transcription analysis
Source: BMC Genomics. 2010 Oct 11;11:556. doi: 10.1186/1471-2164-11-556 (PMC3091705; doi:10.1186/1471-2164-11-556)
Supplement: Additional file 3 — Differentially expressed transcripts in porcine spleen following S. suis (WT) infection (q < 10%, FC≥2). 120 transcripts (row 5-124) were significantly up-regulated, and 132 (row 125-256) were significantly down-regulated, "FC", Fold change, gene expression level following WT infection compared to the control. [file 1471-2164-11-556-S3.XLS]

## Sheet: Additional_file_3
Additional file 3. DE transcripts in porcine spleen following S. suis（WT） infection( q<10%, FC≥2).
120 transcripts（row 5-124) were significantly up-regulated, and 132 (row 125-256 ) were significantly
down-regulated, "FC", Fold change, gene expression level following infection compared to the control.
Probe Set ID	FC	q-value(%)	Gene Description
Ssc.12431.1.A1_at	41.692	0	---
Ssc.17100.1.S1_at	19.3315	1.50805	S100 calcium binding protein A8
Ssc.9117.1.S1_at	18.6522	0	S100 calcium binding protein A12
Ssc.17573.1.S1_at	16.7587	6.38723	interleukin 1, beta
Ssc.2381.1.A1_at	16.1099	0	S100 calcium binding protein A9
Ssc.11991.1.A1_at	14.4708	0	CD163 molecule
Ssc.8162.1.S1_at	14.1373	1.22244	pentaxin-related gene, rapidly induced by IL-1 beta
Ssc.15601.1.A1_s_at	12.2977	6.38723	interleukin 1, beta
Ssc.5053.1.S1_at	11.7595	0	CD163 molecule
Ssc.5145.1.S1_a_at	11.0615	0	heat shock protein 70.2
Ssc.23501.1.S1_s_at	10.6065	0	polyprotein
Ssc.5663.2.S1_at	9.08338	1.22244	chondroitin sulfate proteoglycan 2 (versican)
Ssc.16234.1.S1_at	8.90089	0	haptocorrin
Ssc.5663.1.S1_at	8.71141	0	chondroitin sulfate proteoglycan 2 (versican)
Ssc.5145.2.S1_at	7.99377	0	Heat shock protein 70.2
Ssc.4871.1.S1_at	7.31293	3.38521	chemokine (C-X-C motif) ligand 2
Ssc.26345.2.S1_at	7.17179	3.38521	---
Ssc.26345.3.S1_at	6.82692	1.22244	coagulation factor XIII A1 subunit
Ssc.18948.1.S1_at	6.41014	1.22244	Serum amyloid A2
Ssc.9711.1.S1_at	6.11028	1.22244	transglutaminase 3
Ssc.13769.1.S1_at	5.90464	3.38521	lactotransferrin
Ssc.30077.1.A1_at	5.87726	5.61258	---
Ssc.5145.1.S1_at	5.63314	0	heat shock protein 70.2
Ssc.26292.1.S1_at	5.613	1.22244	Histone H2A type 1-C (H2A/l)
Ssc.658.1.S1_at	5.58662	6.38723	interleukin 8
Ssc.719.1.S1_at	5.53531	1.22244	alveolar macrophage-derived chemotactic factor-II
Ssc.26647.1.S1_at	5.31354	6.38723	---
Ssc.26345.1.S1_at	5.1773	1.50805	coagulation factor XIII A1 subunit
Ssc.24282.1.S1_at	4.85723	3.9118	H3F3A
Ssc.62.2.S1_a_at	4.84258	6.38723	interleukin 6 (interferon, beta 2)
Ssc.7314.1.A1_at	4.69566	7.14656	prostaglandin G/H synthase-2
Ssc.37.1.S1_at	4.6249	0	haptoglobin
Ssc.3706.1.S1_at	4.60151	1.50805	superoxide dismutase 2, mitochondrial
Ssc.4114.1.A1_at	4.45169	1.22244	Hypothetical protein MGC48332
Ssc.11784.1.S1_at	4.40855	1.22244	TIMP metallopeptidase inhibitor 1
Ssc.10025.1.S1_at	4.13564	0	CCAAT/enhancer-binding delta protein
Ssc.300.1.S1_at	3.97649	2.05121	solute carrier family 11 (proton-coupled divalent metal ion transporters), member 1
Ssc.19692.1.S1_at	3.96382	5.61258	chemokine (C-X-C motif) ligand 2
Ssc.24411.3.S1_a_at	3.87416	6.38723	hypothetical protein FLJ22662
Ssc.16234.1.A1_at	3.78063	8.89862	haptocorrin
Ssc.13649.1.S1_at	3.73674	0	BCL2-associated athanogene 3
Ssc.23801.1.S1_at	3.69926	7.14656	resistin
Ssc.7331.1.S1_at	3.53713	6.38723	hypothetical protein FLJ22662
Ssc.16297.1.S2_at	3.49991	1.22244	selectin E
Ssc.9704.1.A1_at	3.468	0	---
Ssc.11009.1.A1_at	3.43753	1.22244	HSCARG protein
Ssc.4978.1.S1_at	3.43002	1.22244	CD14 molecule
Ssc.17042.1.A1_at	3.4288	1.22244	superoxide dismutase 2, mitochondrial
Ssc.21300.1.S1_at	3.36886	1.22244	---
Ssc.24144.1.S1_at	3.35636	1.22244	---
Ssc.17449.1.S1_at	3.33332	6.38723	olfactomedin 1
Ssc.1231.1.A1_at	3.31563	0	heat shock 105kDa/110kDa protein 1
Ssc.15379.1.S1_at	3.24803	1.22244	diacylglycerol O-acyltransferase 2
Ssc.16984.1.S1_at	3.24264	6.38723	Prolyl 4-hydroxylase alpha IIa subunit
Ssc.19699.2.S1_a_at	3.23728	6.38723	triggering receptor expressed on myeloid cells-1
Ssc.12191.1.A1_at	3.18568	8.89862	90-kDa heat shock protein
Ssc.10025.3.S1_at	3.14321	0	CCAAT/enhancer-binding delta protein
Ssc.3706.1.S2_at	3.06524	1.22244	superoxide dismutase 2, mitochondrial
Ssc.24411.1.S1_at	3.0462	6.38723	hypothetical protein FLJ22662
Ssc.7864.1.A1_at	3.03824	7.14656	---
Ssc.5743.1.S1_a_at	2.98671	6.38723	hexokinase 3
Ssc.90.1.S1_at	2.89981	8.89862	38 kDa heparin-binding glycoprotein
Ssc.1555.1.A1_at	2.80626	3.9118	V-fos FBJ murine osteosarcoma viral oncogene homolog
Ssc.3502.1.S1_at	2.7838	1.22244	DnaJ (Hsp40) homolog, subfamily B, member 1
Ssc.11235.1.S1_at	2.7721	1.22244	heat shock protein 47
Ssc.10931.1.S1_at	2.75894	6.38723	crystallin, alpha B
Ssc.17243.1.S1_at	2.75837	2.54113	DnaJ (Hsp40) homolog, subfamily A, member 4
Ssc.9114.1.S1_at	2.75562	3.9118	tumor necrosis factor, alpha-induced protein 9
Ssc.23994.1.A1_at	2.75462	6.38723	---
Ssc.15484.1.S1_at	2.67764	0	interleukin 10 receptor, beta
Ssc.10881.1.S1_at	2.62606	7.14656	jun B proto-oncogene
Ssc.17068.1.A1_at	2.59509	1.50805	Activator of 90 kDa heat shock protein ATPase homolog 1 (AHA1) (p38)
Ssc.17312.1.A1_at	2.57411	6.38723	hypothetical LOC387763
Ssc.158.1.S1_at	2.56496	3.9118	thromboxane A synthase 1 (platelet, cytochrome P450, family 5, subfamily A)
Ssc.29031.1.A1_at	2.56457	6.38723	histone cluster 1, H2bd
Ssc.6797.1.S1_at	2.53889	6.38723	---
Ssc.26042.1.S1_at	2.52491	6.38723	---
Ssc.7252.1.A1_at	2.47578	0	klotho beta like
Ssc.1549.1.A1_at	2.46346	0	stress-induced-phosphoprotein 1
Ssc.8473.1.S1_at	2.42566	0	DnaJ (Hsp40) homolog, subfamily A, member 1
Ssc.11258.1.A1_at	2.42059	6.38723	Ras association domain-containing protein 2
Ssc.924.2.A1_at	2.4202	6.38723	Thrombospondin 1
Ssc.21103.1.S1_at	2.41552	6.38723	LOC400862
Ssc.16882.1.A1_at	2.39926	3.9118	Nuclear factor, interleukin 3 regulated
Ssc.2827.1.S1_at	2.39595	3.38521	---
Ssc.12365.1.A1_at	2.37017	0	a disintegrin-like and metalloprotease (reprolysin type) with thrombospondin type 1 motif, 1
Ssc.15556.1.S1_at	2.34957	2.54113	---
Ssc.10453.1.S1_at	2.3451	2.54113	Ceruloplasmin precursor (Ferroxidase)
Ssc.18928.1.A1_at	2.30701	6.38723	Mucosal vascular addressin cell adhesion molecule 1
Ssc.3509.1.S1_at	2.29834	8.89862	---
Ssc.18476.3.S1_at	2.27362	1.50805	---
Ssc.16342.1.A1_at	2.25989	3.38521	nexin-1
Ssc.5638.1.S1_at	2.24559	1.22244	FK506 binding protein 4, 59kDa
Ssc.26274.1.S1_at	2.23676	6.38723	---
Ssc.24194.1.S1_a_at	2.20344	6.38723	transcription elongation factor A (SII), 3
Ssc.5955.1.A1_at	2.19101	3.9118	Interleukin 10 receptor, beta
Ssc.21946.1.S1_at	2.19065	4.11637	---
Ssc.21926.1.S1_at	2.18002	5.61258	Low density lipoprotein receptor
Ssc.30956.1.A1_s_at	2.17949	6.38723	Interferon induced transmembrane protein 1 (9-27)
Ssc.18072.1.A1_at	2.17717	6.38723	---
Ssc.21802.1.S1_at	2.16348	1.50805	chemokine (C-C motif) ligand 19
Ssc.9108.2.S1_at	2.1528	1.22244	WAP four-disulfide core domain 1
Ssc.4306.1.A1_at	2.14469	7.14656	mesoderm development candidate 1
Ssc.27593.1.S1_at	2.12611	4.11637	transforming growth factor, beta 3
Ssc.3313.1.S1_at	2.10745	2.54113	---
Ssc.6058.1.S1_at	2.10455	6.38723	dual specificity phosphatase 1
Ssc.9108.1.S1_at	2.0982	3.9118	WAP four-disulfide core domain 1
Ssc.2697.1.S1_at	2.07493	0	---
Ssc.8473.1.S2_at	2.06541	6.38723	DnaJ (Hsp40) homolog, subfamily A, member 1
Ssc.24695.1.A1_at	2.06266	3.9118	cancer-associated nucleoprotein
Ssc.5239.1.S1_at	2.0626	6.38723	tissue transglutaminase homologue; TGH2
Ssc.8845.1.S1_at	2.0484	7.14656	---
Ssc.17337.1.S1_at	2.04831	6.38723	toll-like receptor 2
Ssc.13009.1.A1_at	2.03481	8.89862	interferon induced transmembrane protein 3
Ssc.20578.1.S1_at	2.0217	8.89862	Chemokine
Ssc.20006.1.S1_at	2.01765	6.38723	sulfotransferase family, cytosolic, 1A, phenol-preferring, member 1
Ssc.11194.1.S1_at	2.01447	6.38723	plasminogen activator
Ssc.8808.1.A1_at	2.01111	6.38723	RIKEN 4933428I03
Ssc.5022.1.A1_at	2.01028	6.38723	---
Ssc.8775.3.S1_at	2.00222	8.89862	leucine aminopeptidase 3
Ssc.14061.1.A1_at	0.499923	2.18056	membrane-associated ring finger (C3HC4) 7
Ssc.21113.1.A1_at	0.499281	6.69803	---
Ssc.7946.1.S1_at	0.498718	6.69803	---
Ssc.19817.1.S1_at	0.498629	3.38521	tumor necrosis factor receptor superfamily, member 7
Ssc.13519.2.A1_at	0.496916	3.38521	---
Ssc.19541.1.A1_at	0.491736	2.18056	---
Ssc.30811.1.A1_at	0.491298	5.61258	---
Ssc.21291.1.A1_at	0.490454	2.54113	---
Ssc.27485.1.S1_at	0.489654	6.69803	---
Ssc.6666.1.A1_at	0.488954	6.79418	---
Ssc.8738.1.S1_at	0.48296	0	Splicing factor, arginine/serine-rich 5 (Pre-mRNA-splicing factor SRP40) (Delayed-early protein HRS)
Ssc.13394.1.A1_at	0.482838	3.38521	---
Ssc.15952.1.S1_at	0.482435	6.88273	glucocorticoid receptor mRNA, 3 prime UTR
Ssc.18443.2.A1_at	0.480173	6.69803	chromosome 6 open reading frame 26
Ssc.10920.1.S1_a_at	0.47815	6.88273	---
Ssc.23234.1.S1_at	0.4776	6.69803	---
Ssc.13529.1.A1_at	0.475801	6.79418	zinc finger protein 711
Ssc.30870.1.A1_at	0.47573	2.18056	ankyrin repeat domain 37
Ssc.11744.1.A1_at	0.475254	6.79418	hypothetical protein FLJ31564
Ssc.24853.1.S1_at	0.473169	4.11637	---
Ssc.18844.1.S1_at	0.471405	5.61258	---
Ssc.7093.3.S1_at	0.470963	2.18056	---
Ssc.17992.1.S1_s_at	0.47021	4.11637	---
Ssc.4368.1.S1_at	0.469203	6.79418	F-box protein 32
Ssc.3699.1.S1_at	0.468588	6.88273	---
Ssc.13659.1.A1_at	0.467003	6.88273	---
Ssc.11117.1.A1_at	0.466954	6.69803	G protein-coupled receptor 56
Ssc.17765.1.S1_at	0.466677	5.61258	spinal cord expression protein 4
Ssc.18164.1.A1_at	0.464963	4.11637	butyrylcholinesterase
Ssc.8725.1.A1_at	0.46317	2.18056	---
Ssc.25186.1.A1_at	0.460823	6.69803	---
Ssc.15852.1.S1_x_at	0.459666	6.88273	rearranged T-cell receptor delta-chainVdelta1.11-Ddeltas-Jdelta1
Ssc.29341.1.A1_at	0.4591	6.69803	F-box and leucine-rich repeat protein 4
Ssc.13944.1.A1_at	0.458888	2.18056	---
Ssc.1515.1.S1_at	0.45812	6.88273	---
Ssc.2664.1.S1_at	0.455097	6.79418	---
Ssc.24800.1.S1_at	0.454506	2.18056	proline-rich peptides 637K precursor
Ssc.8697.1.A1_at	0.454355	2.18056	---
Ssc.17942.1.A1_at	0.453153	6.88273	---
Ssc.29749.1.A1_at	0.453131	6.69803	---
Ssc.22297.1.S1_at	0.452606	6.69803	---
Ssc.29589.1.A1_at	0.452354	2.18056	---
Ssc.10359.1.S1_at	0.451157	6.69803	tescalcin
Ssc.17537.1.S1_at	0.449793	2.18056	basic helix-loop-helix domain containing, class B, 3
Ssc.7116.1.A1_at	0.449144	6.69803	5-nucleotidase, cytosolic III
Ssc.8405.1.A1_at	0.448202	6.69803	---
Ssc.11444.1.S1_a_at	0.448133	2.18056	---
Ssc.5464.1.A1_at	0.448015	6.69803	Carboxypeptidase E
Ssc.4658.1.A1_at	0.446624	6.69803	---
Ssc.29632.1.A1_at	0.44469	3.38521	---
Ssc.30518.1.A1_at	0.443028	4.11637	---
Ssc.9574.1.A1_at	0.442981	2.18056	ankyrin repeat, family A，2
Ssc.19005.1.A1_at	0.442963	6.69803	PDZ domain containing RING finger 3
Ssc.6697.1.S1_at	0.442617	3.9118	---
Ssc.15846.1.S1_a_at	0.439195	6.79418	Rearranged T-cell receptor delta-chainVdeltal.2-Ddeltas-Jdelta1
Ssc.22241.1.A1_at	0.438476	2.18056	---
Ssc.2163.2.A1_at	0.437666	5.61258	cold inducible RNA binding protein
Ssc.22309.2.A1_at	0.435606	2.18056	---
Ssc.26767.1.S1_at	0.434729	3.9118	---
Ssc.21670.1.S1_at	0.43468	4.11637	Heterogeneous nuclear ribonucleoprotein Q (hnRNP Q) (hnRNP-Q)
Ssc.23857.1.S1_at	0.434435	6.69803	ALAS-E
Ssc.17894.1.A1_at	0.433914	6.69803	---
Ssc.29636.1.A1_at	0.430932	5.61258	---
Ssc.15850.1.S1_at	0.429675	6.69803	Rearranged T-cell receptor delta-chainVdelta1.15-Ddeltas-Jdelta1
Ssc.23853.1.A1_at	0.426295	6.69803	---
Ssc.16336.1.S2_at	0.425195	3.9118	malic enzyme 1, NADP(+)-dependent, cytosolic
Ssc.29939.1.S1_at	0.425009	3.9118	---
Ssc.18913.1.S1_at	0.423444	6.69803	T-cell differentiation protein
Ssc.31095.1.A1_at	0.421783	2.18056	---
Ssc.5176.1.A1_at	0.419399	2.54113	---
Ssc.4434.1.S1_at	0.418365	4.11637	calmodulin-like 4
Ssc.22390.1.A1_at	0.418166	6.69803	---
Ssc.9398.1.A1_at	0.416429	2.54113	single-stranded DNA binding protein 2
Ssc.12145.1.A1_at	0.412609	3.38521	---
Ssc.15850.1.S1_x_at	0.412488	6.79418	Rearranged T-cell receptor delta-chainVdelta1.15-Ddeltas-Jdelta1
Ssc.7481.1.A1_at	0.407495	2.18056	---
Ssc.10238.1.A1_at	0.407243	6.88273	solute carrier family 12, member 1
Ssc.19216.2.A1_at	0.407103	6.69803	---
Ssc.24808.1.A1_at	0.405938	6.79418	---
Ssc.17946.1.A1_at	0.405926	6.69803	---
Ssc.336.1.S1_at	0.402667	6.69803	ubiquitin specific peptidase 18
Ssc.19008.1.A1_at	0.402658	3.9118	---
Ssc.31069.1.A1_s_at	0.401854	2.18056	---
Ssc.29744.1.A1_at	0.400761	2.18056	---
Ssc.30664.1.S1_at	0.399981	2.18056	---
Ssc.21594.1.S1_at	0.39498	2.54113	---
Ssc.180.1.S1_at	0.391743	4.11637	T-cell receptor gamma4 chain
Ssc.6974.1.A1_at	0.391188	6.69803	synaptotagmin-like 2
Ssc.12009.1.A1_at	0.389753	2.18056	---
Ssc.17859.1.A1_at	0.389585	2.18056	5-azacytidine induced 2
Ssc.3868.1.A1_at	0.385981	6.69803	---
Ssc.9291.1.A1_at	0.385389	5.61258	palmdelphin
Ssc.18059.1.A1_a_at	0.3824	5.61258	leucine-rich repeats and immunoglobulin-like domains 3
Ssc.29753.1.A1_at	0.379199	2.18056	---
Ssc.17944.1.S1_at	0.378655	3.9118	RIKEN cDNA 0610012H03
Ssc.30893.1.A1_at	0.37725	2.18056	---
Ssc.21735.1.S1_s_at	0.377244	3.9118	nephronophthisis 1
Ssc.15499.1.S1_at	0.37609	6.88273	---
Ssc.17012.1.A1_at	0.375054	2.18056	solute carrier family 24, member 5
Ssc.20917.1.S1_at	0.373599	2.18056	---
Ssc.2595.1.S1_at	0.371745	2.18056	O-sialoglycoprotein endopeptidase-like 1
Ssc.7157.1.A1_at	0.371168	6.69803	hemoglobin, beta
Ssc.23758.1.S1_at	0.365352	2.18056	solute carrier family 46, member 3
Ssc.24891.1.S1_at	0.364432	5.61258	---
Ssc.28570.1.S1_at	0.364011	2.18056	hypothetical protein FLJ31139
Ssc.17287.1.A1_at	0.362751	2.18056	P311 protein
Ssc.16001.1.S1_at	0.359436	2.18056	ubiquitin-activating enzyme E1
Ssc.5820.1.A1_at	0.358379	2.54113	---
Ssc.8086.1.A1_at	0.349084	2.18056	---
Ssc.15298.1.S1_at	0.330761	4.11637	---
Ssc.11437.1.A1_at	0.327186	2.18056	---
Ssc.909.1.S1_at	0.32441	2.18056	xin actin-binding repeat containing 2
Ssc.14391.1.A1_at	0.323624	2.18056	---
Ssc.17428.1.S1_at	0.320983	3.9118	---
Ssc.30225.1.A1_at	0.320549	3.9118	---
Ssc.13470.1.A1_at	0.317151	6.79418	---
Ssc.16404.1.S1_at	0.31555	3.38521	hypothetical protein MGC17299
Ssc.3311.1.S1_at	0.293271	0	RNA binding motif protein 3
Ssc.1280.1.S1_at	0.292882	6.69803	inter-alpha (globulin) inhibitor H5
Ssc.8244.1.A1_at	0.292072	2.18056	---
Ssc.17523.1.S1_at	0.290019	2.54113	mitochondrial ribosomal protein L33
Ssc.16844.1.A1_at	0.280141	2.18056	---
Ssc.8295.1.A1_at	0.229916	6.88273	alanine-glyoxylate aminotransferase 2-like 1
Ssc.170.1.S1_at	0.211619	2.18056	arginase, liver
Ssc.5154.1.A1_at	0.205881	2.18056	leucine rich repeat containing 3B
Ssc.10974.1.S1_at	0.197739	2.18056	arachidonate 15-lipoxygenase
Ssc.14204.1.A1_at	0.185279	2.18056	hypothetical protein L1H 3 region
Ssc.21870.2.S1_a_at	0.175541	2.18056	hemoglobin, alpha 1
Ssc.8925.1.S1_at	0.16031	2.18056	hemoglobin alpha, adult chain 1
Ssc.30786.1.A1_at	0.140923	2.18056	---
Ssc.27688.1.S1_at	0.105609	0	---
Ssc.1354.1.S1_at	0.0637326	0	erythroid associated factor
